# Supplementary material for: Identification of Fusarium head blight sources of resistance and associated QTLs in historical and modern Canadian spring wheat
Source: Front Plant Sci. 2023 Aug 23;14:1190358. doi: 10.3389/fpls.2023.1190358 (PMC10482112; doi:10.3389/fpls.2023.1190358)
Supplement: Supplementary file 1 [file DataSheet_1.zip › Table S1.xlsx]

## Sheet: Table S1
Supplementary Table S1. Summary of the 249 lines and varieties used in the present study, including the overall best linear unbiased estimators computed from seven environments for FHB, five environments for plant height, and three environments for flowering time.
Variety and line	Other name (Test ID)	Market class effective as of Nov 2022	Kernel hardness/texture	Group memership in the PCA analysis	Year of registration	Used for GWAS	Used as a check	Disease incidence	Disease severity	VRI index	FHB category in comparison with visual rating index of checks	Flowering time (d)	Plant height (cm)	Canadian representative institution	Developer / Sponsor
5602HR	BW297	CWRS	Hard	Group 1	2004	No	Moderately resistant check	5.45733	3.66929	17.4724	MR (7.1-20.0%)	55.43	87.96	NUTRIEN AG SOLUTIONS INC.	AgriPro & Agricore United
5603HR	BW388	CWRS	Hard	Group 1	2009	No		4.98171	4.39897	18.6861	MR (7.1-20.0%)	56.65	87.75	NUTRIEN AG SOLUTIONS INC.	Syngenta
5604HR CL	BW878	CWRS	Hard	Group 1	2011	Yes		5.98171	3.75611	19.0611	MR (7.1-20.0%)	53.99	83.45	SYNGENTA CANADA INC.	Syngenta
5605HR CL	BW918	CWRS	Hard	Group 1	2013	Yes		4.62457	4.11325	17.9718	MR (7.1-20.0%)	55.49	89.15	SYNGENTA CANADA INC.	Syngenta
5700PR	HY961	CPSR	Medium	Group 2	2001	Yes		7.48171	6.39897	48.2397	S (>40%)	54.82	71.55	NUTRIEN AG SOLUTIONS INC.	AgriPro & United Grain Growers
5701PR	HY962	CPSR	Medium	Group 2	2002	Yes		6.62457	5.04183	32.1504	MS (30.1-40%)	55.82	75.85	NUTRIEN AG SOLUTIONS INC.	AgriPro & Agricore United
5702PR	HY977	CPSR	Medium	Group 2	2008	Yes		6.55314	5.68468	35.6504	MS (30.1-40%)	55.82	82.45	SYNGENTA CANADA INC.	Syngenta
AAC Awesome	GP151	CWSP		Group 2	2016	Yes		6.16593	4.20318	25.7867	I (20.1-30.0%)	58.49	85.46		AAFC Lethbridge
AAC Bailey	BW901	CWRS	Hard	Group 1	2012	Yes		6.55314	5.32754	33.6504	MS (30.1-40%)	55.15	91.45	OFFICE OF INTELECTUAL PROPERTY AND COMMERCIALIZATION (AAFC)	AAFC Swift Current
AAC Brandon	BW932	CWRS	Hard	Group 1	2013	Yes		5.696	3.32754	16.3468	MR (7.1-20.0%)	55.15	78.75	OFFICE OF INTELECTUAL PROPERTY AND COMMERCIALIZATION (AAFC)	AAFC Swift Current
AAC Castle	HY2021	CPSR	Medium	Group 2	2018	Yes		5.83886	3.89897	20.6861	I (20.1-30.0%)	56.15	73.85		AAFC Winnipeg & Lethbridge
AAC Chiffon	SWS408	CWSWS	Soft	Group 2	2013	Yes		6.62457	5.54183	35.6326	MS (30.1-40%)	57.82	88.35	OFFICE OF INTELECTUAL PROPERTY AND COMMERCIALIZATION (AAFC)	AAFC Lethbridge
AAC Concord	BW963	CNHR	Medium to hard	Group 1	2016	Yes		6.26743	5.11325	31.4361	MS (30.1-40%)	57.49	91.15		AAFC Swift Current
AAC Connery	PT245	CWRS	Hard	Group 1	2015	Yes		6.26743	4.18468	22.1861	I (20.1-30.0%)	55.32	75.95	OFFICE OF INTELECTUAL PROPERTY AND COMMERCIALIZATION (AAFC)	AAFC Swift Current
AAC Crossfield	HY1632	CPSR	Medium	Group 2	2016	Yes		6.62457	5.18468	33.3647	MS (30.1-40%)	54.32	83.35	OFFICE OF INTELECTUAL PROPERTY AND COMMERCIALIZATION (AAFC)	AAFC Winnipeg & Lethbridge
AAC Crusader	HY1603	CPSR	Medium	Group 2	2014	No		6.196	4.9704	28.6326	I (20.1-30.0%)	54.82	81.55	OFFICE OF INTELECTUAL PROPERTY AND COMMERCIALIZATION (AAFC)	AAFC Winnipeg
AAC Elie	BW931	CWRS	Hard	Group 1	2013	Yes		6.12457	3.75611	20.2397	I (20.1-30.0%)	55.32	75.75	OFFICE OF INTELECTUAL PROPERTY AND COMMERCIALIZATION (AAFC)	AAFC Swift Current
AAC Entice	HY1627	CPSR	Medium	Group 2	2016	Yes		6.26743	4.39897	27.5611	I (20.1-30.0%)	56.32	76.95	OFFICE OF INTELECTUAL PROPERTY AND COMMERCIALIZATION (AAFC)	AAFC Winnipeg & Lethbridge
AAC Foray	HY1610	CPSR	Medium	Group 2	2014	Yes		5.55314	4.68468	25.1683	I (20.1-30.0%)	55.32	81.45	OFFICE OF INTELECTUAL PROPERTY AND COMMERCIALIZATION (AAFC)	AAFC Winnipeg
AAC Goodwin	BW968	CPSR	Medium	Group 2	2017	Yes		5.26743	4.11325	20.1147	I (20.1-30.0%)	56.99	79.55		AAFC Swift Current
AAC Iceberg	HW021	CWHWS	Hard	Group 1	2013	Yes		6.41029	4.4704	27.1326	I (20.1-30.0%)	54.32	79.75		AAFC Winnipeg
AAC Innova	GP047	CWSP		Group 2	2013	Yes		7.41029	6.68468	49.3111	S (>40%)	58.32	79.85	OFFICE OF INTELECTUAL PROPERTY AND COMMERCIALIZATION (AAFC)	AAFC Lethbridge
AAC Penhold	HY1319	CPSR	Medium	Group 2	2014	Yes		5.31	2.88	17.36	MR (7.1-20.0%)	56.49	73.75	OFFICE OF INTELECTUAL PROPERTY AND COMMERCIALIZATION (AAFC)	AAFC Swift Current
AAC Proclaim	GP080	CWSP		Group 2	2013	Yes		3.05314	2.54183	5.75756	R (<7%)	56.82	87.55	OFFICE OF INTELECTUAL PROPERTY AND COMMERCIALIZATION (AAFC)	AAFC Lethbridge
AAC Redberry	BW966	CWRS	Hard	Group 1	2016	Yes		5.55314	4.11325	20.4897	I (20.1-30.0%)	55.15	80.45		AAFC Swift Current
AAC Redstar	PT488	CWRS	Hard	Group 1	2020	No		5.81268	3.46017	22.0798	I (20.1-30.0%)		77.3	OFFICE OF INTELECTUAL PROPERTY AND COMMERCIALIZATION (AAFC)	AAFC Brandon
AAC Redwater	PT457	CNHR	Medium to hard	Group 1	2012	Yes		6.55314	4.61325	28.1147	I (20.1-30.0%)	54.15	83.05	OFFICE OF INTELECTUAL PROPERTY AND COMMERCIALIZATION (AAFC)	AAFC Winnipeg
AAC Russell	PT252	CWRS	Hard	Group 1	2019	No		6.81268	2.71017	14.3298	MR (7.1-20.0%)		75.8	OFFICE OF INTELECTUAL PROPERTY AND COMMERCIALIZATION (AAFC)	AAFC Swift Current
AAC Ryley	HY1312	CPSR	Medium	Group 2	2013	Yes		6.33886	5.54183	32.5611	MS (30.1-40%)	56.32	79.55	OFFICE OF INTELECTUAL PROPERTY AND COMMERCIALIZATION (AAFC)	AAFC Swift Current
AAC Tenacious	HY1615	CPSR	Medium	Group 2	2014	Yes		1.87203	1.88784	3.84387	R (<7%)	56.43	99.86	OFFICE OF INTELECTUAL PROPERTY AND COMMERCIALIZATION (AAFC)	AAFC Winnipeg
AAC Tisdale	PT250	CWRS	Hard	Group 1	2017	Yes		5.55314	3.18468	15.7754	MR (7.1-20.0%)	57.15	87.45		AAFC Swift Current
AAC Viewfield	BW965	CWRS	Hard	Group 1	2016	Yes		5.98171	4.04183	20.9897	I (20.1-30.0%)	56.15	74.15	OFFICE OF INTELECTUAL PROPERTY AND COMMERCIALIZATION (AAFC)	AAFC Swift Current
AAC Whitefox	HW027	CWHWS	Hard	Group 1	2013	Yes		5.76743	5.25611	29.0611	I (20.1-30.0%)	53.99	91.55	OFFICE OF INTELECTUAL PROPERTY AND COMMERCIALIZATION (AAFC)	AAFC Winnipeg
AC Abbey	BW691	CNHR	Medium to hard	Group 1	1998	Yes		7.48171	6.68468	47.6861	S (>40%)	55.49	83.95	OFFICE OF INTELECTUAL PROPERTY AND COMMERCIALIZATION (AAFC)	AAFC Swift Current
AC Andrew	SWS241	CWSWS	Soft	Group 2	2004	Yes		6.33886	5.54183	35.704	MS (30.1-40%)	59.99	79.05	OFFICE OF INTELECTUAL PROPERTY AND COMMERCIALIZATION (AAFC)	AAFC Lethbridge
AC Barrie	BW661	CWRS	Hard	Group 1	1994	Yes	Intermediate check	5.98171	4.89897	28.1326	I (20.1-30.0%)	56.15	88.05	SECAN ASSOCIATION	AAFC Swift Current
AC Cadillac	BW689	CWRS	Hard	Group 1	1996	Yes		6.196	5.68468	34.8111	MS (30.1-40%)	55.65	93.95	FARM PURE SEEDS (EX SW SEED CANADA LTD)	AAFC Swift Current & Lethbridge
AC Cora	BW152	CNHR	Medium to hard	Group 1	1994	Yes	Intermediate check	6.7	4.36	29.212	I (20.1-30.0%)	55.04	87.81	SECAN ASSOCIATION	AAFC Winnipeg
AC Corinne	ES07	CWES	Hard kernels with extra strong gluten	Group 2	1999	Yes		5.62457	5.54183	29.8468	I (20.1-30.0%)	57.32	94.65	OFFICE OF INTELECTUAL PROPERTY AND COMMERCIALIZATION (AAFC)	AAFC Winnipeg
AC Crystal	HY417	CNHR	Medium to hard	Group 1	1996	Yes		6.12457	6.11325	37.6326	MS (30.1-40%)	57.65	82.15	SECAN ASSOCIATION	AAFC Swift Current
AC Domain	BW148	CNHR	Medium to hard	Group 1	1993	Yes		6.696	5.4704	35.4004	MS (30.1-40%)	53.82	85.35	SECAN ASSOCIATION	AAFC Winnipeg
AC Eatonia	BW642	CNHR	Medium to hard	Group 1	1993	Yes		6.48171	6.11325	37.5254	MS (30.1-40%)	56.82	95.05	NUTRIEN AG SOLUTIONS INC.	AAFC Swift Current
AC Elsa	BW685	CWRS	Hard	Group 1	1996	Yes		7.77246	6.98325	52.4203	S (>40%)	56.49	88.97	SECAN ASSOCIATION	AAFC Swift Current
AC Foremost	HY392	CNHR	Medium to hard	Group 1	1995	Yes		7.41029	7.04183	50.8468	S (>40%)	55.99	72.55	SECAN ASSOCIATION	AAFC Swift Current & Lethbridge
AC Intrepid	BW693, PT401	CWRS	Hard	Group 1	1997	Yes		7.41029	6.68468	50.204	S (>40%)	54.65	83.75	OFFICE OF INTELECTUAL PROPERTY AND COMMERCIALIZATION (AAFC)	AAFC Swift Current
AC Karma	HY395	CPSW	Medium	Group 2	1994	Yes		6.55314	6.39897	42.3647	S (>40%)	56.82	79.55	SECAN ASSOCIATION	AAFC Swift Current
AC Majestic	BW173	CNHR	Medium to hard	Group 1	1996	Yes		6.41029	5.61325	33.3468	MS (30.1-40%)	56.99	89.05	SECAN ASSOCIATION	AAFC Winnipeg
AC Meena	SWS234	CWSWS	Soft	Group 2	2001	Yes		5.91029	5.4704	31.5968	MS (30.1-40%)	56.49	87.45	OFFICE OF INTELECTUAL PROPERTY AND COMMERCIALIZATION (AAFC)	AAFC Lethbridge
AC Michael	BW653	CNHR	Medium to hard	Group 1	1994	Yes		6.41029	5.11325	31.0611	MS (30.1-40%)	54.99	91.65	SECAN ASSOCIATION	AAFC Lacombe
AC Minto	BW120	CNHR	Medium to hard	Group 1	1991	Yes		6.91029	6.04183	40.4183	S (>40%)	57.32	82.85	SECAN ASSOCIATION	AAFC Winnipeg
AC Nanda	SWS179	CWSWS	Soft	Group 2	1998	Yes		5.62457	4.11325	22.4004	I (20.1-30.0%)	57.49	96.85	OFFICE OF INTELECTUAL PROPERTY AND COMMERCIALIZATION (AAFC)	AAFC Lethbridge
AC Phil	SWS89	CWSWS	Soft	Group 2	1996	Yes		6.41029	5.04183	31.4183	MS (30.1-40%)	56.82	74.65	OFFICE OF INTELECTUAL PROPERTY AND COMMERCIALIZATION (AAFC)	AAFC Lethbridge
AC Reed	SWS87	CWSWS	Soft	Group 2	1991	Yes		6.83886	4.89897	32.1326	MS (30.1-40%)	55.99	71.65	SECAN ASSOCIATION	AAFC Lethbridge
AC Splendor	BW191	CWRS	Hard	Group 1	1997	Yes		7.696	6.54183	49.9004	S (>40%)	53.99	84.95	SECAN ASSOCIATION	AAFC Winnipeg
AC Taber	HY380	CNHR	Medium to hard	Group 1	1991	Yes		7.12457	6.82754	46.8111	S (>40%)	57.32	76.35	SECAN ASSOCIATION	AAFC Swift Current & Lethbridge
AC Vista	HY413	CPSW	Medium	Group 2	1999	Yes	Susceptible check	7.196	6.9704	49.4897	S (>40%)	56.65	77.15	OFFICE OF INTELECTUAL PROPERTY AND COMMERCIALIZATION (AAFC)	AAFC Swift Current
AC2000	HY446	CPSW	Medium	Group 2	2000	Yes		6.33886	5.89897	35.9183	MS (30.1-40%)	58.15	84.45	OFFICE OF INTELECTUAL PROPERTY AND COMMERCIALIZATION (AAFC)	AAFC Swift Current
Alikat	PT755	CNHR	Medium to hard	Group 1	1999	Yes		7.62457	5.68468	41.7933	S (>40%)	54.82	87.95	UNIVERSITY OF ALBERTA, FACULTY OF AGRICULTURAL, LIFE & ENVIRONMENTAL SCIENCES	U of AB
Alvena	PT213	CNHR	Medium to hard	Group 1	2006	Yes		6.98171	5.82754	39.1326	MS (30.1-40%)	55.99	89.15	OFFICE OF INTELECTUAL PROPERTY AND COMMERCIALIZATION (AAFC)	AAFC Swift Current
Amazon	ES04	CWES	Hard kernels with extra strong gluten	Group 2	1999	Yes		6.26743	5.9704	36.7218	MS (30.1-40%)	57.15	92.75	UNIVERSITY OF MANITOBA	U of MB
Benito	BW20	CWRS	Hard	Group 1	1979	Yes		6.76743	5.32754	35.7754	MS (30.1-40%)	55.82	89.55	SECAN ASSOCIATION	AAFC Winnipeg
Bhishaj	SWS285	CWSWS	Soft	Group 2	2003	Yes		6.91029	6.25611	42.6326	S (>40%)	58.15	79.95	TONY CROOYMANS & SONS	AAFC Lethbridge
Biggar	HY368	CPSR	Medium	Group 2	1989	Yes		6.91029	7.18468	48.829	S (>40%)	57.65	74.55	SECAN ASSOCIATION	AAFC Swift Current
Bluesky	PT325, HY916, ES25	CWES	Hard kernels with extra strong gluten	Group 2	1987	Yes		6.76743	4.9704	31.0076	MS (30.1-40%)	54.49	83.65	SECAN ASSOCIATION	AAFC Beaverlodge
Burnside	ES54	CWES	Hard kernels with extra strong gluten	Group 2	2004	Yes		6.62457	6.54183	43.1504	S (>40%)	57.15	92.05	OFFICE OF INTELECTUAL PROPERTY AND COMMERCIALIZATION (AAFC)	AAFC Winnipeg
BW1039		CWRS	Hard	Group 1		Yes		5.74132	3.82671	19.1041	MR (7.1-20.0%)	55.15	86.41
BW278		CWRS	Hard	Group 1		Yes		3.696	2.9704	10.1147	MR (7.1-20.0%)	57.15	93.75
BW493		CWRS	Hard	Group 1		Yes		4.62457	4.18468	20.7218	I (20.1-30.0%)	57.32	94.45
BW5018		CWRS	Hard	Group 1		No		5.87434	3.70407	19.4976	MR (7.1-20.0%)	56.49	76.98
BW5020	BYT14-17	CWRS	Hard	Group 1		Yes		5.76743	4.89897	26.7754	I (20.1-30.0%)	58.15	78.55
BW5064		CWRS	Hard	Group 1		No		3.06268	3.21017	5.57979	R (<7%)		90.55
BW970 Pro	BW970Pro	CWRS	Hard	Group 1		Yes		5.76743	4.54183	23.5433	I (20.1-30.0%)	55.82	77.55
BYT13-18		CWRS	Hard	Group 1		No		6.41029	6.54183	41.3468	S (>40%)	56.49	91.65
BYT13-23		CWRS	Hard	Group 1		No		7.12457	6.68468	47.2933	S (>40%)	56.82	95.05
BYT14-11		CWRS	Hard	Group 1		Yes		5.55314	4.4704	23.454	I (20.1-30.0%)	56.99	83.85
BYT14-19		CWRS	Hard	Group 1		Yes		4.98171	4.04183	18.4183	MR (7.1-20.0%)	54.82	88.65
Canthatch	CT233	CWRS	Hard	Group 1	1959	Yes		6.26743	5.54183	33.7754	MS (30.1-40%)	55.65	89.35	OFFICE OF INTELECTUAL PROPERTY AND COMMERCIALIZATION (AAFC)	AAFC Winnipeg
Canuck	CT774	CWRS	Hard	Group 1	1974	Yes		7.26743	7.11325	50.7576	S (>40%)	55.99	104.35	OFFICE OF INTELECTUAL PROPERTY AND COMMERCIALIZATION (AAFC)	AAFC Swift Current
Carberry	BW874	CWRS	Hard	Group 1	2009	Yes		5.696	3.4704	16.8468	MR (7.1-20.0%)	54.32	79.85	OFFICE OF INTELECTUAL PROPERTY AND COMMERCIALIZATION (AAFC)	AAFC Swift Current
Cardale	BW429	CWRS	Hard	Group 1	2011	Yes		6.12457	3.61325	19.0254	MR (7.1-20.0%)	54.82	80.75	SEED DEPOT CORP.	AAFC Winnipeg
CDC Abound	BW824	CWRS	Hard	Group 1	2007	Yes		6.76743	5.32754	34.1861	MS (30.1-40%)	55.99	92.25	CROP DEVELOPMENT CENTRE, UNIVERSITY OF SASKATCHEWAN	U of SK - CDC
CDC Adamant	BW488	CWRS	Hard	Group 1	2017	No		6.33886	4.68468	27.5611	I (20.1-30.0%)	55.32	82.05	CROP DEVELOPMENT CENTRE, UNIVERSITY OF SASKATCHEWAN	U of SK - CDC
CDC Alsask	BW301	CWRS	Hard	Group 1	2005	Yes		6.98171	5.68468	40.0076	S (>40%)	55.99	90.85	CROP DEVELOPMENT CENTRE, UNIVERSITY OF SASKATCHEWAN	U of SK - CDC
CDC Bounty	BW720	CWRS	Hard	Group 1	2000	Yes		6.05314	4.75611	27.6504	I (20.1-30.0%)	56.15	91.95	CROP DEVELOPMENT CENTRE, UNIVERSITY OF SASKATCHEWAN	U of SK - CDC
CDC Bradwell	BW472	CWRS	Hard	Group 1	2015	Yes		6.12457	3.68468	22.9718	I (20.1-30.0%)	56.32	82.12	CROP DEVELOPMENT CENTRE, UNIVERSITY OF SASKATCHEWAN	U of SK - CDC
CDC Cordon CLPlus	HY2003	CNHR	Medium to hard	Group 1	2018	Yes		6.696	4.32754	27.6683	I (20.1-30.0%)	55.99	82.15		U of SK - CDC
CDC Go	BW781	CWRS	Hard	Group 1	2004	Yes		7.12457	5.4704	35.329	MS (30.1-40%)	54.49	77.15	CROP DEVELOPMENT CENTRE, UNIVERSITY OF SASKATCHEWAN	U of SK - CDC
CDC Hughes	PT588	CWRS	Hard	Group 1	2016	Yes		6.41029	4.18468	22.5611	I (20.1-30.0%)	55.82	82.85		U of SK - CDC
CDC Imagine	BW758	CWRS	Hard	Group 1	2002	Yes		7.12457	6.25611	44.8468	S (>40%)	55.65	91.05	CROP DEVELOPMENT CENTRE, UNIVERSITY OF SASKATCHEWAN	U of SK - CDC & SK Wheat Pool
CDC Kernen	BW881	CWRS	Hard	Group 1	2010	Yes		5.83886	5.18468	29.2933	I (20.1-30.0%)	56.65	90.95	CROP DEVELOPMENT CENTRE, UNIVERSITY OF SASKATCHEWAN	U of SK - CDC
CDC Landmark	BW971	CWRS	Hard	Group 1	2016	Yes		6.05314	4.82754	28.204	I (20.1-30.0%)	54.99	80.25		U of SK - CDC
CDC Makwa	BW606	CNHR	Medium to hard	Group 1	1990	No		6.48171	5.11325	30.1861	MS (30.1-40%)	56.65	93.05	CROP DEVELOPMENT CENTRE, UNIVERSITY OF SASKATCHEWAN	U of SK - CDC
CDC Merlin	BW636	CWRS	Hard	Group 1	1992	Yes		6.83886	6.68468	45.5254	S (>40%)	56.99	91.55	CROP DEVELOPMENT CENTRE, UNIVERSITY OF SASKATCHEWAN	U of SK - CDC
CDC NRG003	GP003	CWSP		Group 2	2010	Yes		7.62457	7.18468	53.6504	S (>40%)	55.82	78.55	CROP DEVELOPMENT CENTRE, UNIVERSITY OF SASKATCHEWAN	U of SK - CDC
CDC Ortona	PT596	CWRS	Hard	Group 1	2019	No		7.06268	5.71017	39.8298	MS (30.1-40%)		78.55	CROP DEVELOPMENT CENTRE, UNIVERSITY OF SASKATCHEWAN	U of SK - CDC
CDC Osler	PT555	CNHR	Medium to hard	Group 1	2004	Yes		6.28566	5.15157	30.9583	MS (30.1-40%)	56.4	88.19	CROP DEVELOPMENT CENTRE, UNIVERSITY OF SASKATCHEWAN	U of SK - CDC
CDC Pilar CLPlus	PT598	CWRS	Hard	Group 1	2021	No		6.81268	4.96017	32.3298	MS (30.1-40%)		75.8	CROP DEVELOPMENT CENTRE, UNIVERSITY OF SASKATCHEWAN	U of SK - CDC
CDC Plentiful	PT580	CWRS	Hard	Group 1	2012	Yes		6.67295	5.08039	34.0159	MS (30.1-40%)	56.06	85.93	CROP DEVELOPMENT CENTRE, UNIVERSITY OF SASKATCHEWAN	U of SK - CDC
CDC Primepurple	GP062	CWSP		Group 2	2013	Yes		7.12457	7.25611	50.6504	S (>40%)	56.82	76.05	CROP DEVELOPMENT CENTRE, UNIVERSITY OF SASKATCHEWAN	U of SK - CDC
CDC Rama	ES21	CWES	Hard kernels with extra strong gluten	Group 2	2002	Yes		5.91029	4.54183	26.8111	I (20.1-30.0%)	56.15	86.05	CROP DEVELOPMENT CENTRE, UNIVERSITY OF SASKATCHEWAN	U of SK - CDC
CDC Silas	BW5045	CWRS	Hard	Group 1	2021	No		5.56268	5.71017	27.8298	I (20.1-30.0%)		89.3	CROP DEVELOPMENT CENTRE, UNIVERSITY OF SASKATCHEWAN	U of SK - CDC
CDC SKRush	PT599	CWRS	Hard	Group 1	2020	No		7.81268	6.71017	54.5798	S (>40%)		84.05	CROP DEVELOPMENT CENTRE, UNIVERSITY OF SASKATCHEWAN	U of SK - CDC
CDC Stanley	BW880	CWRS	Hard	Group 1	2010	Yes		6.76743	5.61325	35.9718	MS (30.1-40%)	56.49	89.55	CROP DEVELOPMENT CENTRE, UNIVERSITY OF SASKATCHEWAN	U of SK - CDC
CDC Teal	BW616	CWRS	Hard	Group 1	1991	Yes	Susceptible check	7.64966	6.90713	52.0023	S (>40%)	56.5	86.69	CROP DEVELOPMENT CENTRE, UNIVERSITY OF SASKATCHEWAN	U of SK - CDC
CDC Terrain	HY537	CPSR	Medium	Group 2	2016	Yes		6.12457	5.68468	33.7576	MS (30.1-40%)	55.82	81.65		U of SK - CDC
CDC Thrive	PT575	CWRS	Hard	Group 1	2010	Yes		5.98171	5.54183	33.7218	MS (30.1-40%)	57.49	91.35	CROP DEVELOPMENT CENTRE, UNIVERSITY OF SASKATCHEWAN	U of SK - CDC
CDC Throttle	GP131	CWSP		Group 2	2016	Yes		5.91029	5.25611	28.6861	I (20.1-30.0%)	56.49	86.65		U of SK - CDC
CDC Titanium	PT584	CWRS	Hard	Group 1	2014	Yes		6.62457	4.61325	28.329	I (20.1-30.0%)	54.99	88.15	NUTRIEN AG SOLUTIONS INC.	U of SK - CDC
CDC Utmost	BW883	CWRS	Hard	Group 1	2010	Yes		6.12457	5.4704	32.454	MS (30.1-40%)	58.15	85.45	CROP DEVELOPMENT CENTRE, UNIVERSITY OF SASKATCHEWAN	U of SK - CDC
CDC VR Morris	BW423	CWRS	Hard	Group 1	2012	Yes		6.33886	4.25611	26.3647	I (20.1-30.0%)	58.99	82.85	CROP DEVELOPMENT CENTRE, UNIVERSITY OF SASKATCHEWAN	U of SK - CDC
CDC Walrus	ES41	CWES	Hard kernels with extra strong gluten	Group 2	2004	Yes		7.12457	6.75611	46.9004	S (>40%)	56.15	89.75	CROP DEVELOPMENT CENTRE, UNIVERSITY OF SASKATCHEWAN	U of SK - CDC
CDC Whitewood	HW612	CWHWS	Hard	Group 1	2013	Yes		6.33886	4.4704	25.5433	I (20.1-30.0%)	54.15	81.25	CROP DEVELOPMENT CENTRE, UNIVERSITY OF SASKATCHEWAN	U of SK - CDC
CDN Bison	ES101	CWES	Hard kernels with extra strong gluten	Group 2	2009	Yes		6.696	6.9704	47.8826	S (>40%)	57.65	95.55	OFFICE OF INTELECTUAL PROPERTY AND COMMERCIALIZATION (AAFC)	AAFC Winnipeg
Chester	CT786, BW500	CWRS	Hard	Group 1	1976	No		7.26743	7.04183	50.2754	S (>40%)	56.49	91.85	OFFICE OF INTELECTUAL PROPERTY AND COMMERCIALIZATION (AAFC)	AAFC Lethbridge
CNAYT19 13		CNHR	Medium to hard	Group 1		No		7.56268	7.71017	60.0798	S (>40%)		75.8
CNAYT19 14		CNHR	Medium to hard	Group 1		No		8.06268	7.46017	62.5798	S (>40%)		74.3
CNAYT19 15		CNHR	Medium to hard	Group 1		No		5.31268	6.21017	30.8298	MS (30.1-40%)		73.8
Coleman	PT765	CWRS	Hard	Group 1	2014	Yes		5.91029	5.75611	32.579	MS (30.1-40%)	54.99	91.95	UNIVERSITY OF ALBERTA, FACULTY OF AGRICULTURAL, LIFE & ENVIRONMENTAL SCIENCES	U of AB
Columbus	BW55	CNHR	Medium to hard	Group 1	1980	Yes		6.196	6.61325	40.4183	S (>40%)	57.65	93.75	SECAN ASSOCIATION	AAFC Winnipeg
Conquer	HY682	CNHR	Medium to hard	Group 1	2010	Yes		5.33886	5.32754	27.0433	I (20.1-30.0%)	56.49	85.05	OFFICE OF INTELECTUAL PROPERTY AND COMMERCIALIZATION (AAFC)	AAFC Winnipeg
Conway	BW569	CNHR	Medium to hard	Group 1	1986	Yes		6.33886	4.89897	29.704	I (20.1-30.0%)	56.32	90.95	CROP DEVELOPMENT CENTRE, UNIVERSITY OF SASKATCHEWAN	U of SK
Cutler	PT751	CPSR	Medium	Group 2	1991	Yes		7.91029	6.54183	50.6326	S (>40%)	53.99	71.45	UNIVERSITY OF ALBERTA, FACULTY OF AGRICULTURAL, LIFE & ENVIRONMENTAL SCIENCES	U of AB
Cypress	CT740	CWRS	Hard	Group 1	1962	Yes		7.55314	6.68468	49.704	S (>40%)	55.65	94.55	OFFICE OF INTELECTUAL PROPERTY AND COMMERCIALIZATION (AAFC)	AAFC Lethbridge
Donalda	BW5065	CWRS	Hard	Group 1	2022	No		5.06268	3.46017	9.82979	MR (7.1-20.0%)		79.3	UNIVERSITY OF ALBERTA, FACULTY OF AGRICULTURAL, LIFE & ENVIRONMENTAL SCIENCES	U of AB
Ellerslie	PT784	CWRS	Hard	Group 1	2018	Yes		6.696	5.75611	36.954	MS (30.1-40%)	56.99	86.95	UNIVERSITY OF ALBERTA, FACULTY OF AGRICULTURAL, LIFE & ENVIRONMENTAL SCIENCES	U of AB
Enchant	HY694	CPSR	Medium	Group 2	2012	Yes		6.41029	5.82754	35.204	MS (30.1-40%)	57.32	81.95	OFFICE OF INTELECTUAL PROPERTY AND COMMERCIALIZATION (AAFC)	AAFC Winnipeg
Faller		CNHR	Medium to hard	Group 1	2018	Yes		5.196	3.68468	17.4004	MR (7.1-20.0%)	56.32	81.25	SEED DEPOT CORP.	NDSU / Seed Depot
FHB37				Group 2		No	Resistant check	3.2321	2.03094	4.78409	R (<7%)	57.23	81.25
Fielder		CWSWS	Soft	Group 2	1976	Yes		6.41029	5.61325	34.9361	MS (30.1-40%)	58.15	78.85	USDA, ABERDEEN, IDAHO	USDA ID / AAFC Lethbridge
Fieldstar	BW365	CWRS	Hard	Group 1	2008	Yes		5.696	5.18468	30.079	MS (30.1-40%)	55.15	91.45	OFFICE OF INTELECTUAL PROPERTY AND COMMERCIALIZATION (AAFC)	AAFC Winnipeg
FL62R1				Group 2		Yes		3.196	3.25611	10.8647	MR (7.1-20.0%)	59.49	99.45
Forefront	HY2082	CPSR	Medium	Group 2	2021	No		6.06268	5.21017	27.5798	I (20.1-30.0%)		75.05		U of AB
Garnet		CWRS	Hard	Group 1	1923	Yes		7.48171	6.9704	50.1147	S (>40%)	55.65	88.65	OFFICE OF INTELECTUAL PROPERTY AND COMMERCIALIZATION (AAFC)
Genesis	HY355	CPSW	Medium	Group 2	1990	Yes		5.41029	5.9704	34.6683	MS (30.1-40%)	57.65	97.15		AAFC Swift Current
Glenavon	ES13	CWES	Hard kernels with extra strong gluten	Group 2	1999	No		5.83886	6.39897	38.7933	MS (30.1-40%)	57.65	97.25	SECAN ASSOCIATION	AAFC Winnipeg
Glencross	ES95	CWES	Hard kernels with extra strong gluten	Group 2	2008	Yes		6.62457	6.4704	43.0433	S (>40%)	55.65	93.65	OFFICE OF INTELECTUAL PROPERTY AND COMMERCIALIZATION (AAFC)	AAFC Winnipeg
Glenlea	HY100, ES01	CWES	Hard kernels with extra strong gluten	Group 2	1972	Yes		6.91029	6.61325	45.5433	S (>40%)	56.82	95.55	UNIVERSITY OF MANITOBA	U of MB
Glenn	BW406	CWRS	Hard	Group 1	2009	Yes		5.48171	3.11325	14.4897	MR (7.1-20.0%)	55.15	81.15	CANTERRA SEEDS	NDSU / Canterra
Go Early	PT769	CWRS	Hard	Group 1	2015	Yes		6.62457	6.82754	45.704	S (>40%)	55.15	88.45	UNIVERSITY OF ALBERTA, FACULTY OF AGRICULTURAL, LIFE & ENVIRONMENTAL SCIENCES	U of AB
Goodeve	BW841	CWRS	Hard	Group 1	2007	Yes		7.05314	6.18468	43.1326	S (>40%)	55.32	81.55	OFFICE OF INTELECTUAL PROPERTY AND COMMERCIALIZATION (AAFC)	AAFC Swift Current
GP112		CWSP		Group 2		Yes		6.62457	5.68468	36.8647	MS (30.1-40%)	55.99	81.35
GP122		CWSP		Group 2		No		6.696	5.32754	33.3468	MS (30.1-40%)	57.49	81.65
GP146		CWSP		Group 2		No		6.62457	5.61325	36.2933	MS (30.1-40%)	57.32	81.45
GP168		CWSP		Group 2		Yes		6.98171	4.82754	30.4183	MS (30.1-40%)	57.99	80.75
GP183		CWSP		Group 2		No		6.48171	4.75611	29.0611	I (20.1-30.0%)	58.15	79.45
GP184		CWSP		Group 2		No		5.12457	4.18468	19.5611	MR (7.1-20.0%)	57.49	82.85
GP193		CWSP		Group 2		No		6.26743	5.04183	30.204	MS (30.1-40%)	58.32	84.05
GP245		CWSP		Group 2		No		6.81268	5.71017	39.8298	MS (30.1-40%)		75.55
GP246		CWSP		Group 2		No		7.56268	6.46017	49.8298	S (>40%)		77.8
GPAYT18 05		CWSP		Group 2		No		6.81268	5.71017	37.8298	MS (30.1-40%)		71.8
GPAYT18 08		CWSP		Group 2		No		5.56268	6.96017	37.3298	MS (30.1-40%)		73.55
Grandin	BW166	CWRS	Hard	Group 1	1998	Yes		7.12457	5.75611	39.6147	MS (30.1-40%)	56.49	81.75	SECAN ASSOCIATION	NDSU / AAFC Winnipeg
Harvest	BW259	CNHR	Medium to hard	Group 1	2002	Yes		6.91029	6.04183	40.329	S (>40%)	54.49	83.65	FARM PURE SEEDS (EX SW SEED CANADA LTD)	AAFC Winnipeg
Helios	PT211	CWRS	Hard	Group 1	2006	Yes		6.12457	4.75611	28.9361	I (20.1-30.0%)	56.65	89.35	OFFICE OF INTELECTUAL PROPERTY AND COMMERCIALIZATION (AAFC)	AAFC Swift Current
HY2079		CPSR	Medium	Group 2		No		5.81268	4.96017	26.8298	I (20.1-30.0%)		91.3
HY2099		CPSR	Medium	Group 2		No		5.81268	4.96017	27.3298	I (20.1-30.0%)		73.8
HY320	NB320, HY320	CPSR	Medium	Group 2	1985	Yes		7.41029	7.32754	54.1861	S (>40%)	55.65	71.35	OFFICE OF INTELECTUAL PROPERTY AND COMMERCIALIZATION (AAFC)	AAFC Swift Current
HYAYTa19 23		CPSR	Medium	Group 2		No		8.81268	7.46017	69.0798	S (>40%)		79.3
HYAYTa19 24		CPSR	Medium	Group 2		No		7.31268	7.96017	59.8298	S (>40%)		80.6
HYAYTb19 16		CPSR	Medium	Group 2		No		5.31268	5.71017	29.5798	I (20.1-30.0%)		78.05
Infinity	BW799	CWRS	Hard	Group 1	2004	Yes		6.76743	6.68468	44.6326	S (>40%)	57.49	93.05	CANTERRA SEEDS	AAFC Swift Current
Invader	BW158	CWRS	Hard	Group 1	1993	Yes		6.48171	4.82754	29.9183	I (20.1-30.0%)	57.65	91.85	AGRICORE UNITED	AgriPro & United Grain Growers
Jake	PT782	CWRS	Hard	Group 1	2018	Yes		6.696	5.61325	35.2754	MS (30.1-40%)	56.82	82.95	UNIVERSITY OF ALBERTA, FACULTY OF AGRICULTURAL, LIFE & ENVIRONMENTAL SCIENCES	U of AB
Journey	BW243	CWRS	Hard	Group 1	2002	Yes		5.83886	5.75611	32.8647	MS (30.1-40%)	56.82	89.85	NUTRIEN AG SOLUTIONS INC.	SK Wheat Pool
Kanata	BW263	CWHWS	Hard	Group 1	2006	Yes		6.41029	4.54183	28.5611	I (20.1-30.0%)	54.65	89.65	OFFICE OF INTELECTUAL PROPERTY AND COMMERCIALIZATION (AAFC)	AAFC Winnipeg
Kane	BW342	CNHR	Medium to hard	Group 1	2006	Yes		5.83886	4.11325	22.8111	I (20.1-30.0%)	55.82	83.25	OFFICE OF INTELECTUAL PROPERTY AND COMMERCIALIZATION (AAFC)	AAFC Winnipeg
Katepwa	BW49	CNHR	Medium to hard	Group 1	1981	Yes		5.62457	4.25611	22.2933	I (20.1-30.0%)	57.15	90.15	SECAN ASSOCIATION	AAFC Winnipeg
Kenyon	BW571	CWRS	Hard	Group 1	1985	Yes		6.55314	5.61325	35.0611	MS (30.1-40%)	56.65	90.55	SECAN ASSOCIATION	U of SK
Lancer	BW572	CWRS	Hard	Group 1	1985	Yes		6.62457	5.9704	39.7218	MS (30.1-40%)	58.15	96.75	SECAN ASSOCIATION	AAFC Swift Current
Laser	PT754	CWES	Hard kernels with extra strong gluten	Group 2	1999	Yes		7.33886	5.9704	40.454	S (>40%)	53.82	88.95	UNIVERSITY OF ALBERTA, FACULTY OF AGRICULTURAL, LIFE & ENVIRONMENTAL SCIENCES	U of AB
Laura	BW593	CWRS	Hard	Group 1	1986	Yes		6.196	5.04183	30.1861	MS (30.1-40%)	57.32	87.95	SECAN ASSOCIATION	AAFC Swift Current
Leader	BW535	CNHR	Medium to hard	Group 1	1981	Yes		6.48171	5.89897	36.9004	MS (30.1-40%)	58.15	90.75	SECAN ASSOCIATION	AAFC Swift Current
Lemhi 62		CWSWS	Soft	Group 2	1968	Yes		5.27949	5.49044	31.8961	MS (30.1-40%)	62.2	94.19	NO REPRESENTATIVE	USDA ID / AAFC Lethbridge
Lillian	BW776	CNHR	Medium to hard	Group 1	2003	Yes		7.62457	6.61325	50.2218	S (>40%)	58.32	88.65	SECAN ASSOCIATION	AAFC Swift Current
Lovitt	PT205	CWRS	Hard	Group 1	2002	Yes		7.196	6.04183	41.704	S (>40%)	56.15	92.55	CANTERRA SEEDS	AAFC Swift Current
Manitou	CT263	CWRS	Hard	Group 1	1965	Yes		6.41029	5.54183	34.7933	MS (30.1-40%)	57.15	92.85	OFFICE OF INTELECTUAL PROPERTY AND COMMERCIALIZATION (AAFC)	AAFC Winnipeg
Marquis		CWRS	Hard	Group 1	1923	Yes		6.12457	6.11325	36.7933	MS (30.1-40%)	59.32	102.25	OFFICE OF INTELECTUAL PROPERTY AND COMMERCIALIZATION (AAFC)
McKenzie	BW205	CNHR	Medium to hard	Group 1	1997	Yes		6.48171	5.75611	36.579	MS (30.1-40%)	55.49	88.55	NUTRIEN AG SOLUTIONS INC.	SK Wheat Pool
Minnedosa	GP018	CWSP		Group 2	2009	Yes		7.62457	7.54183	56.4718	S (>40%)	56.49	82.95	OFFICE OF INTELECTUAL PROPERTY AND COMMERCIALIZATION (AAFC)	AAFC Winnipeg
MuchMore	BW875	CNHR	Medium to hard	Group 1	2009	Yes		6.62457	4.25611	26.1326	I (20.1-30.0%)	55.99	78.15	OFFICE OF INTELECTUAL PROPERTY AND COMMERCIALIZATION (AAFC)	AAFC Swift Current
Napayo	CT432, BW7	CWRS	Hard	Group 1	1972	Yes		5.83886	4.54183	23.7933	I (20.1-30.0%)	57.32	94.85	OFFICE OF INTELECTUAL PROPERTY AND COMMERCIALIZATION (AAFC)	AAFC Winnipeg
Neepawa	CT282, BW2	CNHR	Medium to hard	Group 1	1969	Yes		6.76743	5.4704	36.4183	MS (30.1-40%)	56.82	93.25	OFFICE OF INTELECTUAL PROPERTY AND COMMERCIALIZATION (AAFC)	AAFC Winnipeg
NH018		CNHR	Medium to hard	Group 1		No		1.81268	4.21017	1.32979	R (<7%)		81.55	OFFICE OF INTELECTUAL PROPERTY AND COMMERCIALIZATION (AAFC)	AAFC Winnipeg & Lethbridge
Noor	PT786	CWRS	Hard	Group 1	2020	No		7.06268	5.71017	41.3298	S (>40%)		88.8	UNIVERSITY OF ALBERTA, FACULTY OF AGRICULTURAL, LIFE & ENVIRONMENTAL SCIENCES	U of AB
Norquay	HY106	CWES		Group 2	1974	Yes		6.44615	5.49044	35.5628	MS (30.1-40%)	58.2	81.69	UNIVERSITY OF MANITOBA	U of MB
Oslo	HY925, PT807	CNHR	Medium to hard	Group 1	1987	Yes		7.05314	6.68468	47.3468	S (>40%)	53.82	72.45	NUTRIEN AG SOLUTIONS INC.	NAPB / SK Wheat Pool
Owens	SWS09	CWSWS	Soft	Group 2	1984	Yes		6.91029	4.61325	30.4361	MS (30.1-40%)	55.32	73.45	NO REPRESENTATIVE	USDA ID / AAFC Lethbridge
Parata	PT772	CWRS	Hard	Group 1	2015	Yes		5.91029	4.04183	20.2576	I (20.1-30.0%)	55.82	86.25	UNIVERSITY OF ALBERTA, FACULTY OF AGRICULTURAL, LIFE & ENVIRONMENTAL SCIENCES	U of AB
Park	CT427	CNHR	Medium to hard	Group 1	1963	Yes		6.76743	5.25611	33.9718	MS (30.1-40%)	55.49	90.05	OFFICE OF INTELECTUAL PROPERTY AND COMMERCIALIZATION (AAFC)	AAFC Lacombe
Pasqua	BW114	CNHR	Medium to hard	Group 1	1990	Yes		6.98171	5.75611	38.579	MS (30.1-40%)	58.32	88.35	SECAN ASSOCIATION	AAFC Winnipeg
Pasteur	GP032	CWSP		Group 2	2011	Yes		4.83886	4.89897	22.6147	I (20.1-30.0%)	57.49	82.15	PLANTOMAR LTD	Wiersum Plant Breeding / Plantomar
Peace	PT416	CWRS	Hard	Group 1	2004	Yes		6.26743	4.68468	25.829	I (20.1-30.0%)	58.65	92.05	OFFICE OF INTELECTUAL PROPERTY AND COMMERCIALIZATION (AAFC)	AAFC Winnipeg
Pembina	CAN3944	CNHR	Medium to hard	Group 1	1959	Yes		7.26743	6.04183	41.7576	S (>40%)	55.99	88.45	OFFICE OF INTELECTUAL PROPERTY AND COMMERCIALIZATION (AAFC)
Pitic 62	CT926, H926	CWES	Hard kernels with extra strong gluten	Group 2	1969	Yes		6.41029	5.04183	30.6504	MS (30.1-40%)	56.49	83.55	NO REPRESENTATIVE	CIMMYT / AAFC Winnipeg
Prodigy	BW220	CWRS	Hard	Group 1	1998	Yes		5.55314	4.75611	26.1504	I (20.1-30.0%)	58.49	99.65	NUTRIEN AG SOLUTIONS INC.	SK Wheat Pool
Prosper		CNHR	Medium to hard	Group 1	2018	Yes		5.55314	4.54183	25.2754	I (20.1-30.0%)	56.82	89.55	SEED DEPOT CORP.	NDSU / Seed Depot
PT256		CWRS	Hard	Group 1		No		6.06268	3.21017	16.3298	MR (7.1-20.0%)		77.55
PT472		CWRS	Hard	Group 1		Yes		6.55314	6.04183	40.5433	S (>40%)	54.82	90.15
PT479		CWRS	Hard	Group 1		Yes		5.83886	3.54183	18.2933	MR (7.1-20.0%)	57.15	92.35
PT485		CWRS	Hard	Group 1		No		6.76743	5.25611	33.7218	MS (30.1-40%)	56.32	77.55	OFFICE OF INTELECTUAL PROPERTY AND COMMERCIALIZATION (AAFC)	AAFC Brandon
PT5002		CWRS	Hard	Group 1		No		5.06268	4.46017	15.3298	MR (7.1-20.0%)		77.55	CROP DEVELOPMENT CENTRE, UNIVERSITY OF SASKATCHEWAN	CROP DEVELOPMENT CENTRE
PT595		CWRS	Hard	Group 1		Yes		6.55314	4.11325	22.829	I (20.1-30.0%)	56.32	83.05
PT771		CWRS	Hard	Group 1	2014	Yes		5.33886	3.68468	17.8111	MR (7.1-20.0%)	56.65	92.25	UNIVERSITY OF ALBERTA, FACULTY OF AGRICULTURAL, LIFE & ENVIRONMENTAL SCIENCES	University of Alberta
PT778		CWRS	Hard	Group 1		Yes		6.33886	4.18468	22.7754	I (20.1-30.0%)	57.15	83.25
PT780		CWRS	Hard	Group 1		Yes		7.696	6.9704	53.4897	S (>40%)	54.65	81.95
PT781		CWRS	Hard	Group 1		No		7.33886	6.89897	47.8468	S (>40%)	57.65	86.35
PT788		CWRS	Hard	Group 1		No		5.06268	3.21017	16.0798	MR (7.1-20.0%)		73.8
PT790		CWRS	Hard	Group 1		No		5.56268	3.96017	17.8298	MR (7.1-20.0%)		67.3
PT791		CWRS	Hard	Group 1		No		6.31268	6.21017	38.0798	MS (30.1-40%)		88.3
PT792		CWRS	Hard	Group 1		No		5.56268	3.96017	14.8298	MR (7.1-20.0%)		76.55
Red Bobs NO. 222	CAN1637			Group 2	1926	Yes		7.41029	7.25611	53.9183	S (>40%)	56.65	97.65
Rednet	PT783	CWRS	Hard	Group 1	2018	Yes		4.26743	3.89897	16.0076	MR (7.1-20.0%)	57.32	92.35	UNIVERSITY OF ALBERTA, FACULTY OF AGRICULTURAL, LIFE & ENVIRONMENTAL SCIENCES	U of AB
RL6077		CWRS	Hard	Group 1		Yes		6.62457	5.4704	34.4361	MS (30.1-40%)	55.82	80.75
Roblin	BW92	CWRS	Hard	Group 1	1986	Yes		7.48171	6.54183	49.8111	S (>40%)	55.99	86.55	SECAN ASSOCIATION	AAFC Winnipeg
SAAR				Group 2		Yes		7.91029	8.18468	62.454	S (>40%)	58.65	88.45
Sadash	SWS349	CWSWS	Soft	Group 2	2007	Yes		6.76743	6.18468	41.1504	S (>40%)	59.82	81.45	OFFICE OF INTELECTUAL PROPERTY AND COMMERCIALIZATION (AAFC)	AAFC Lethbridge
Shaw	BW394	CWRS	Hard	Group 1	2009	Yes		6.41029	5.75611	35.0611	MS (30.1-40%)	57.49	92.25	OFFICE OF INTELECTUAL PROPERTY AND COMMERCIALIZATION (AAFC)	AAFC Winnipeg
Sheba	NH004	CNHR	Medium to hard	Group 1	2019	No		6.77853	4.89587	29.3937	I (20.1-30.0%)	54.81	85.36	UNIVERSITY OF ALBERTA, FACULTY OF AGRICULTURAL, LIFE & ENVIRONMENTAL SCIENCES	U of AB
Sinton	CT440, BW5	CWRS	Hard	Group 1	1975	Yes		6.62457	5.54183	35.079	MS (30.1-40%)	57.49	94.15	OFFICE OF INTELECTUAL PROPERTY AND COMMERCIALIZATION (AAFC)	AAFC Swift Current & Regina
Snowbird	BW264	CWHWS	Hard	Group 1	2004	Yes		5.76743	5.11325	27.204	I (20.1-30.0%)	55.49	92.15	OFFICE OF INTELECTUAL PROPERTY AND COMMERCIALIZATION (AAFC)	AAFC Winnipeg
Snowhite475	HY475	CPSW	Medium	Group 2	2011	Yes		7.12457	5.68468	40.2754	S (>40%)	56.32	76.05		AAFC Swift Current
Snowhite476	HY476	CPSW	Medium	Group 2	2011	Yes		6.41029	5.61325	36.0611	MS (30.1-40%)	57.32	85.25		AAFC Swift Current
Snowstar	BW315a	CWHWS	Hard	Group 1	2009	Yes		6.12457	4.9704	29.4004	I (20.1-30.0%)	54.15	84.25	OFFICE OF INTELECTUAL PROPERTY AND COMMERCIALIZATION (AAFC)	AAFC Winnipeg
Somerset	BW307	CWRS	Hard	Group 1	2005	Yes		6.91029	5.9704	40.204	S (>40%)	58.15	88.75	SECAN ASSOCIATION	AAFC Winnipeg
Springfield		CWSWS	Soft	Group 2	1972	Yes		7.92457	7.65368	62.3175	S (>40%)	58.82	71.55	NO REPRESENTATIVE	USDA ID / AAFC Lethbridge
Stettler	BW867	CWRS	Hard	Group 1	2008	Yes		6.41029	5.04183	30.8647	MS (30.1-40%)	58.65	86.95	OFFICE OF INTELECTUAL PROPERTY AND COMMERCIALIZATION (AAFC)	AAFC Swift Current
Sumai 3				Group 2		Yes	Resistant check	3.41029	2.4704	6.40042	R (<7%)	58.82	91.45
Superb	BW252	CWRS	Hard	Group 1	2001	Yes		6.83886	4.82754	31.1326	MS (30.1-40%)	56.65	84.25	OFFICE OF INTELECTUAL PROPERTY AND COMMERCIALIZATION (AAFC)	AAFC Winnipeg
SWS-52	SWS52	CWSWS	Soft	Group 2	1905	Yes		6.48171	5.61325	34.3826	MS (30.1-40%)	61.49	87.93		AAFC Lethbridge
SY433	BW433	CWRS	Hard	Group 1	2012	Yes		6.41029	3.61325	19.8468	MR (7.1-20.0%)	55.65	78.45		Syngenta
SY Brawn	PT652	CWRS	Hard	Group 1	2020	No		5.06268	4.46017	17.3298	MR (7.1-20.0%)		82.8	SYNGENTA CANADA INC.	Syngenta
SY Chert	BW5005	CWRS	Hard	Group 1	2017	Yes		5.76743	3.89897	19.4718	MR (7.1-20.0%)	55.49	79.65		Syngenta
SY Rowyn	HY2013	CPSR	Medium	Group 2	2016	Yes		5.91029	3.61325	19.829	MR (7.1-20.0%)	54.49	71.25		Syngenta
SY Slate	BW496	CWRS	Hard	Group 1	2016	Yes		7.196	6.18468	44.9897	S (>40%)	58.49	91.05		Syngenta
SY Torach	PT650	CWRS	Hard	Group 1	2019	No		6.76743	4.75611	30.2754	MS (30.1-40%)	54.82	79.45	SYNGENTA CANADA INC.	Syngenta
SY087	GP087	CWSP		Group 2	2014	Yes		5.696	3.39897	16.4361	MR (7.1-20.0%)	55.15	86.05	SYNGENTA CANADA INC.	Syngenta
SY479	BW479	CWRS	Hard	Group 1	2014	Yes		5.76743	5.68468	31.4004	MS (30.1-40%)	57.82	89.35	SYNGENTA CANADA INC.	Syngenta
SY637	PT637	CWRS	Hard	Group 1	2016	Yes		6.05314	4.75611	28.7218	I (20.1-30.0%)	56.99	85.05	SYNGENTA CANADA INC.	Syngenta
SY985	HY985	CPSR	Medium	Group 2	2011	Yes		6.12353	5.25991	31.1235	MS (30.1-40%)	55.32	80.88	SYNGENTA CANADA INC.	Syngenta
SY995	HY995	CPSR	Medium	Group 2	2014	Yes		6.696	6.75611	45.3647	S (>40%)	56.82	80.55	SYNGENTA CANADA INC.	Syngenta
Thorsby	BW947	CWRS	Hard	Group 1	2014	No		6.696	5.68468	37.9361	MS (30.1-40%)	57.65	93.35	UNIVERSITY OF ALBERTA, FACULTY OF AGRICULTURAL, LIFE & ENVIRONMENTAL SCIENCES	U of AB
Tracker	PT785	CWRS	Hard	Group 1	2018	Yes		6.26743	4.82754	28.204	I (20.1-30.0%)	57.65	83.25	UNIVERSITY OF ALBERTA, FACULTY OF AGRICULTURAL, LIFE & ENVIRONMENTAL SCIENCES	U of AB
Unity	BW362	CNHR	Medium to hard	Group 1	2007	Yes		6.05314	5.18468	31.7933	MS (30.1-40%)	57.82	89.35	OFFICE OF INTELECTUAL PROPERTY AND COMMERCIALIZATION (AAFC)	AAFC Winnipeg
Vesper	BW415	CNHR	Medium to hard	Group 1	2010	Yes		6.12457	3.75611	19.9718	MR (7.1-20.0%)	55.99	85.25	SECAN ASSOCIATION	AAFC Winnipeg
Waskada	BW357	CWRS	Hard	Group 1	2007	Yes		6.05314	4.11325	22.3826	I (20.1-30.0%)	55.82	88.75	OFFICE OF INTELECTUAL PROPERTY AND COMMERCIALIZATION (AAFC)	AAFC Winnipeg
Whitehawk	HW024	CWHWS	Hard	Group 1	2012	Yes		7.26743	6.25611	42.1861	S (>40%)	54.82	86.65	OFFICE OF INTELECTUAL PROPERTY AND COMMERCIALIZATION (AAFC)	AAFC Winnipeg
Wildcat	PT329, HY917	CWES	Hard kernels with extra strong gluten	Group 2	1987	Yes		6.01815	5.97444	36.0373	MS (30.1-40%)	56.82	85.55	SECAN ASSOCIATION	AAFC Beaverlodge
WR859 CL	BW859	CWRS	Hard	Group 1	2009	Yes		4.83886	3.32754	12.8111	MR (7.1-20.0%)	55.32	81.85		Syngenta
Zealand	BW986	CWRS	Hard	Group 1	2016	Yes		6.98171	5.4704	37.704	MS (30.1-40%)	56.15	87.75	UNIVERSITY OF ALBERTA, FACULTY OF AGRICULTURAL, LIFE & ENVIRONMENTAL SCIENCES	U of AB
Market classes:
Canada Northern Hard Red (CNHR)
Canada Prairie Spring Red (CPSR)
Canada Prairie Spring White (CPSW)
Canada Western Extra Strong (CWES)
Canada Western Hard White Spring (CWHWS)
Canada Western Red Spring (CWRS)
Canada Western Special Purpose (CWSP)
Canada Western Soft White Spring (CWSWS)
