# Supplementary material for: Identification of Fusarium head blight sources of resistance and associated QTLs in historical and modern Canadian spring wheat
Source: Front Plant Sci. 2023 Aug 23;14:1190358. doi: 10.3389/fpls.2023.1190358 (PMC10482112; doi:10.3389/fpls.2023.1190358)
Supplement: Supplementary file 1 [file DataSheet_1.zip › Table S2.xlsx]

## Sheet: Table S2A
Supplementary Table S2 Summary of the 26,449 polymorphic SNPs used in the present study. Physical information is based on the International Wheat Genome Sequencing Consortium (IWGSC) RefSeq v2.0. Allele frequencies, proportion of missing and heterozygosity were based on 198 spring wheat varieties and lines.
A) Physical information, allele frequencies, mising data, and heterozygosity based on 198 spring wheat lines and varieties.
Site Name	Chromosome	Physical position (bp)	Major allele frequency	Minor allele frequency	Missing after imputation (%)	Heterozygousity (%)
tplb0051e20_1160	1A	1158110	0.94444	0.05556	0	0
Excalibur_c10657_796	1A	1172030	0.50505	0.49495	0	0
Excalibur_c10657_1280	1A	1172732	0.5	0.5	0	0
wsnp_Ex_c10657_17376086	1A	1174082	0.94949	0.05051	0	0
wsnp_Ex_c10657_17376448	1A	1174999	0.58586	0.41414	0	0
RAC875_c20883_801	1A	1205388	0.94949	0.05051	0	0
tplb0028p02_562	1A	1206149	0.94444	0.05556	0	0
GENE-0014_317	1A	1208901	0.94949	0.05051	0	0
GENE-0014_262	1A	1208948	0.94444	0.05556	0	0
Excalibur_c94139_55	1A	1209534	0.94444	0.05556	0	0
BS00090003_51	1A	1209598	0.94444	0.05556	0	0
BS00022677_51	1A	1209780	0.94444	0.05556	0	0
RAC875_c95364_59	1A	1232692	0.94949	0.05051	0	0
RAC875_c42700_264	1A	1233647	0.93434	0.06566	0	0
Kukri_c18951_493	1A	1233723	0.68182	0.31818	0	0
Excalibur_c9509_1180	1A	1334889	0.94444	0.05556	0	0
Kukri_rep_c68121_997	1A	1336028	0.94949	0.05051	0	0
IAAV5306	1A	1337473	0.94444	0.05556	0	0
Kukri_c2408_784	1A	1340488	0.67677	0.32323	0	0
wsnp_Ra_c11211_18227610	1A	1341356	0.94444	0.05556	0	0
Excalibur_c44612_474	1A	1344293	0.94949	0.05051	0	0
BS00033749_51	1A	1865063	0.94444	0.05556	0	0
Kukri_c3888_1478	1A	3061669	0.66162	0.33838	0	0
BS00100774_51	1A	3282304	0.81818	0.18182	0	0
BS00026456_51	1A	4111365	0.52525	0.47475	0	0
Excalibur_c15165_367	1A	4249141	0.94444	0.05556	0	0
Excalibur_c58555_110	1A	4249297	0.75758	0.24242	0	0
RAC875_c30138_595	1A	4250858	0.66162	0.33838	0	0
Kukri_c48951_419	1A	4251032	0.88889	0.11111	0	0
Kukri_c7192_1128	1A	4375865	0.94949	0.05051	0	0
tplb0025b13_2879	1A	4379544	0.94949	0.05051	0	0
tplb0025b13_2792	1A	4379872	0.59596	0.40404	0	0
tplb0025b13_2687	1A	4379977	0.61616	0.38384	0	0
Kukri_c1818_2671	1A	4380421	0.94949	0.05051	0	0
tplb0025b13_2372	1A	4380658	0.94949	0.05051	0	0
Kukri_c20775_56	1A	4380822	0.61616	0.38384	0	0
tplb0025b13_2054	1A	4380976	0.68687	0.31313	0	0
wsnp_Ku_c1818_3557849	1A	4382450	0.94949	0.05051	0	0
wsnp_Ku_c1818_3557408	1A	4383342	0.85354	0.14646	0	0
BobWhite_c4303_524	1A	4441894	0.92929	0.07071	0	0
BobWhite_c4246_367	1A	4442182	0.59091	0.40909	0	0
BobWhite_c5793_372	1A	4644562	0.68182	0.31818	0	0
BS00059422_51	1A	4748470	0.62121	0.37879	0	0
BS00023377_51	1A	4834874	0.94444	0.05556	0	0
IACX2941	1A	5032803	0.94444	0.05556	0	0
BS00082566_51	1A	5038240	0.94444	0.05556	0	0
BS00082567_51	1A	5038357	0.56061	0.43939	0	0
BobWhite_c20902_177	1A	5048004	0.80808	0.19192	0	0
Ra_c2029_3163	1A	5549251	0.90404	0.09596	0	0
BS00023130_51	1A	6068661	0.94444	0.05556	0	0
BS00094793_51	1A	6674026	0.66667	0.33333	0	0
D_contig33959_220	1A	7211056	0.86869	0.13131	0	0
Kukri_c8390_1102	1A	7511296	0.76263	0.23737	0	0
Kukri_c8390_1515	1A	7511823	0.5404	0.4596	0	0
BS00108242_51	1A	7970436	0.90404	0.09596	0	0
Kukri_rep_c102231_265	1A	8529650	0.5404	0.4596	0	0
Excalibur_c2868_1808	1A	8532071	0.82828	0.17172	0	0
Ku_c8810_903	1A	8532344	0.86869	0.13131	0	0
BS00022448_51	1A	8616751	0.87879	0.12121	0	0
BS00056550_51	1A	8635640	0.68182	0.31818	0	0
wsnp_CAP11_c710_458019	1A	8996605	0.81818	0.18182	0	0
BS00080187_51	1A	9650898	0.55556	0.44444	0	0
wsnp_Ex_c57982_59470152	1A	9668044	0.53535	0.46465	0	0
Ex_c57982_980	1A	9668352	0.80808	0.19192	0	0
RAC875_c19183_306	1A	9969685	0.75758	0.24242	0	0
BS00010128_51	1A	10439652	0.5404	0.4596	0	0
Excalibur_c5139_198	1A	10444996	0.55556	0.44444	0	0
Excalibur_c82557_201	1A	10457551	0.55556	0.44444	0	0
BobWhite_c20934_397	1A	10725361	0.57576	0.42424	0	0
wsnp_Ku_c13229_21142792	1A	10728303	0.86869	0.13131	0	0
BS00069278_51	1A	10846512	0.89899	0.10101	0	0
BS00074511_51	1A	10914186	0.53535	0.46465	0	0
IAAV7479	1A	10919017	0.50505	0.49495	0	0
BobWhite_rep_c52088_322	1A	10923832	0.62121	0.37879	0	0
Tdurum_contig68827_61	1A	10949354	0.50505	0.49495	0	0
Kukri_c46939_83	1A	10949548	0.50505	0.49495	0	0
Kukri_c29655_239	1A	10949672	0.55556	0.44444	0	0
Kukri_c29655_194	1A	10949717	0.83838	0.16162	0	0
Excalibur_c95327_51	1A	10949827	0.77273	0.22727	0	0
RFL_Contig5637_1008	1A	10949885	0.87374	0.12626	0	0
CAP11_c852_603	1A	10956855	0.71212	0.28788	0	0
RFL_Contig4140_1183	1A	11012389	0.80303	0.19697	0	0
TA004380-0460	1A	11012624	0.87374	0.12626	0	0
GENE-4832_103	1A	11013362	0.5101	0.4899	0	0
BS00003595_51	1A	11349446	0.80303	0.19697	0	0
BS00108090_51	1A	11350351	0.93939	0.06061	0	0
RAC875_rep_c101110_474	1A	11350438	0.5303	0.4697	0	0
RAC875_rep_c101110_563	1A	11350527	0.5303	0.4697	0	0
Kukri_c24962_123	1A	11350829	0.5303	0.4697	0	0
BS00025755_51	1A	11354873	0.75758	0.24242	0	0
Kukri_c29150_143	1A	11422463	0.77778	0.22222	0	0
RAC875_c18640_821	1A	11424238	0.5404	0.4596	0	0
Kukri_c14149_462	1A	11424355	0.72727	0.27273	0	0
Tdurum_contig43943_1165	1A	11437098	0.5101	0.4899	0	0
Tdurum_contig68637_256	1A	11438475	0.70707	0.29293	0	0
CAP11_c2581_302	1A	11439388	0.61111	0.38889	0	0
CAP8_c2448_355	1A	11439443	0.5202	0.4798	0	0
Tdurum_contig14847_144	1A	11440026	0.87879	0.12121	0	0
Excalibur_c97691_225	1A	11496638	0.5303	0.4697	0	0
Kukri_c36272_216	1A	12371308	0.76263	0.23737	0	0
Tdurum_contig85467_208	1A	12414618	0.93434	0.06566	0	0
RAC875_c57939_78	1A	12956830	0.5404	0.4596	0	0
RAC875_c57939_175	1A	12956927	0.5303	0.4697	0	0
Kukri_c34536_373	1A	13048064	0.82828	0.17172	0	0
GENE-0387_81	1A	13048148	0.74747	0.25253	0	0
BobWhite_c28295_256	1A	13048739	0.75758	0.24242	0	0
CAP7_c3299_316	1A	13050044	0.78283	0.21717	0	0
CAP7_c3299_342	1A	13050070	0.83333	0.16667	0	0
Kukri_c5715_141	1A	13200913	0.79293	0.20707	0	0
RAC875_rep_c70613_78	1A	13310024	0.75758	0.24242	0	0
Tdurum_contig76266_134	1A	13310237	0.77273	0.22727	0	0
BS00083340_51	1A	13310555	0.94444	0.05556	0	0
wsnp_Ku_c28164_38103270	1A	13315999	0.75758	0.24242	0	0
Excalibur_rep_c67198_530	1A	13316231	0.75758	0.24242	0	0
Kukri_c28164_739	1A	13316276	0.81818	0.18182	0	0
wsnp_Ku_c17177_26216230	1A	13371025	0.79798	0.20202	0	0
Excalibur_c98785_249	1A	13372541	0.55051	0.44949	0	0
BS00110709_51	1A	13392840	0.81818	0.18182	0	0
RAC875_c22821_542	1A	13446239	0.86869	0.13131	0	0
RAC875_c25125_210	1A	13535095	0.77778	0.22222	0	0
RAC875_c34888_65	1A	13535230	0.77273	0.22727	0	0
RAC875_c16352_326	1A	13539304	0.75758	0.24242	0	0
Excalibur_c44754_312	1A	13583800	0.91414	0.08586	0	0
Excalibur_c15692_532	1A	13583984	0.85859	0.14141	0	0
RFL_Contig1703_695	1A	13622604	0.66162	0.33838	0	0
IACX11001	1A	13743562	0.66162	0.33838	0	0
wsnp_JD_c7522_8606553	1A	13744722	0.63131	0.36869	0	0
Kukri_c2121_1334	1A	13744872	0.63636	0.36364	0	0
wsnp_Ex_c4876_8692783	1A	13744898	0.66667	0.33333	0	0
Excalibur_c25175_512	1A	13753120	0.57071	0.42929	0	0
BS00077350_51	1A	13804638	0.94949	0.05051	0	0
BS00077351_51	1A	13804639	0.94949	0.05051	0	0
wsnp_Ex_c7705_13139890	1A	13808249	0.75253	0.24747	0	0
tplb0061f07_1411	1A	13808403	0.87879	0.12121	0	0
RAC875_c5243_236	1A	13808918	0.77778	0.22222	0	0
wsnp_Ex_c7965_13520238	1A	13809625	0.60101	0.39899	0	0
BS00103478_51	1A	13809775	0.56061	0.43939	0	0
Kukri_c26550_243	1A	13848360	0.74747	0.25253	0	0
Tdurum_contig42479_1254	1A	13942293	0.73232	0.26768	0	0
Tdurum_contig42479_1624	1A	13942663	0.86869	0.13131	0	0
RAC875_c67106_97	1A	13943424	0.57071	0.42929	0	0
wsnp_Ex_c1137_2182795	1A	13943544	0.73737	0.26263	0	0
BobWhite_c685_1231	1A	14027876	0.76263	0.23737	0	0
BS00074370_51	1A	14238601	0.87879	0.12121	0	0
BobWhite_c27474_65	1A	14385073	0.52525	0.47475	0	0
Excalibur_c101903_734	1A	14476922	0.94949	0.05051	0	0
tplb0043h23_1346	1A	14552279	0.64141	0.35859	0	0
Excalibur_c48152_818	1A	14552603	0.64646	0.35354	0	0
Kukri_c41943_535	1A	14706588	0.65657	0.34343	0	0
BS00083459_51	1A	14957734	0.79798	0.20202	0	0
Kukri_rep_c113971_162	1A	15203111	0.69697	0.30303	0	0
Excalibur_c64890_61	1A	15203123	0.77778	0.22222	0	0
wsnp_Ex_c19717_28713417	1A	15210058	0.59091	0.40909	0	0
wsnp_Ex_c7252_12453079	1A	15213269	0.59596	0.40404	0	0
wsnp_Ex_c7252_12452995	1A	15213353	0.68687	0.31313	0	0
BS00079071_51	1A	15301104	0.59091	0.40909	0	0
BobWhite_c1265_247	1A	15302268	0.78283	0.21717	0	0
Excalibur_c16851_232	1A	15306662	0.71212	0.28788	0	0
Excalibur_c16851_142	1A	15306747	0.77273	0.22727	0	0
RAC875_c23587_548	1A	15306988	0.77273	0.22727	0	0
IAAV3809	1A	15307032	0.72727	0.27273	0	0
BS00081680_51	1A	15307292	0.61111	0.38889	0	0
BS00081682_51	1A	15307347	0.60101	0.39899	0	0
RAC875_c23587_271	1A	15307362	0.60101	0.39899	0	0
CAP7_c3847_204	1A	15401028	0.92424	0.07576	0	0
Tdurum_contig83113_134	1A	15595413	0.87879	0.12121	0	0
Excalibur_c55959_651	1A	15681388	0.77273	0.22727	0	0
BS00077492_51	1A	15899637	0.88889	0.11111	0	0
RFL_Contig1118_1073	1A	16057092	0.83333	0.16667	0	0
Ex_c21793_378	1A	16064972	0.91919	0.08081	0	0
Ex_c21793_457	1A	16065051	0.91919	0.08081	0	0
RFL_Contig4222_294	1A	16066844	0.56566	0.43434	0	0
RAC875_c2122_795	1A	17318310	0.65657	0.34343	0	0
BobWhite_c1890_712	1A	17322110	0.78788	0.21212	0	0
Tdurum_contig61492_684	1A	17325734	0.89394	0.10606	0	0
BS00064536_51	1A	18271266	0.85859	0.14141	0	0
BS00003761_51	1A	18272279	0.85354	0.14646	0	0
IACX5892	1A	18272380	0.85354	0.14646	0	0
wsnp_BF200531A_Ta_2_1	1A	18315479	0.84848	0.15152	0	0
IAAV1469	1A	20348750	0.93434	0.06566	0	0
RAC875_c59712_105	1A	20349014	0.93939	0.06061	0	0
BobWhite_c1764_139	1A	21987593	0.92929	0.07071	0	0
GENE-0211_446	1A	21988245	0.76768	0.23232	0	0
Excalibur_c24303_268	1A	21988283	0.76768	0.23232	0	0
RAC875_c29598_147	1A	21988762	0.73232	0.26768	0	0
BS00022738_51	1A	21989017	0.93434	0.06566	0	0
BobWhite_c46501_92	1A	21989064	0.93434	0.06566	0	0
Tdurum_contig11756_264	1A	21989460	0.77273	0.22727	0	0
RAC875_c51663_87	1A	22076922	0.73232	0.26768	0	0
Kukri_c18434_200	1A	22077793	0.54545	0.45455	0	0
RAC875_c37934_285	1A	22862217	0.73232	0.26768	0	0
Kukri_rep_c81545_195	1A	22862545	0.72727	0.27273	0	0
BS00107852_51	1A	22864873	0.91414	0.08586	0	0
Ex_c64327_523	1A	22925135	0.94444	0.05556	0	0
Excalibur_c110483_103	1A	22925174	0.71717	0.28283	0	0
RAC875_c2654_1817	1A	22927645	0.63636	0.36364	0	0
RAC875_c64603_663	1A	23266862	0.92424	0.07576	0	0
IAAV3168	1A	23563298	0.68687	0.31313	0	0
Kukri_c16760_1427	1A	23570980	0.61111	0.38889	0	0
Kukri_c16760_1086	1A	23571481	0.57071	0.42929	0	0
RAC875_c16675_580	1A	23571649	0.64646	0.35354	0	0
Kukri_c36756_316	1A	23573024	0.61616	0.38384	0	0
BS00065419_51	1A	23650861	0.73232	0.26768	0	0
Excalibur_c22642_90	1A	24225580	0.73232	0.26768	0	0
Kukri_c33670_261	1A	24226293	0.71717	0.28283	0	0
Excalibur_rep_c92985_510	1A	24234204	0.72727	0.27273	0	0
Excalibur_rep_c92985_618	1A	24234844	0.72727	0.27273	0	0
Kukri_c2464_560	1A	24553803	0.86364	0.13636	0	0
Excalibur_c46729_268	1A	25498445	0.67172	0.32828	0	0
Excalibur_c11941_612	1A	26028107	0.84343	0.15657	0	0
GENE-3956_349	1A	26028468	0.86364	0.13636	0	0
BS00078982_51	1A	26307377	0.63636	0.36364	0	0
BS00105601_51	1A	26381119	0.63636	0.36364	0	0
Kukri_c64989_168	1A	26408512	0.88889	0.11111	0	0
wsnp_Ex_c4215_7614645	1A	26865131	0.88889	0.11111	0	0
wsnp_Ku_rep_c101175_88380491	1A	27002234	0.64141	0.35859	0	0
Kukri_c16098_95	1A	27654376	0.60101	0.39899	0	0
CAP7_c4833_141	1A	27655845	0.59596	0.40404	0	0
wsnp_Ku_c42878_50516167	1A	27854205	0.64141	0.35859	0	0
Kukri_c7436_2259	1A	29101561	0.5404	0.4596	0	0
TA006139-0953	1A	29102014	0.58081	0.41919	0	0
wsnp_Ex_c5323_9409407	1A	29102034	0.58081	0.41919	0	0
wsnp_Ex_c5323_9408829	1A	29103487	0.53535	0.46465	0	0
RAC875_c8245_272	1A	29104304	0.58081	0.41919	0	0
RAC875_c16820_419	1A	29395581	0.57071	0.42929	0	0
Excalibur_c10689_254	1A	29505189	0.68528	0.31472	0.505	0
BS00066342_51	1A	29521096	0.78283	0.21717	0	0
BobWhite_c23763_350	1A	30503386	0.5533	0.4467	0.505	0
Kukri_c13136_1363	1A	30753362	0.58883	0.41117	0.505	0
wsnp_JD_c9290_10155594	1A	30754457	0.71212	0.28788	0	0
BobWhite_c4328_1345	1A	30765818	0.59391	0.40609	0.505	0
Kukri_c48959_528	1A	30767635	0.93434	0.06566	0	0
BS00011787_51	1A	30899481	0.60406	0.39594	0.505	0
Kukri_c22508_119	1A	30899953	0.60914	0.39086	0.505	0
Kukri_c12534_559	1A	31332610	0.66667	0.33333	0	0
wsnp_Ra_c26191_35761997	1A	31333234	0.62121	0.37879	0	0
BS00064263_51	1A	31747374	0.57071	0.42929	0	0
BS00063679_51	1A	31936765	0.92929	0.07071	0	0
CAP12_c6260_64	1A	33275716	0.76263	0.23737	0	0
CAP12_c6260_154	1A	33275786	0.75758	0.24242	0	0
Kukri_c63336_279	1A	33277505	0.93939	0.06061	0	0
BobWhite_c4499_153	1A	33901677	0.51515	0.48485	0	0
GENE-0507_285	1A	33902447	0.5303	0.4697	0	0
wsnp_BE586140A_Ta_2_1	1A	33903399	0.91414	0.08586	0	0
BS00009885_51	1A	33904012	0.62626	0.37374	0	0
BS00084022_51	1A	33904171	0.53535	0.46465	0	0
GENE-0002_856	1A	34217150	0.50505	0.49495	0	0
IAAV4318	1A	34635248	0.87374	0.12626	0	0
Excalibur_c14806_1091	1A	34712981	0.77778	0.22222	0	0
RAC875_c24163_501	1A	34726614	0.68687	0.31313	0	0
wsnp_Ex_c31983_40709866	1A	35073483	0.51515	0.48485	0	0
Kukri_c46010_872	1A	35074575	0.66667	0.33333	0	0
Ra_c22663_367	1A	35201537	0.92929	0.07071	0	0
Jagger_c1036_447	1A	35201585	0.90909	0.09091	0	0
Tdurum_contig13946_241	1A	35552762	0.80303	0.19697	0	0
Tdurum_contig13946_329	1A	35552850	0.80303	0.19697	0	0
Tdurum_contig77289_179	1A	35553603	0.56566	0.43434	0	0
Kukri_c82555_88	1A	35556032	0.57576	0.42424	0	0
IACX1465	1A	35556110	0.82323	0.17677	0	0
RAC875_c57353_245	1A	36319245	0.67172	0.32828	0	0
RAC875_c35052_670	1A	36335590	0.87879	0.12121	0	0
Ra_c24839_215	1A	36340258	0.69697	0.30303	0	0
Excalibur_c94756_540	1A	36340291	0.62626	0.37374	0	0
IAAV6	1A	36340389	0.69697	0.30303	0	0
wsnp_Ku_rep_c70742_70379526	1A	36340389	0.61616	0.38384	0	0
RAC875_c14066_452	1A	36343645	0.67172	0.32828	0	0
wsnp_Ex_c28287_37424983	1A	36344024	0.5101	0.4899	0	0
Tdurum_contig11572_931	1A	36577825	0.88889	0.11111	0	0
Kukri_c7579_749	1A	37210725	0.89899	0.10101	0	0
Kukri_c7579_559	1A	37210915	0.70202	0.29798	0	0
Excalibur_c4887_1814	1A	37820098	0.70202	0.29798	0	0
wsnp_CAP12_c633_339740	1A	37829397	0.58081	0.41919	0	0
RAC875_c8271_1469	1A	38215517	0.59091	0.40909	0	0
Excalibur_c28016_132	1A	38215536	0.60606	0.39394	0	0
RAC875_c10090_963	1A	38216024	0.70202	0.29798	0	0
RAC875_c8271_887	1A	38216099	0.59091	0.40909	0	0
RAC875_rep_c111911_116	1A	38216870	0.70202	0.29798	0	0
wsnp_Ku_c11987_19472688	1A	38217556	0.58081	0.41919	0	0
wsnp_Ku_c34659_43981982	1A	38217575	0.71212	0.28788	0	0
RAC875_c25101_644	1A	38217897	0.58081	0.41919	0	0
wsnp_Ex_c6417_11155739	1A	38218276	0.60606	0.39394	0	0
Excalibur_c1886_1288	1A	38221777	0.55051	0.44949	0	0
Kukri_c105601_74	1A	38223012	0.58586	0.41414	0	0
Tdurum_contig11004_400	1A	38843642	0.92424	0.07576	0	0
BS00012392_51	1A	38847268	0.88889	0.11111	0	0
Excalibur_c7237_1208	1A	38848266	0.70202	0.29798	0	0
BS00029346_51	1A	39776886	0.55556	0.44444	0	0
IAAV3890	1A	40639280	0.54315	0.45685	0.505	0
Kukri_c52742_114	1A	40984539	0.73096	0.26904	0.505	0
RAC875_c26747_243	1A	40984611	0.56345	0.43655	0.505	0
wsnp_BE490041A_Ta_2_1	1A	40998811	0.73737	0.26263	0	0
IACX1592	1A	40999292	0.58081	0.41919	0	0
Excalibur_c46833_204	1A	41000512	0.59596	0.40404	0	0
RAC875_c89908_105	1A	41001148	0.59091	0.40909	0	0
TA003773-0807	1A	41663379	0.59091	0.40909	0	0
Kukri_c47895_471	1A	43975490	0.65657	0.34343	0	0
Kukri_c54074_178	1A	44015021	0.66162	0.33838	0	0
IAAV8987	1A	44171205	0.57071	0.42929	0	0
Tdurum_contig47183_205	1A	44519518	0.59091	0.40909	0	0
TA004545-0174	1A	44772373	0.73232	0.26768	0	0
BobWhite_c816_289	1A	44809990	0.64141	0.35859	0	0
IAAV4794	1A	44810467	0.64141	0.35859	0	0
Excalibur_c46695_219	1A	44928075	0.63636	0.36364	0	0
RFL_Contig3232_1224	1A	48357746	0.56566	0.43434	0	0
BS00067339_51	1A	48794458	0.5101	0.4899	0	0
RAC875_c65431_351	1A	48796263	0.58586	0.41414	0	0
Kukri_c51050_444	1A	48797528	0.82323	0.17677	0	0
Excalibur_c12215_352	1A	48797920	0.5202	0.4798	0	0
Kukri_c4900_3100	1A	48797924	0.70707	0.29293	0	0
BS00110151_51	1A	49771409	0.58081	0.41919	0	0
Kukri_c53398_200	1A	50141117	0.64646	0.35354	0	0
Kukri_c29134_108	1A	50283696	0.56566	0.43434	0	0
Tdurum_contig5008_635	1A	50344225	0.57576	0.42424	0	0
Tdurum_contig5008_556	1A	50344304	0.57576	0.42424	0	0
BobWhite_c7352_218	1A	50344720	0.56061	0.43939	0	0
Kukri_c24648_262	1A	50358542	0.64646	0.35354	0	0
BS00022426_51	1A	50359017	0.64141	0.35859	0	0
Tdurum_contig69753_513	1A	50376028	0.57576	0.42424	0	0
BS00022870_51	1A	51139591	0.58081	0.41919	0	0
tplb0052b04_1651	1A	51323629	0.58081	0.41919	0	0
CAP7_c2317_217	1A	51336303	0.55051	0.44949	0	0
Kukri_c23985_166	1A	51528269	0.59091	0.40909	0	0
Kukri_c23985_229	1A	51528332	0.55051	0.44949	0	0
BobWhite_rep_c66800_54	1A	51532045	0.94949	0.05051	0	0
Excalibur_c47654_70	1A	51646485	0.56566	0.43434	0	0
BobWhite_c4646_119	1A	51701902	0.56061	0.43939	0	0
IACX5982	1A	51701971	0.56061	0.43939	0	0
RAC875_c5544_4156	1A	51836941	0.55051	0.44949	0	0
wsnp_Ex_c12117_19381493	1A	52075080	0.94444	0.05556	0	0
Ra_c56967_900	1A	52075539	0.94444	0.05556	0	0
BS00011205_51	1A	54231816	0.52525	0.47475	0	0
TA002846-0949	1A	56514264	0.94444	0.05556	0	0
wsnp_BE445121A_Ta_1_8	1A	56859037	0.94444	0.05556	0	0
RAC875_c10659_1539	1A	60255059	0.89394	0.10606	0	0
RAC875_c46269_387	1A	60258607	0.93939	0.06061	0	0
Kukri_c18052_356	1A	60659342	0.88889	0.11111	0	0
Kukri_c81766_686	1A	60660188	0.88889	0.11111	0	0
Ex_c68770_506	1A	60662877	0.94444	0.05556	0	0
BS00003839_51	1A	60663751	0.88889	0.11111	0	0
Kukri_c74724_548	1A	60782090	0.83333	0.16667	0	0
Kukri_c25500_879	1A	61322811	0.89394	0.10606	0	0
Ku_c7557_633	1A	61386204	0.86869	0.13131	0	0
Ku_c7557_607	1A	61386230	0.87374	0.12626	0	0
Kukri_c5299_341	1A	62819928	0.89899	0.10101	0	0
wsnp_Ex_c3253_5994376	1A	65066661	0.85354	0.14646	0	0
Excalibur_c2541_874	1A	65497234	0.84343	0.15657	0	0
wsnp_Ex_c2181_4089639	1A	67023926	0.82828	0.17172	0	0
wsnp_Ex_c2181_4089788	1A	67024185	0.84848	0.15152	0	0
wsnp_CAP11_c23_61357	1A	67119229	0.85354	0.14646	0	0
Kukri_c6027_66	1A	67119365	0.83838	0.16162	0	0
Kukri_rep_c112099_98	1A	67119445	0.84343	0.15657	0	0
IAAV4349	1A	67139650	0.82323	0.17677	0	0
wsnp_Ex_c24686_33941368	1A	69295672	0.84848	0.15152	0	0
GENE-0539_177	1A	75148521	0.67677	0.32323	0	0
Ku_c60287_908	1A	75675356	0.84343	0.15657	0	0
wsnp_Ex_c20975_30093038	1A	78071234	0.84343	0.15657	0	0
Ex_c29914_480	1A	78385026	0.93939	0.06061	0	0
wsnp_Ex_rep_c103028_88077819	1A	78839705	0.94949	0.05051	0	0
Ku_c13532_1765	1A	78848583	0.82323	0.17677	0	0
Ku_c13532_1753	1A	78848591	0.81313	0.18687	0	0
Kukri_c22635_451	1A	80135952	0.91919	0.08081	0	0
Tdurum_contig13085_262	1A	80142384	0.5404	0.4596	0	0
Excalibur_c73922_109	1A	83666737	0.71717	0.28283	0	0
IAAV814	1A	84829767	0.94444	0.05556	0	0
RAC875_rep_c105942_155	1A	87631079	0.87879	0.12121	0	0
BS00063905_51	1A	88116031	0.91414	0.08586	0	0
Ex_c60135_528	1A	88522262	0.91919	0.08081	0	0
RAC875_c21004_880	1A	90618204	0.83333	0.16667	0	0
IAAV3306	1A	93310773	0.94444	0.05556	0	0
IACX6344	1A	94820106	0.68687	0.31313	0	0
IAAV1463	1A	94823016	0.93939	0.06061	0	0
wsnp_Ex_c2749_5091813	1A	94826414	0.93434	0.06566	0	0
BobWhite_c24155_194	1A	96867644	0.84848	0.15152	0	0
Jagger_c295_58	1A	97422429	0.82828	0.17172	0	0
Kukri_c6361_407	1A	97702881	0.64141	0.35859	0	0
BobWhite_c14271_1379	1A	98068904	0.89394	0.10606	0	0
wsnp_Ex_c31525_40302747	1A	98081562	0.93939	0.06061	0	0
wsnp_Ex_c31525_40302140	1A	98084294	0.94444	0.05556	0	0
Kukri_c4099_321	1A	98085194	0.93939	0.06061	0	0
BS00065001_51	1A	98666489	0.74242	0.25758	0	0
BS00062729_51	1A	98668573	0.5303	0.4697	0	0
Ex_c17493_1618	1A	98723664	0.85354	0.14646	0	0
Kukri_c11587_131	1A	100026506	0.85354	0.14646	0	0
Kukri_c11587_99	1A	100026538	0.73737	0.26263	0	0
RAC875_c75885_302	1A	100036577	0.79293	0.20707	0	0
Kukri_c33561_564	1A	100036761	0.76768	0.23232	0	0
RAC875_c14137_994	1A	100472294	0.88384	0.11616	0	0
TA001371-0399	1A	101238127	0.73232	0.26768	0	0
wsnp_BF478737A_Ta_2_1	1A	101239852	0.69192	0.30808	0	0
wsnp_Ex_c14733_22819350	1A	102143820	0.93939	0.06061	0	0
IAAV7414	1A	102144020	0.93939	0.06061	0	0
wsnp_Ex_c14733_22819625	1A	102144095	0.93434	0.06566	0	0
BobWhite_c24113_529	1A	102144245	0.93434	0.06566	0	0
RAC875_rep_c78572_78	1A	102244027	0.5404	0.4596	0	0
wsnp_Ex_c1725_3267186	1A	102244177	0.5404	0.4596	0	0
tplb0032d09_1393	1A	103220024	0.93939	0.06061	0	0
BS00076668_51	1A	103512824	0.93939	0.06061	0	0
RAC875_rep_c76047_63	1A	103604994	0.93939	0.06061	0	0
TA004447-1006	1A	104201695	0.63131	0.36869	0	0
wsnp_Ex_c48375_53299028	1A	104211065	0.93939	0.06061	0	0
RAC875_c9965_354	1A	105155480	0.93939	0.06061	0	0
wsnp_Ex_c50235_54588957	1A	105155576	0.93939	0.06061	0	0
wsnp_Ex_c18662_27538313	1A	106770906	0.93939	0.06061	0	0
wsnp_Ex_c44498_50537128	1A	107735837	0.93939	0.06061	0	0
RAC875_c37025_2027	1A	108938547	0.93939	0.06061	0	0
wsnp_Ex_c9872_16271161	1A	109305953	0.93939	0.06061	0	0
Ex_c9201_714	1A	109472365	0.93434	0.06566	0	0
Ku_c2449_578	1A	109899550	0.93939	0.06061	0	0
wsnp_Ex_c66106_64268316	1A	110892927	0.94444	0.05556	0	0
Kukri_rep_c108791_458	1A	110895392	0.85354	0.14646	0	0
Kukri_rep_c101218_200	1A	110959711	0.93434	0.06566	0	0
Kukri_c12000_1447	1A	110964558	0.93434	0.06566	0	0
RAC875_c90431_275	1A	110974373	0.82323	0.17677	0	0
RAC875_c4878_170	1A	114158854	0.93434	0.06566	0	0
Kukri_c8682_360	1A	114159293	0.93434	0.06566	0	0
BS00026015_51	1A	114161561	0.93939	0.06061	0	0
Kukri_c43707_314	1A	114167268	0.93434	0.06566	0	0
wsnp_Ku_rep_c68419_67400635	1A	114224350	0.93434	0.06566	0	0
wsnp_Ex_c45880_51550172	1A	115726210	0.93939	0.06061	0	0
BS00087437_51	1A	116044326	0.79798	0.20202	0	0
wsnp_Ex_c39661_46902689	1A	116733226	0.94444	0.05556	0	0
TA004686-1347	1A	117544336	0.63636	0.36364	0	0
BS00028874_51	1A	119974731	0.93434	0.06566	0	0
BS00048117_51	1A	120455843	0.92929	0.07071	0	0
BS00048118_51	1A	120456066	0.92929	0.07071	0	0
BS00044052_51	1A	120672904	0.93434	0.06566	0	0
BS00010287_51	1A	122167368	0.92929	0.07071	0	0
IAAV8824	1A	123195590	0.92929	0.07071	0	0
CAP8_c3376_126	1A	123278305	0.91414	0.08586	0	0
RAC875_c30632_374	1A	123892376	0.94949	0.05051	0	0
Kukri_c29652_858	1A	127022166	0.93434	0.06566	0	0
Kukri_c26669_515	1A	129198478	0.93434	0.06566	0	0
wsnp_Ex_c28165_37310070	1A	134070742	0.93939	0.06061	0	0
wsnp_Ex_c11374_18361760	1A	134584451	0.93434	0.06566	0	0
Excalibur_c11374_1126	1A	134586377	0.93939	0.06061	0	0
wsnp_Ku_c3468_6420199	1A	134588422	0.93434	0.06566	0	0
RAC875_c21620_1359	1A	134883055	0.93434	0.06566	0	0
wsnp_Ex_rep_c68183_66958099	1A	134884062	0.93434	0.06566	0	0
RAC875_rep_c70404_755	1A	134884204	0.93434	0.06566	0	0
BS00080438_51	1A	134889047	0.93434	0.06566	0	0
wsnp_Ex_rep_c69775_68731015	1A	135511998	0.93939	0.06061	0	0
IAAV8664	1A	136100757	0.93434	0.06566	0	0
Ex_c23451_720	1A	137046745	0.93434	0.06566	0	0
wsnp_Ra_c7847_13421750	1A	137609439	0.92929	0.07071	0	0
wsnp_Ex_rep_c66318_64485410	1A	138059448	0.93939	0.06061	0	0
wsnp_Ex_rep_c105244_89727666	1A	139046119	0.93939	0.06061	0	0
Kukri_c18530_1584	1A	139493439	0.59091	0.40909	0	0
BS00030644_51	1A	140311058	0.93939	0.06061	0	0
Jagger_c6610_109	1A	148715880	0.93434	0.06566	0	0
BobWhite_c872_890	1A	149434062	0.61111	0.38889	0	0
BS00066308_51	1A	149986710	0.93434	0.06566	0	0
BobWhite_c22256_79	1A	151031254	0.93434	0.06566	0	0
BobWhite_c3771_338	1A	151579981	0.79798	0.20202	0	0
BobWhite_c3771_441	1A	151580084	0.62626	0.37374	0	0
wsnp_Ex_c2389_4479352	1A	157119398	0.93434	0.06566	0	0
wsnp_Ex_c2389_4479047	1A	157120216	0.93434	0.06566	0	0
wsnp_Ex_c7668_13089715	1A	157120593	0.80303	0.19697	0	0
Ex_c2389_1834	1A	157120625	0.93434	0.06566	0	0
Ex_c2389_1633	1A	157120826	0.93434	0.06566	0	0
wsnp_Ex_c2389_4478238	1A	157121144	0.93434	0.06566	0	0
wsnp_Ex_c2389_4477880	1A	157121502	0.84343	0.15657	0	0
wsnp_Ex_c2389_4477552	1A	157121917	0.93434	0.06566	0	0
Excalibur_c2389_361	1A	157122322	0.92929	0.07071	0	0
wsnp_Ex_c2389_4477096	1A	157122510	0.93434	0.06566	0	0
Excalibur_c6255_1119	1A	157733781	0.93939	0.06061	0	0
Tdurum_contig27840_865	1A	157736036	0.93939	0.06061	0	0
IAAV3828	1A	157736646	0.90909	0.09091	0	0
BS00033760_51	1A	159858657	0.93434	0.06566	0	0
wsnp_Ex_rep_c104050_88861052	1A	165399067	0.93434	0.06566	0	0
wsnp_Ex_c40942_47886087	1A	165400554	0.93939	0.06061	0	0
wsnp_Ex_rep_c67665_66326492	1A	167171043	0.91919	0.08081	0	0
RAC875_c2021_898	1A	168327112	0.93434	0.06566	0	0
BS00078086_51	1A	170570342	0.70707	0.29293	0	0
Ku_c12345_328	1A	175732803	0.88384	0.11616	0	0
RAC875_c2313_887	1A	177122126	0.93939	0.06061	0	0
RAC875_c2313_410	1A	177122603	0.93434	0.06566	0	0
Kukri_c23382_1431	1A	178401157	0.93434	0.06566	0	0
RAC875_c7891_426	1A	179415854	0.93434	0.06566	0	0
wsnp_Ex_c26800_36025427	1A	179417722	0.93434	0.06566	0	0
wsnp_Ex_c26800_36025663	1A	179417958	0.93434	0.06566	0	0
BS00076538_51	1A	182532447	0.93434	0.06566	0	0
BobWhite_c20703_141	1A	182533085	0.93434	0.06566	0	0
Ra_c12999_321	1A	183897542	0.92929	0.07071	0	0
IAAV5756	1A	184187676	0.93939	0.06061	0	0
Ku_c2898_1284	1A	184187826	0.93939	0.06061	0	0
Ku_c2898_1247	1A	184187863	0.93939	0.06061	0	0
Ex_c3799_2429	1A	184294370	0.93434	0.06566	0	0
wsnp_Ex_c13724_21535046	1A	187230893	0.93939	0.06061	0	0
wsnp_Ex_rep_c70593_69508988	1A	187234145	0.91919	0.08081	0	0
Excalibur_c98531_344	1A	188798637	0.87374	0.12626	0	0
GENE-2795_120	1A	189075784	0.93434	0.06566	0	0
Excalibur_c27500_469	1A	190304139	0.92929	0.07071	0	0
Excalibur_c26691_807	1A	192030872	0.86869	0.13131	0	0
wsnp_Ex_c17684_26426672	1A	203877189	0.93434	0.06566	0	0
RAC875_rep_c72774_131	1A	205444659	0.93939	0.06061	0	0
wsnp_Ex_c591_1177097	1A	205444702	0.93434	0.06566	0	0
wsnp_Ex_c15852_24239968	1A	205925857	0.93434	0.06566	0	0
Excalibur_c26662_197	1A	206949302	0.80303	0.19697	0	0
wsnp_Ra_c26956_36503468	1A	210304950	0.93434	0.06566	0	0
wsnp_Ex_rep_c66875_65276404	1A	210306403	0.93434	0.06566	0	0
Kukri_rep_c81206_235	1A	210772164	0.93434	0.06566	0	0
Ra_c16532_425	1A	210772356	0.93939	0.06061	0	0
Excalibur_rep_c101549_745	1A	210773038	0.87879	0.12121	0	0
RAC875_c19509_174	1A	214016298	0.86364	0.13636	0	0
Excalibur_c44731_1000	1A	215882910	0.93939	0.06061	0	0
RAC875_c25442_231	1A	218388852	0.93434	0.06566	0	0
wsnp_Ex_c3747_6824863	1A	219578279	0.93434	0.06566	0	0
BS00065700_51	1A	221314423	0.53535	0.46465	0	0
wsnp_Ex_c645_1273901	1A	221840920	0.93434	0.06566	0	0
wsnp_Ex_c645_1273590	1A	221841666	0.93434	0.06566	0	0
IAAV9022	1A	224855586	0.93434	0.06566	0	0
Ex_c3567_1048	1A	224856397	0.93434	0.06566	0	0
wsnp_Ex_c3567_6526582	1A	224856634	0.93434	0.06566	0	0
BS00053718_51	1A	225921637	0.93434	0.06566	0	0
wsnp_Ex_c21450_30588044	1A	226754142	0.93434	0.06566	0	0
Excalibur_c6141_1337	1A	227432417	0.93434	0.06566	0	0
wsnp_Ex_c6934_11953178	1A	230430589	0.93434	0.06566	0	0
wsnp_Ex_c9279_15416671	1A	230432469	0.89394	0.10606	0	0
RAC875_rep_c105400_1131	1A	233959499	0.90909	0.09091	0	0
wsnp_Ex_c19730_28728245	1A	233963615	0.93434	0.06566	0	0
Kukri_c18896_491	1A	234228339	0.93939	0.06061	0	0
RAC875_c18355_804	1A	234229714	0.93434	0.06566	0	0
RAC875_c7305_75	1A	234494146	0.93434	0.06566	0	0
Kukri_c93273_605	1A	234505247	0.93939	0.06061	0	0
wsnp_Ex_c15722_24074399	1A	235798808	0.93434	0.06566	0	0
wsnp_Ra_c20163_29413615	1A	236667608	0.93434	0.06566	0	0
IACX7767	1A	238576366	0.93434	0.06566	0	0
wsnp_Ex_c2972_5477975	1A	238576566	0.93434	0.06566	0	0
wsnp_Ex_c11697_18821490	1A	238577109	0.93434	0.06566	0	0
Excalibur_c74466_344	1A	240487612	0.82828	0.17172	0	0
BS00077815_51	1A	240492427	0.93434	0.06566	0	0
wsnp_Ex_c6826_11774795	1A	240518855	0.93434	0.06566	0	0
Excalibur_rep_c114648_58	1A	240519643	0.71212	0.28788	0	0
BobWhite_c44224_71	1A	240519653	0.93434	0.06566	0	0
BS00063063_51	1A	242148514	0.93434	0.06566	0	0
wsnp_Ex_c6278_10941843	1A	243835632	0.93434	0.06566	0	0
Kukri_c3187_1062	1A	246306863	0.88889	0.11111	0	0
Excalibur_c63753_211	1A	246306885	0.93434	0.06566	0	0
RAC875_c42104_639	1A	246306928	0.93434	0.06566	0	0
wsnp_Ex_c8666_14522816	1A	246919095	0.93434	0.06566	0	0
wsnp_Ex_c3365_6183009	1A	247324184	0.93434	0.06566	0	0
IAAV742	1A	247927738	0.93434	0.06566	0	0
wsnp_Ex_c18196_27006489	1A	250834407	0.92929	0.07071	0	0
BS00062869_51	1A	251159493	0.91919	0.08081	0	0
Kukri_c50414_251	1A	253473612	0.86364	0.13636	0	0
Ex_c759_3362	1A	253476733	0.93434	0.06566	0	0
wsnp_Ra_c6474_11298812	1A	253477348	0.92929	0.07071	0	0
wsnp_Ra_c6474_11298858	1A	253477394	0.92929	0.07071	0	0
Ex_c759_2378	1A	253478014	0.93434	0.06566	0	0
Ex_c14515_218	1A	253478921	0.92424	0.07576	0	0
Ra_c11042_1500	1A	253479520	0.92424	0.07576	0	0
Excalibur_c759_163	1A	253480227	0.72727	0.27273	0	0
Excalibur_c7692_139	1A	254208847	0.92929	0.07071	0	0
Kukri_c46608_277	1A	254507723	0.92424	0.07576	0	0
wsnp_Ex_c3142_5808330	1A	256263791	0.92929	0.07071	0	0
wsnp_Ex_c3142_5808220	1A	256264360	0.92929	0.07071	0	0
Kukri_c35749_214	1A	257617508	0.90909	0.09091	0	0
wsnp_BE518393A_Td_2_3	1A	257769984	0.92929	0.07071	0	0
BS00077504_51	1A	258564072	0.92929	0.07071	0	0
Ku_c2742_638	1A	259440028	0.92929	0.07071	0	0
RAC875_c30381_573	1A	259442080	0.78788	0.21212	0	0
IAAV3846	1A	259442308	0.92929	0.07071	0	0
Tdurum_contig100984_162	1A	263126151	0.80303	0.19697	0	0
RFL_Contig5699_1155	1A	263251058	0.92929	0.07071	0	0
Kukri_rep_c111213_148	1A	263693313	0.90909	0.09091	0	0
Ra_c87559_934	1A	264708187	0.93939	0.06061	0	0
TA004184-0525	1A	264713090	0.89394	0.10606	0	0
Kukri_c13156_129	1A	264713140	0.89394	0.10606	0	0
BS00022207_51	1A	266084012	0.92929	0.07071	0	0
BS00084428_51	1A	266848817	0.92929	0.07071	0	0
RAC875_c21131_3615	1A	266887593	0.89394	0.10606	0	0
Ku_c13235_1241	1A	266888915	0.94444	0.05556	0	0
RAC875_rep_c110216_250	1A	266889702	0.89394	0.10606	0	0
RAC875_c10226_1478	1A	269968984	0.90404	0.09596	0	0
RAC875_c44452_438	1A	270769122	0.83333	0.16667	0	0
wsnp_RFL_Contig2794_2564017	1A	270780312	0.83333	0.16667	0	0
Tdurum_contig42289_936	1A	271832976	0.89394	0.10606	0	0
Tdurum_contig42289_1857	1A	271837402	0.89394	0.10606	0	0
Ra_c7855_938	1A	271840206	0.93939	0.06061	0	0
Ex_c69833_480	1A	271841001	0.93939	0.06061	0	0
BS00021895_51	1A	271841188	0.92929	0.07071	0	0
RAC875_c7855_456	1A	271841265	0.93939	0.06061	0	0
BS00062969_51	1A	278109470	0.92929	0.07071	0	0
Kukri_c10313_154	1A	278357445	0.83838	0.16162	0	0
GENE-0287_28	1A	278757111	0.92929	0.07071	0	0
wsnp_Ku_c11180_18309767	1A	279421602	0.93939	0.06061	0	0
Excalibur_c64533_980	1A	281517712	0.82828	0.17172	0	0
Excalibur_c5052_151	1A	281603801	0.83333	0.16667	0	0
RAC875_c11749_97	1A	281604362	0.83333	0.16667	0	0
RAC875_c2972_225	1A	281604647	0.83333	0.16667	0	0
RAC875_c63421_83	1A	281605109	0.83333	0.16667	0	0
Tdurum_contig19102_84	1A	281617621	0.83333	0.16667	0	0
wsnp_Ku_c4319_7847988	1A	281617864	0.81313	0.18687	0	0
RAC875_c25708_503	1A	281619742	0.83333	0.16667	0	0
BS00086680_51	1A	283427469	0.66667	0.33333	0	0
RAC875_c7341_144	1A	284323120	0.93939	0.06061	0	0
wsnp_Ex_c11177_18096010	1A	284327165	0.83333	0.16667	0	0
CAP7_rep_c12580_266	1A	284330449	0.83333	0.16667	0	0
Kukri_rep_c68583_931	1A	284473842	0.83333	0.16667	0	0
RAC875_rep_c75762_175	1A	284473941	0.83333	0.16667	0	0
Ku_c62848_956	1A	284473973	0.83333	0.16667	0	0
Kukri_c62848_106	1A	284476720	0.83333	0.16667	0	0
RAC875_c20420_87	1A	285624007	0.83333	0.16667	0	0
RAC875_c16677_56	1A	285910955	0.83333	0.16667	0	0
Excalibur_c4082_370	1A	285911692	0.83333	0.16667	0	0
RFL_Contig2784_641	1A	286681337	0.83333	0.16667	0	0
Kukri_c7945_206	1A	287802110	0.92929	0.07071	0	0
BS00065930_51	1A	291114065	0.51515	0.48485	0	0
BS00011286_51	1A	291907316	0.92929	0.07071	0	0
BobWhite_c3669_329	1A	291983211	0.93434	0.06566	0	0
Tdurum_contig47035_428	1A	291983272	0.94444	0.05556	0	0
TA004365-0417	1A	293031654	0.92929	0.07071	0	0
BS00066697_51	1A	293688682	0.87879	0.12121	0	0
BobWhite_c31155_350	1A	293849212	0.93939	0.06061	0	0
Ku_c2115_541	1A	294524394	0.92424	0.07576	0	0
Kukri_c2115_622	1A	294524475	0.93939	0.06061	0	0
TA003382-0407	1A	294643754	0.92929	0.07071	0	0
Excalibur_c65280_322	1A	295082299	0.93939	0.06061	0	0
Ku_c12031_980	1A	295480515	0.93939	0.06061	0	0
RAC875_c39165_148	1A	296617187	0.87374	0.12626	0	0
RAC875_c61590_448	1A	296617187	0.89899	0.10101	0	0
Kukri_c7902_438	1A	296982690	0.89394	0.10606	0	0
RAC875_s118740_182	1A	297334528	0.60101	0.39899	0	0
RFL_Contig1152_2659	1A	297334650	0.62121	0.37879	0	0
Kukri_rep_c108194_232	1A	297335857	0.62626	0.37374	0	0
Tdurum_contig29769_202	1A	297336865	0.87879	0.12121	0	0
Kukri_rep_c106406_265	1A	297955100	0.87879	0.12121	0	0
GENE-0227_217	1A	299438603	0.70707	0.29293	0	0
BS00011450_51	1A	299439245	0.70707	0.29293	0	0
tplb0029b01_1022	1A	299441021	0.70202	0.29798	0	0
BobWhite_c2506_332	1A	299486563	0.73737	0.26263	0	0
Excalibur_c20133_87	1A	299777744	0.92424	0.07576	0	0
Excalibur_rep_c88290_94	1A	299848284	0.92424	0.07576	0	0
BS00022201_51	1A	299855435	0.92424	0.07576	0	0
BS00102492_51	1A	299855464	0.92424	0.07576	0	0
Kukri_c362_91	1A	299856108	0.92424	0.07576	0	0
BS00011835_51	1A	299856798	0.92424	0.07576	0	0
BS00063885_51	1A	300296163	0.89899	0.10101	0	0
Kukri_rep_c101550_113	1A	300342406	0.75253	0.24747	0	0
wsnp_CAP11_c1029_611774	1A	300370261	0.92929	0.07071	0	0
BS00037255_51	1A	300380845	0.92424	0.07576	0	0
Kukri_c12936_1505	1A	301369620	0.83838	0.16162	0	0
BobWhite_c13450_2100	1A	301369742	0.83838	0.16162	0	0
Excalibur_rep_c106001_513	1A	301389275	0.83838	0.16162	0	0
Excalibur_s107771_77	1A	301837429	0.92424	0.07576	0	0
BS00022156_51	1A	302915762	0.89899	0.10101	0	0
Tdurum_contig43360_1381	1A	302915976	0.90404	0.09596	0	0
IAAV4916	1A	303491274	0.90404	0.09596	0	0
IAAV2546	1A	303491379	0.81313	0.18687	0	0
BS00031200_51	1A	303496990	0.90404	0.09596	0	0
Ra_c2322_174	1A	303571957	0.89899	0.10101	0	0
IACX7695	1A	303612185	0.89394	0.10606	0	0
Kukri_c59328_378	1A	303739285	0.66667	0.33333	0	0
wsnp_Ex_c1959_3692097	1A	304340133	0.90404	0.09596	0	0
Kukri_c49091_371	1A	305559176	0.79293	0.20707	0	0
IAAV3552	1A	305742284	0.90404	0.09596	0	0
Kukri_c28532_103	1A	305743398	0.90404	0.09596	0	0
RAC875_rep_c105092_114	1A	305745500	0.88889	0.11111	0	0
wsnp_Ra_c34203_42948357	1A	305745650	0.88889	0.11111	0	0
wsnp_Ra_c41581_48764320	1A	306707033	0.88889	0.11111	0	0
wsnp_Ex_c2178_4086161	1A	306712250	0.90404	0.09596	0	0
RAC875_c41581_176	1A	306712388	0.90404	0.09596	0	0
CAP7_c3885_73	1A	307034735	0.90404	0.09596	0	0
GENE-2323_270	1A	307035149	0.88384	0.11616	0	0
IAAV7757	1A	307073013	0.91414	0.08586	0	0
BobWhite_c15603_69	1A	307073106	0.91414	0.08586	0	0
wsnp_Ex_c15188_23387754	1A	307813629	0.90404	0.09596	0	0
wsnp_Ex_c15188_23387523	1A	307813860	0.88889	0.11111	0	0
wsnp_Ex_c8429_14198883	1A	307813881	0.93939	0.06061	0	0
Ra_c26970_1740	1A	307815901	0.89394	0.10606	0	0
Excalibur_c37474_868	1A	308679619	0.58081	0.41919	0	0
Excalibur_c37474_179	1A	308680774	0.88889	0.11111	0	0
BS00064548_51	1A	309174028	0.75253	0.24747	0	0
wsnp_Ex_c9902_16309166	1A	309392494	0.81313	0.18687	0	0
IAAV2764	1A	309394196	0.82323	0.17677	0	0
Ra_c10580_1629	1A	309395957	0.90404	0.09596	0	0
RAC875_c49760_107	1A	309898761	0.90404	0.09596	0	0
BS00095100_51	1A	310260193	0.94949	0.05051	0	0
wsnp_Ku_rep_c71909_71634013	1A	310500443	0.90404	0.09596	0	0
BS00064679_51	1A	313472655	0.92424	0.07576	0	0
wsnp_Ex_c12339_19691393	1A	313513324	0.94444	0.05556	0	0
Kukri_c8787_1248	1A	313513463	0.94444	0.05556	0	0
BS00072686_51	1A	314823881	0.93939	0.06061	0	0
BS00101116_51	1A	314824295	0.93434	0.06566	0	0
IACX542	1A	315398570	0.93434	0.06566	0	0
GENE-0572_334	1A	315398680	0.93434	0.06566	0	0
Excalibur_rep_c110450_286	1A	317482360	0.92424	0.07576	0	0
wsnp_BE585780A_Ta_2_1	1A	320712867	0.93434	0.06566	0	0
wsnp_Ex_c5634_9907829	1A	321846764	0.58081	0.41919	0	0
BS00090634_51	1A	321846783	0.94444	0.05556	0	0
wsnp_Ex_c5634_9906981	1A	321847612	0.57576	0.42424	0	0
Kukri_c6622_763	1A	321847640	0.94444	0.05556	0	0
wsnp_Ku_c16117_24917524	1A	321848116	0.79293	0.20707	0	0
RAC875_c21842_1647	1A	322110323	0.81818	0.18182	0	0
Kukri_c27874_515	1A	325556942	0.69697	0.30303	0	0
wsnp_Ex_rep_c105541_89932598	1A	326633019	0.55556	0.44444	0	0
Excalibur_c110968_321	1A	331650239	0.69192	0.30808	0	0
BS00067402_51	1A	334520356	0.93939	0.06061	0	0
Kukri_rep_c88171_730	1A	335167865	0.81818	0.18182	0	0
BS00062715_51	1A	335323590	0.54545	0.45455	0	0
Kukri_c691_3187	1A	335535460	0.56566	0.43434	0	0
BobWhite_c39091_286	1A	337373533	0.54545	0.45455	0	0
BobWhite_c3144_473	1A	338015514	0.94949	0.05051	0	0
Ra_c272_1632	1A	338546998	0.60606	0.39394	0	0
wsnp_Ex_c34821_43076533	1A	338548942	0.56061	0.43939	0	0
wsnp_Ku_c17726_26872129	1A	339191975	0.56061	0.43939	0	0
wsnp_Ex_c44049_50205457	1A	339213011	0.60606	0.39394	0	0
wsnp_Ex_c44049_50205904	1A	339213600	0.56061	0.43939	0	0
Kukri_c32885_145	1A	340117113	0.61111	0.38889	0	0
wsnp_Ex_c8364_14095508	1A	340375483	0.58586	0.41414	0	0
Excalibur_c11273_284	1A	343424593	0.56566	0.43434	0	0
Excalibur_c19908_459	1A	343935539	0.92424	0.07576	0	0
Excalibur_c22728_409	1A	344425339	0.94444	0.05556	0	0
Excalibur_c24041_794	1A	345228691	0.54822	0.45178	0.505	0
RAC875_c18539_1159	1A	345838407	0.53061	0.46939	1.01	0
IAAV5730	1A	346024264	0.51531	0.48469	1.01	0
Ra_c21902_654	1A	346025019	0.81818	0.18182	0	0
wsnp_Ex_c34260_42602649	1A	346026274	0.53061	0.46939	1.01	0
wsnp_Ex_c34260_42602746	1A	346026493	0.53061	0.46939	1.01	0
Ex_c5759_663	1A	346648849	0.51269	0.48731	0.505	0
Ex_c5759_628	1A	346648884	0.55102	0.44898	1.01	0
RAC875_c15998_53	1A	346848477	0.53061	0.46939	1.01	0
wsnp_Ex_c33831_42253707	1A	346848627	0.53061	0.46939	1.01	0
RFL_Contig921_337	1A	347339474	0.51777	0.48223	0.505	0
GENE-0116_102	1A	349171364	0.82323	0.17677	0	0
Excalibur_c3140_697	1A	349171700	0.82323	0.17677	0	0
CAP7_rep_c7114_55	1A	349171734	0.82323	0.17677	0	0
wsnp_Ex_c9979_16421462	1A	349177711	0.54822	0.45178	0.505	0
GENE-1214_288	1A	349456195	0.5533	0.4467	0.505	0
wsnp_Ex_c7271_12483592	1A	350253217	0.54822	0.45178	0.505	0
wsnp_Ex_c43454_49770425	1A	351530537	0.55102	0.44898	1.01	0
Kukri_c6462_320	1A	351533125	0.81818	0.18182	0	0
Ku_c1564_1190	1A	351948785	0.68182	0.31818	0	0
Tdurum_contig41931_480	1A	353404466	0.5	0.5	1.01	0
wsnp_Ex_c12352_19708127	1A	353537521	0.53299	0.46701	0.505	0
Kukri_rep_c106359_124	1A	353537671	0.53299	0.46701	0.505	0
RAC875_c19749_181	1A	353539415	0.90404	0.09596	0	0
wsnp_Ex_c1374_2630879	1A	353657979	0.53061	0.46939	1.01	0
wsnp_Ex_c1374_2630830	1A	353657983	0.53571	0.46429	1.01	0
wsnp_Ex_c8885_14842394	1A	353693484	0.53571	0.46429	1.01	0
wsnp_Ex_c15383_23645972	1A	354378843	0.53807	0.46193	0.505	0
Kukri_c10593_1064	1A	354386066	0.82323	0.17677	0	0
wsnp_Ra_c18045_27024765	1A	354768113	0.53061	0.46939	1.01	0
GENE-0126_140	1A	354769134	0.53571	0.46429	1.01	0
Kukri_c43730_841	1A	354769767	0.53571	0.46429	1.01	0
Excalibur_rep_c68424_255	1A	354769773	0.5303	0.4697	0	0
wsnp_Ex_c21592_30743815	1A	354769923	0.53061	0.46939	1.01	0
wsnp_Ex_c21592_30743513	1A	354770225	0.53571	0.46429	1.01	0
wsnp_Ex_c3572_6531810	1A	355142306	0.52284	0.47716	0.505	0
RFL_Contig5001_1099	1A	355429167	0.50505	0.49495	0	0
RAC875_c5227_1385	1A	355809991	0.81818	0.18182	0	0
RAC875_c33300_141	1A	355814475	0.50254	0.49746	0.505	0
CAP12_c6266_339	1A	356331985	0.53807	0.46193	0.505	0
CAP12_c6266_298	1A	356332026	0.51269	0.48731	0.505	0
CAP12_c6266_187	1A	356332137	0.51269	0.48731	0.505	0
RAC875_c68797_400	1A	356442964	0.51269	0.48731	0.505	0
CAP11_c1969_268	1A	356446324	0.82323	0.17677	0	0
BobWhite_c46349_402	1A	356446540	0.83838	0.16162	0	0
BobWhite_c43322_203	1A	356447970	0.82323	0.17677	0	0
Excalibur_rep_c86757_244	1A	356457845	0.50254	0.49746	0.505	0
wsnp_Ku_c18611_27943266	1A	356457933	0.50254	0.49746	0.505	0
Excalibur_rep_c107489_168	1A	356827917	0.51269	0.48731	0.505	0
Excalibur_c33881_618	1A	356830241	0.51269	0.48731	0.505	0
Excalibur_c59486_172	1A	357221259	0.5101	0.4899	0	0
Kukri_rep_c103147_745	1A	357976054	0.51269	0.48731	0.505	0
IACX2325	1A	357976085	0.5736	0.4264	0.505	0
Tdurum_contig10326_151	1A	359667836	0.79798	0.20202	0	0
RAC875_c38417_246	1A	360249728	0.50761	0.49239	0.505	0
Kukri_rep_c108436_534	1A	362966816	0.81818	0.18182	0	0
Excalibur_c14943_695	1A	362967803	0.53299	0.46701	0.505	0
RAC875_c94973_396	1A	363089524	0.70202	0.29798	0	0
RAC875_c104148_77	1A	363506480	0.73232	0.26768	0	0
RAC875_rep_c113313_607	1A	364082047	0.85859	0.14141	0	0
RAC875_c8515_653	1A	364082319	0.51269	0.48731	0.505	0
BobWhite_c1488_299	1A	364311572	0.92929	0.07071	0	0
BobWhite_c1488_504	1A	364311755	0.50761	0.49239	0.505	0
Ra_c11023_679	1A	364313045	0.50254	0.49746	0.505	0
RAC875_c39721_351	1A	365137652	0.50254	0.49746	0.505	0
Kukri_c47825_138	1A	365140025	0.50254	0.49746	0.505	0
wsnp_Ra_c6182_10833256	1A	365668061	0.51777	0.48223	0.505	0
wsnp_Ex_rep_c101746_87053634	1A	365668146	0.52284	0.47716	0.505	0
Kukri_rep_c101316_375	1A	365668174	0.51777	0.48223	0.505	0
BobWhite_c1318_691	1A	366502314	0.80303	0.19697	0	0
GENE-0168_7	1A	366939516	0.71212	0.28788	0	0
CAP11_c6014_160	1A	366940650	0.53299	0.46701	0.505	0
Excalibur_c25273_149	1A	369296386	0.50254	0.49746	0.505	0
Excalibur_c49588_76	1A	369616535	0.5102	0.4898	1.01	0
CAP7_c3269_236	1A	369617083	0.5102	0.4898	1.01	0
CAP8_c4897_397	1A	369802578	0.51777	0.48223	0.505	0
wsnp_Ex_c3906_7086162	1A	370228548	0.53299	0.46701	0.505	0
wsnp_Ex_c3906_7086294	1A	370228681	0.5102	0.4898	1.01	0
RAC875_c39125_365	1A	370228699	0.52792	0.47208	0.505	0
Ex_c6765_2118	1A	370497372	0.51531	0.48469	1.01	0
IAAV749	1A	370500826	0.51777	0.48223	0.505	0
wsnp_Ex_rep_c103087_88123733	1A	371104552	0.5102	0.4898	1.01	0
wsnp_Ex_rep_c103087_88124573	1A	371105392	0.5102	0.4898	1.01	0
GENE-0053_224	1A	371496971	0.51531	0.48469	1.01	0
Kukri_c67601_267	1A	371498944	0.54315	0.45685	0.505	0
BS00081455_51	1A	371500883	0.53807	0.46193	0.505	0
wsnp_Ex_c18169_26977013	1A	371501019	0.53807	0.46193	0.505	0
Tdurum_contig55009_1153	1A	371509130	0.54082	0.45918	1.01	0
wsnp_Ex_c4605_8241260	1A	371509280	0.54082	0.45918	1.01	0
wsnp_Ex_c4605_8240189	1A	371510349	0.54082	0.45918	1.01	0
wsnp_BF475149A_Ta_2_1	1A	371510740	0.53535	0.46465	0	0
wsnp_Ex_c4605_8239915	1A	371510900	0.53807	0.46193	0.505	0
wsnp_Ex_rep_c101414_86780996	1A	371511230	0.54315	0.45685	0.505	0
RAC875_c3751_96	1A	371511263	0.5404	0.4596	0	0
IACX4168	1A	373678217	0.53807	0.46193	0.505	0
BS00110415_51	1A	373705788	0.51531	0.48469	1.01	0
Kukri_c12165_1148	1A	374028928	0.50761	0.49239	0.505	0
Tdurum_contig21737_297	1A	375526833	0.94949	0.05051	0	0
TA001772-0625	1A	375599180	0.51531	0.48469	1.01	0
RAC875_c10400_791	1A	375949262	0.51269	0.48731	0.505	0
BS00094681_51	1A	376069974	0.51531	0.48469	1.01	0
wsnp_BE403956A_Ta_2_3	1A	376844866	0.5102	0.4898	1.01	0
IACX293	1A	376845224	0.5102	0.4898	1.01	0
wsnp_BE403956B_Ta_2_3	1A	376845305	0.72589	0.27411	0.505	0
BS00077199_51	1A	376851332	0.51269	0.48731	0.505	0
wsnp_Ex_rep_c69738_68695568	1A	377511887	0.58376	0.41624	0.505	0
Kukri_c54467_100	1A	377512037	0.58376	0.41624	0.505	0
wsnp_Ku_c47386_53862969	1A	377514203	0.51531	0.48469	1.01	0
Excalibur_rep_c107144_405	1A	377514323	0.51531	0.48469	1.01	0
Kukri_c29668_338	1A	377518975	0.51531	0.48469	1.01	0
wsnp_Ex_c5543_9763520	1A	377519614	0.51531	0.48469	1.01	0
Kukri_rep_c115954_137	1A	377521097	0.51531	0.48469	1.01	0
IAAV7929	1A	378044874	0.51531	0.48469	1.01	0
BS00011712_51	1A	378044996	0.72589	0.27411	0.505	0
wsnp_Ra_c24776_34331660	1A	378357789	0.57868	0.42132	0.505	0
Ku_c13515_171	1A	378513217	0.72589	0.27411	0.505	0
wsnp_Ku_c4413_8008008	1A	378911340	0.51531	0.48469	1.01	0
wsnp_Ex_c35563_43690084	1A	378911574	0.51531	0.48469	1.01	0
wsnp_Ra_c4481_8119609	1A	378912469	0.51531	0.48469	1.01	0
TA016013-1040	1A	378912538	0.51269	0.48731	0.505	0
wsnp_Ex_c10100_16600633	1A	378912575	0.51531	0.48469	1.01	0
BS00110766_51	1A	379117977	0.50761	0.49239	0.505	0
Kukri_rep_c106037_96	1A	382441606	0.51777	0.48223	0.505	0
Excalibur_rep_c113303_500	1A	382451900	0.51531	0.48469	1.01	0
wsnp_Ex_c3565_6521098	1A	382452018	0.51531	0.48469	1.01	0
wsnp_Ex_c3565_6520901	1A	382452215	0.51515	0.48485	0	0
Excalibur_c3565_2673	1A	382452385	0.51531	0.48469	1.01	0
RAC875_c105730_397	1A	382453117	0.51269	0.48731	0.505	0
RAC875_c24560_604	1A	382461035	0.51531	0.48469	1.01	0
BS00068358_51	1A	382584567	0.51269	0.48731	0.505	0
RAC875_c25799_457	1A	382801521	0.51515	0.48485	0	0
GENE-0235_245	1A	382803354	0.51531	0.48469	1.01	0
GENE-0235_131	1A	382803464	0.82234	0.17766	0.505	0
BS00041358_51	1A	383304435	0.51269	0.48731	0.505	0
RAC875_c31168_238	1A	383710438	0.51531	0.48469	1.01	0
RAC875_c12808_182	1A	383713746	0.51531	0.48469	1.01	0
BS00065146_51	1A	384216348	0.51531	0.48469	1.01	0
wsnp_Ex_c6817_11761300	1A	384217840	0.51269	0.48731	0.505	0
wsnp_Ex_c6817_11762714	1A	384222807	0.51531	0.48469	1.01	0
BobWhite_c12841_56	1A	385951574	0.51269	0.48731	0.505	0
wsnp_Ex_c3986_7217641	1A	386968699	0.51531	0.48469	1.01	0
Tdurum_contig28899_127	1A	387499335	0.5102	0.4898	1.01	0
wsnp_Ex_rep_c66562_64849366	1A	387511084	0.51531	0.48469	1.01	0
BobWhite_c4942_279	1A	389122587	0.69697	0.30303	0	0
GENE-0283_96	1A	389763458	0.84264	0.15736	0.505	0
GENE-4605_536	1A	391469875	0.74242	0.25758	0	0
GENE-0491_632	1A	391689804	0.78283	0.21717	0	0
Kukri_c12151_769	1A	392849337	0.78283	0.21717	0	0
Tdurum_contig25434_209	1A	392849776	0.77778	0.22222	0	0
Tdurum_contig25434_218	1A	392849785	0.77778	0.22222	0	0
IACX5814	1A	393368597	0.78173	0.21827	0.505	0
RAC875_c9899_510	1A	393530699	0.78283	0.21717	0	0
Excalibur_rep_c84731_611	1A	394208548	0.78283	0.21717	0	0
Tdurum_contig29228_114	1A	395919794	0.84772	0.15228	0.505	0
Tdurum_contig42129_3350	1A	395925441	0.60101	0.39899	0	0
RAC875_c9833_297	1A	395926894	0.93434	0.06566	0	0
RAC875_c39200_143	1A	396263725	0.85354	0.14646	0	0
RAC875_c32894_1038	1A	396518044	0.76768	0.23232	0	0
Kukri_rep_c96140_621	1A	396518306	0.93939	0.06061	0	0
RAC875_rep_c71685_445	1A	396842870	0.77273	0.22727	0	0
Kukri_c8332_120	1A	398148585	0.84848	0.15152	0	0
Tdurum_contig24079_635	1A	399339405	0.85354	0.14646	0	0
TA004725-0348	1A	399444508	0.59091	0.40909	0	0
Excalibur_c19374_344	1A	399722286	0.93434	0.06566	0	0
BS00012051_51	1A	403900728	0.74747	0.25253	0	0
Ku_c10106_313	1A	404446126	0.80808	0.19192	0	0
Kukri_rep_c73393_848	1A	404446477	0.80808	0.19192	0	0
GENE-0549_18	1A	404665068	0.81818	0.18182	0	0
JD_c6360_288	1A	404665109	0.81818	0.18182	0	0
BobWhite_rep_c64736_316	1A	413868232	0.63636	0.36364	0	0
Tdurum_contig10250_272	1A	414050130	0.70202	0.29798	0	0
Kukri_c65726_173	1A	419186048	0.94444	0.05556	0	0
BobWhite_c30109_240	1A	422241713	0.63131	0.36869	0	0
Tdurum_contig25797_564	1A	422242256	0.86869	0.13131	0	0
Excalibur_c53069_54	1A	423508090	0.73232	0.26768	0	0
RFL_Contig530_2305	1A	426644827	0.75253	0.24747	0	0
Kukri_c65726_314	1A	427099809	0.93939	0.06061	0	0
Tdurum_contig45357_821	1A	427102164	0.81313	0.18687	0	0
wsnp_Ra_c8484_14372815	1A	429660333	0.88889	0.11111	0	0
wsnp_Ex_c17452_26163465	1A	429660636	0.87879	0.12121	0	0
TA002594-0782	1A	432017255	0.77778	0.22222	0	0
RFL_Contig5706_1294	1A	432845545	0.87879	0.12121	0	0
Tdurum_contig99671_174	1A	434406888	0.81818	0.18182	0	0
Tdurum_contig43203_318	1A	434454926	0.80808	0.19192	0	0
wsnp_Ex_c22963_32183009	1A	434455590	0.81818	0.18182	0	0
Ex_c25689_1606	1A	434829207	0.80808	0.19192	0	0
Ex_c25689_1603	1A	434829210	0.80808	0.19192	0	0
Ra_c54249_1031	1A	434829304	0.80808	0.19192	0	0
RAC875_rep_c104557_1245	1A	436276669	0.80808	0.19192	0	0
Tdurum_contig50221_210	1A	436280013	0.80808	0.19192	0	0
RAC875_c6664_63	1A	436723035	0.80808	0.19192	0	0
Kukri_c23350_433	1A	436723065	0.80303	0.19697	0	0
Ex_c12584_2014	1A	436910836	0.80808	0.19192	0	0
Ex_c36987_538	1A	437413332	0.80808	0.19192	0	0
wsnp_Ex_c10257_16825240	1A	438263704	0.80303	0.19697	0	0
wsnp_Ex_rep_c69986_68942866	1A	440131587	0.72222	0.27778	0	0
RAC875_rep_c74070_518	1A	440131660	0.72222	0.27778	0	0
JD_c63991_766	1A	440132802	0.79798	0.20202	0	0
Ex_c4121_1205	1A	440141575	0.80808	0.19192	0	0
Ku_c23960_333	1A	440198027	0.80808	0.19192	0	0
IAAV4866	1A	442005094	0.72727	0.27273	0	0
wsnp_Ex_rep_c68712_67571580	1A	442265571	0.79293	0.20707	0	0
Excalibur_c95579_465	1A	442267483	0.90909	0.09091	0	0
Excalibur_c869_2091	1A	442935381	0.77273	0.22727	0	0
wsnp_Ex_rep_c66846_65240088	1A	443059667	0.78283	0.21717	0	0
GENE-0505_443	1A	443585485	0.56566	0.43434	0	0
BobWhite_rep_c51642_1057	1A	445005074	0.94949	0.05051	0	0
wsnp_Ex_c31567_40338517	1A	445009058	0.94949	0.05051	0	0
Kukri_c49015_1606	1A	445014634	0.94949	0.05051	0	0
Kukri_c49015_1700	1A	445015479	0.94949	0.05051	0	0
BobWhite_rep_c66032_270	1A	445928312	0.59596	0.40404	0	0
wsnp_Ra_c21032_30370234	1A	447055379	0.90909	0.09091	0	0
Excalibur_c42595_581	1A	447677908	0.94949	0.05051	0	0
wsnp_Ex_rep_c66883_65286958	1A	447678387	0.84343	0.15657	0	0
Kukri_c35255_1312	1A	449793645	0.86364	0.13636	0	0
IAAV7383	1A	450409245	0.57071	0.42929	0	0
wsnp_Ex_c2004_3770146	1A	450697348	0.94949	0.05051	0	0
RAC875_c46646_549	1A	451707859	0.77273	0.22727	0	0
IACX5699	1A	453815464	0.71717	0.28283	0	0
wsnp_Ku_c20139_29729256	1A	454213387	0.88384	0.11616	0	0
RAC875_c8878_232	1A	454511127	0.66162	0.33838	0	0
Kukri_c667_1073	1A	454516316	0.65657	0.34343	0	0
Kukri_c20672_360	1A	456081761	0.60606	0.39394	0	0
Excalibur_c50665_1323	1A	456266771	0.66162	0.33838	0	0
TA001197-0204	1A	456271878	0.65657	0.34343	0	0
Ku_c5611_1705	1A	459557204	0.79798	0.20202	0	0
BS00005206_51	1A	459687832	0.91919	0.08081	0	0
Kukri_c12945_349	1A	460289912	0.82323	0.17677	0	0
tplb0059e14_515	1A	460636780	0.62121	0.37879	0	0
Ra_c68984_1882	1A	460637139	0.77778	0.22222	0	0
Kukri_c35200_895	1A	461235618	0.61111	0.38889	0	0
IAAV5455	1A	461667246	0.90909	0.09091	0	0
Jagger_c1403_60	1A	462755618	0.88889	0.11111	0	0
tplb0041a22_935	1A	463699645	0.76768	0.23232	0	0
Kukri_c22434_513	1A	464129523	0.57576	0.42424	0	0
wsnp_Ku_c4018_7333828	1A	464129949	0.57071	0.42929	0	0
wsnp_Ex_c572_1138770	1A	464130115	0.57576	0.42424	0	0
IAAV7203	1A	464130346	0.57576	0.42424	0	0
wsnp_Ex_c572_1138339	1A	464130546	0.57576	0.42424	0	0
Ra_c2895_591	1A	464130901	0.57576	0.42424	0	0
RFL_Contig2270_1560	1A	464488277	0.70707	0.29293	0	0
RAC875_c87890_234	1A	464910594	0.76768	0.23232	0	0
Excalibur_c59894_97	1A	465501616	0.80808	0.19192	0	0
wsnp_Ku_c39862_48205590	1A	465515172	0.89899	0.10101	0	0
Kukri_c32430_109	1A	465515835	0.89899	0.10101	0	0
wsnp_Ex_c4310_7770452	1A	465933216	0.81313	0.18687	0	0
GENE-0106_229	1A	465934367	0.78283	0.21717	0	0
IACX18883	1A	466474758	0.81313	0.18687	0	0
RAC875_c86680_391	1A	466492075	0.84343	0.15657	0	0
Kukri_c88698_296	1A	466518780	0.84848	0.15152	0	0
BS00021719_51	1A	466810846	0.85354	0.14646	0	0
Kukri_c50572_263	1A	467181355	0.90404	0.09596	0	0
Excalibur_c154_375	1A	467710703	0.84848	0.15152	0	0
RAC875_c19014_725	1A	470261832	0.89394	0.10606	0	0
JD_c3116_778	1A	470261953	0.62626	0.37374	0	0
wsnp_Ex_c4561_8184576	1A	470261982	0.89394	0.10606	0	0
Ex_c28144_1843	1A	472953834	0.92424	0.07576	0	0
RAC875_c15426_1713	1A	472957706	0.92424	0.07576	0	0
IACX3496	1A	473121122	0.74242	0.25758	0	0
Kukri_c10453_875	1A	473329662	0.68687	0.31313	0	0
Ex_c8514_1342	1A	473331628	0.85859	0.14141	0	0
RAC875_rep_c119728_146	1A	473770825	0.62626	0.37374	0	0
IAAV213	1A	473771349	0.87879	0.12121	0	0
Excalibur_c5218_75	1A	473792362	0.62626	0.37374	0	0
wsnp_Ex_c25734_34995416	1A	473796877	0.88384	0.11616	0	0
BobWhite_rep_c49207_243	1A	474638136	0.88889	0.11111	0	0
BS00033469_51	1A	474660808	0.70202	0.29798	0	0
RAC875_c23158_301	1A	475041324	0.87374	0.12626	0	0
RAC875_c21625_246	1A	475253894	0.81818	0.18182	0	0
wsnp_Ex_c56097_58351893	1A	475256277	0.70202	0.29798	0	0
Excalibur_c56097_168	1A	475256802	0.81313	0.18687	0	0
Ra_c6038_588	1A	475259537	0.88889	0.11111	0	0
Ra_c58315_265	1A	475259982	0.70202	0.29798	0	0
RAC875_c31133_464	1A	475593345	0.84343	0.15657	0	0
Kukri_c3582_87	1A	476262728	0.77778	0.22222	0	0
CAP11_c654_240	1A	476320401	0.62626	0.37374	0	0
Kukri_c65942_493	1A	476930624	0.59091	0.40909	0	0
RAC875_c25507_551	1A	476930624	0.92424	0.07576	0	0
wsnp_Ku_c2815_5317230	1A	478627058	0.92424	0.07576	0	0
IAAV1225	1A	478654499	0.91919	0.08081	0	0
BS00065676_51	1A	479307416	0.82323	0.17677	0	0
Kukri_c27785_400	1A	481423139	0.84343	0.15657	0	0
Kukri_c41096_102	1A	481429957	0.93434	0.06566	0	0
wsnp_Ex_rep_c70358_69302556	1A	481432053	0.94949	0.05051	0	0
Kukri_c20062_389	1A	482141132	0.89394	0.10606	0	0
RAC875_c53185_802	1A	482141621	0.84343	0.15657	0	0
RAC875_c47959_85	1A	482188537	0.81818	0.18182	0	0
BS00040968_51	1A	482346749	0.94949	0.05051	0	0
BS00023101_51	1A	482422351	0.76263	0.23737	0	0
wsnp_Ex_c534_1058778	1A	482422626	0.76263	0.23737	0	0
wsnp_JD_c13903_13781269	1A	482422626	0.76263	0.23737	0	0
IACX662	1A	482423857	0.76263	0.23737	0	0
wsnp_JD_c5659_6814240	1A	482424014	0.92424	0.07576	0	0
Excalibur_rep_c112145_271	1A	483239860	0.74242	0.25758	0	0
wsnp_BE495786A_Ta_2_1	1A	483240284	0.67172	0.32828	0	0
Excalibur_c7033_159	1A	483240998	0.67172	0.32828	0	0
BS00087601_51	1A	483243544	0.86869	0.13131	0	0
wsnp_Ex_c5216_9235964	1A	483280628	0.67172	0.32828	0	0
Tdurum_contig31304_527	1A	483345839	0.90909	0.09091	0	0
IAAV2072	1A	483857946	0.92424	0.07576	0	0
BS00022698_51	1A	483906217	0.67172	0.32828	0	0
IACX4378	1A	483912570	0.75253	0.24747	0	0
Kukri_c10065_415	1A	483913864	0.67172	0.32828	0	0
IACX4386	1A	483914158	0.92424	0.07576	0	0
CAP11_c1972_285	1A	484336167	0.75253	0.24747	0	0
CAP7_c12435_63	1A	484344388	0.67172	0.32828	0	0
RAC875_c94534_75	1A	484345459	0.67172	0.32828	0	0
GENE-0091_426	1A	484352277	0.87374	0.12626	0	0
BobWhite_c6803_387	1A	484352684	0.69192	0.30808	0	0
Excalibur_c30591_637	1A	484355496	0.75253	0.24747	0	0
RAC875_c31276_1128	1A	485904755	0.83838	0.16162	0	0
wsnp_Ex_c27940_37101775	1A	485904928	0.81313	0.18687	0	0
wsnp_Ra_c12148_19539667	1A	485905341	0.81313	0.18687	0	0
Ex_c5192_943	1A	486571543	0.74747	0.25253	0	0
wsnp_Ex_c5192_9203682	1A	486571641	0.74747	0.25253	0	0
wsnp_Ex_c5192_9203100	1A	486572510	0.74747	0.25253	0	0
wsnp_Ex_c12336_19686808	1A	486574536	0.74242	0.25758	0	0
BS00073585_51	1A	486797312	0.89394	0.10606	0	0
Excalibur_c32167_59	1A	486910166	0.83838	0.16162	0	0
wsnp_Ku_c23926_33870364	1A	486910770	0.83838	0.16162	0	0
wsnp_Ex_c8588_14419007	1A	486911551	0.83838	0.16162	0	0
GENE-4927_542	1A	486914448	0.86364	0.13636	0	0
Tdurum_contig42062_651	1A	486921852	0.68182	0.31818	0	0
wsnp_Ex_c34344_42676379	1A	486922843	0.86364	0.13636	0	0
wsnp_Ex_rep_c66628_64934660	1A	486924903	0.86364	0.13636	0	0
CAP12_c2265_240	1A	487618873	0.94444	0.05556	0	0
wsnp_Ku_c33028_42580216	1A	488577201	0.66162	0.33838	0	0
wsnp_Ex_c42282_48900922	1A	488579187	0.86364	0.13636	0	0
Kukri_c52952_315	1A	488579794	0.86364	0.13636	0	0
Ra_c6701_506	1A	488654749	0.68687	0.31313	0	0
wsnp_Ku_c39878_48218985	1A	488654812	0.86364	0.13636	0	0
BS00072982_51	1A	488661788	0.68182	0.31818	0	0
IAAV5406	1A	488871909	0.86364	0.13636	0	0
Ku_c8351_2029	1A	488872059	0.86364	0.13636	0	0
RAC875_c38916_66	1A	489124113	0.83333	0.16667	0	0
wsnp_Ra_c16080_24638622	1A	489291672	0.83333	0.16667	0	0
RFL_Contig4231_575	1A	489627316	0.80808	0.19192	0	0
BS00021714_51	1A	491629486	0.60606	0.39394	0	0
wsnp_JD_c722_1080592	1A	492060011	0.94949	0.05051	0	0
RAC875_c23081_141	1A	492665353	0.59091	0.40909	0	0
wsnp_Ex_c21193_30320134	1A	492683492	0.59091	0.40909	0	0
BobWhite_c12568_900	1A	492683642	0.59596	0.40404	0	0
BS00022742_51	1A	494334636	0.60606	0.39394	0	0
GENE-0410_71	1A	494732482	0.71717	0.28283	0	0
Ra_c9876_373	1A	495029273	0.90404	0.09596	0	0
Ex_c4051_1826	1A	495029494	0.90404	0.09596	0	0
Excalibur_rep_c104902_106	1A	495029932	0.59596	0.40404	0	0
Ra_c7552_772	1A	495030141	0.90404	0.09596	0	0
IAAV8429	1A	495030948	0.90404	0.09596	0	0
IACX5821	1A	495253654	0.66162	0.33838	0	0
BS00092585_51	1A	495336764	0.83838	0.16162	0	0
IACX11029	1A	495950298	0.66162	0.33838	0	0
Ra_c62804_1641	1A	495954531	0.54545	0.45455	0	0
Excalibur_c48379_413	1A	495954576	0.65657	0.34343	0	0
wsnp_Ex_rep_c68857_67737959	1A	495956642	0.58586	0.41414	0	0
BS00032112_51	1A	495956747	0.60101	0.39899	0	0
RAC875_c19579_377	1A	495958121	0.68182	0.31818	0	0
wsnp_Ex_rep_c105443_89868548	1A	495960298	0.67677	0.32323	0	0
RAC875_rep_c111001_187	1A	495961268	0.88384	0.11616	0	0
wsnp_Ra_c4664_8410628	1A	496955185	0.67172	0.32828	0	0
wsnp_Ex_c19294_28225846	1A	496955730	0.67677	0.32323	0	0
wsnp_Ex_c35821_43892960	1A	497214075	0.67677	0.32323	0	0
wsnp_Ku_c16913_25885872	1A	497214076	0.67677	0.32323	0	0
Kukri_c16913_422	1A	497214225	0.67677	0.32323	0	0
Ku_c16913_363	1A	497214284	0.67677	0.32323	0	0
Ku_c16913_324	1A	497214323	0.67172	0.32828	0	0
IAAV5535	1A	497815751	0.93939	0.06061	0	0
RAC875_c102223_220	1A	497942015	0.5404	0.4596	0	0
IACX3047	1A	497980692	0.93939	0.06061	0	0
BS00021864_51	1A	499001728	0.88384	0.11616	0	0
wsnp_Ex_c55986_58282517	1A	499015954	0.93939	0.06061	0	0
Ra_c105707_788	1A	499016030	0.93434	0.06566	0	0
BS00089894_51	1A	499018150	0.93434	0.06566	0	0
RAC875_c7674_634	1A	499359812	0.68182	0.31818	0	0
wsnp_Ex_rep_c109742_92411838	1A	499541019	0.65482	0.34518	0.505	0
wsnp_Ku_c21316_31053745	1A	499633747	0.67677	0.32323	0	0
wsnp_Ku_c21316_31053776	1A	499633778	0.70202	0.29798	0	0
RFL_Contig4576_702	1A	500680328	0.85859	0.14141	0	0
BS00048610_51	1A	500926518	0.65657	0.34343	0	0
Excalibur_c15357_432	1A	500931335	0.68182	0.31818	0	0
tplb0053p01_1832	1A	500933645	0.82828	0.17172	0	0
TA003955-1138	1A	501103489	0.88889	0.11111	0	0
BobWhite_c37384_208	1A	501114063	0.92424	0.07576	0	0
Excalibur_c30955_479	1A	501116426	0.62626	0.37374	0	0
BobWhite_c38987_641	1A	501217619	0.92424	0.07576	0	0
Tdurum_contig42490_1315	1A	501278610	0.64646	0.35354	0	0
BS00100120_51	1A	501288553	0.92929	0.07071	0	0
IACX5921	1A	501459719	0.60606	0.39394	0	0
IACX5793	1A	502040459	0.81313	0.18687	0	0
IACX5960	1A	502040567	0.81313	0.18687	0	0
Kukri_rep_c118476_63	1A	502041978	0.80808	0.19192	0	0
BS00011274_51	1A	502141703	0.74242	0.25758	0	0
RFL_Contig4780_762	1A	502294718	0.62121	0.37879	0	0
wsnp_Ra_c3270_6136110	1A	502451004	0.82323	0.17677	0	0
wsnp_Ra_c3270_6136601	1A	502451495	0.82323	0.17677	0	0
IAAV8804	1A	502451611	0.82323	0.17677	0	0
BobWhite_c29908_113	1A	502451645	0.82323	0.17677	0	0
Kukri_rep_c117029_125	1A	502459062	0.86364	0.13636	0	0
RFL_Contig3919_1348	1A	502501181	0.92929	0.07071	0	0
wsnp_BE445113A_Ta_2_1	1A	502501359	0.77778	0.22222	0	0
TA002540-0938	1A	504298633	0.5202	0.4798	0	0
RAC875_c13394_924	1A	504299169	0.62626	0.37374	0	0
Kukri_c37726_285	1A	504777883	0.6599	0.3401	0.505	0
wsnp_Ku_c15214_23756800	1A	504779994	0.67347	0.32653	1.01	0
wsnp_BG314157A_Ta_2_1	1A	504836763	0.57576	0.42424	0	0
Kukri_c18413_168	1A	504837531	0.57576	0.42424	0	0
Kukri_c53153_92	1A	504840116	0.57576	0.42424	0	0
BS00065325_51	1A	504843843	0.79188	0.20812	0.505	0
BS00065324_51	1A	504843876	0.78283	0.21717	0	0
RFL_Contig22_617	1A	504847351	0.78788	0.21212	0	0
TA004265-0757	1A	504847503	0.78283	0.21717	0	0
RAC875_c29540_1109	1A	505748886	0.64141	0.35859	0	0
RAC875_c29540_413	1A	505749577	0.94444	0.05556	0	0
BobWhite_c3283_54	1A	505749815	0.84343	0.15657	0	0
wsnp_Ku_c33530_43012957	1A	505750316	0.65152	0.34848	0	0
wsnp_Ex_c22377_31571527	1A	505750807	0.93939	0.06061	0	0
wsnp_Ex_rep_c108951_91954190	1A	505751205	0.93434	0.06566	0	0
wsnp_Ex_c5245_9283053	1A	505751705	0.59091	0.40909	0	0
wsnp_Ra_c11877_19161832	1A	505752669	0.80303	0.19697	0	0
Tdurum_contig10572_315	1A	505764844	0.85354	0.14646	0	0
RAC875_c24047_284	1A	505773028	0.78788	0.21212	0	0
Kukri_c58155_786	1A	505905003	0.81313	0.18687	0	0
Ex_c2848_957	1A	505905686	0.78283	0.21717	0	0
Tdurum_contig25381_179	1A	506210511	0.88384	0.11616	0	0
tplb0045g22_418	1A	506773869	0.68528	0.31472	0.505	0
RAC875_c37545_289	1A	506786520	0.61616	0.38384	0	0
tplb0025h06_1293	1A	506786900	0.69697	0.30303	0	0
BS00067652_51	1A	506841453	0.67005	0.32995	0.505	0
wsnp_Ex_c3293_6072122	1A	506973938	0.93434	0.06566	0	0
wsnp_Ra_c9209_15425473	1A	506974045	0.6802	0.3198	0.505	0
Ra_c1311_1360	1A	506974275	0.70558	0.29442	0.505	0
Ku_c7975_644	1A	507016013	0.69036	0.30964	0.505	0
Kukri_c39377_286	1A	507029503	0.62121	0.37879	0	0
Kukri_c29039_315	1A	507173633	0.61616	0.38384	0	0
RAC875_c4135_1782	1A	507177004	0.56566	0.43434	0	0
wsnp_Ku_c15419_24019436	1A	507177154	0.58081	0.41919	0	0
wsnp_Ex_c18462_27305612	1A	507177249	0.59091	0.40909	0	0
Kukri_c29121_226	1A	507776781	0.74619	0.25381	0.505	0
BS00065601_51	1A	508037184	0.74619	0.25381	0.505	0
Kukri_c43410_348	1A	508038196	0.86364	0.13636	0	0
RAC875_c27417_150	1A	508039139	0.86364	0.13636	0	0
Kukri_rep_c105589_73	1A	508039710	0.74619	0.25381	0.505	0
Kukri_c12758_617	1A	508045787	0.74619	0.25381	0.505	0
IAAV332	1A	508345312	0.74619	0.25381	0.505	0
CAP7_c1083_283	1A	508345438	0.74242	0.25758	0	0
wsnp_Ku_c10292_17066821	1A	508345692	0.75127	0.24873	0.505	0
Excalibur_c3475_903	1A	508345712	0.86364	0.13636	0	0
wsnp_Ex_c3475_6362087	1A	508346398	0.74747	0.25253	0	0
Excalibur_c3475_113	1A	508346502	0.60606	0.39394	0	0
wsnp_Ku_c1642_3232242	1A	508569155	0.74619	0.25381	0.505	0
Kukri_c78135_166	1A	508716426	0.80808	0.19192	0	0
Excalibur_c3429_236	1A	509360241	0.58081	0.41919	0	0
Excalibur_c3429_652	1A	509361275	0.57576	0.42424	0	0
RAC875_c49074_374	1A	509361814	0.86364	0.13636	0	0
TA004476-0719	1A	509620107	0.84848	0.15152	0	0
TA003063-0097	1A	509635215	0.60606	0.39394	0	0
wsnp_Ex_c15396_23659859	1A	510011577	0.84343	0.15657	0	0
wsnp_CAP12_c1960_972031	1A	510011665	0.69697	0.30303	0	0
RAC875_c16391_426	1A	510038807	0.52525	0.47475	0	0
BS00030036_51	1A	510121251	0.65152	0.34848	0	0
wsnp_Ex_c6452_11213329	1A	510124076	0.65152	0.34848	0	0
BS00091479_51	1A	510206652	0.74242	0.25758	0	0
RAC875_c24068_1017	1A	510442627	0.51515	0.48485	0	0
GENE-0072_33	1A	511193900	0.81313	0.18687	0	0
BS00069145_51	1A	511817101	0.91414	0.08586	0	0
GENE-0511_161	1A	512558365	0.84848	0.15152	0	0
IACX5695	1A	512958137	0.84848	0.15152	0	0
BS00089563_51	1A	512958191	0.5202	0.4798	0	0
CAP11_c3464_68	1A	512959313	0.84848	0.15152	0	0
Tdurum_contig29616_817	1A	514105254	0.92929	0.07071	0	0
BobWhite_c7337_717	1A	514107424	0.92929	0.07071	0	0
wsnp_Ex_rep_c66423_64641680	1A	514323930	0.84848	0.15152	0	0
wsnp_Ex_rep_c66389_64588992	1A	514325464	0.55556	0.44444	0	0
wsnp_Ex_c32590_41222878	1A	514326007	0.75758	0.24242	0	0
BS00088035_51	1A	514326157	0.76263	0.23737	0	0
Kukri_c54678_88	1A	515069016	0.71717	0.28283	0	0
Kukri_c1313_746	1A	515153516	0.84848	0.15152	0	0
Kukri_c1313_1158	1A	515153928	0.84848	0.15152	0	0
RAC875_c36737_316	1A	515154219	0.91919	0.08081	0	0
Ku_c1313_1673	1A	515154443	0.83838	0.16162	0	0
Ku_c10813_1122	1A	515380772	0.82323	0.17677	0	0
Ra_c64515_242	1A	515383066	0.82323	0.17677	0	0
wsnp_Ex_c1997_3757508	1A	515623193	0.63131	0.36869	0	0
wsnp_Ex_c1997_3757496	1A	515623205	0.76768	0.23232	0	0
wsnp_Ex_c1997_3757415	1A	515623286	0.62626	0.37374	0	0
Ku_c809_2419	1A	515623709	0.76263	0.23737	0	0
wsnp_Ex_c1997_3756118	1A	515624704	0.76263	0.23737	0	0
wsnp_Ex_c1997_3755945	1A	515624877	0.72727	0.27273	0	0
Jagger_c5280_407	1A	515625233	0.77273	0.22727	0	0
wsnp_JD_c6544_7697412	1A	515625383	0.77273	0.22727	0	0
Kukri_rep_c109473_80	1A	515625410	0.76768	0.23232	0	0
wsnp_JD_c6544_7697235	1A	515625560	0.76768	0.23232	0	0
Kukri_c49170_655	1A	516038300	0.86364	0.13636	0	0
IACX6064	1A	516338847	0.80303	0.19697	0	0
Kukri_c12984_465	1A	517191018	0.84848	0.15152	0	0
Excalibur_c14911_466	1A	517196517	0.57071	0.42929	0	0
Excalibur_c14911_546	1A	517196589	0.94444	0.05556	0	0
RAC875_c80876_67	1A	517198302	0.80808	0.19192	0	0
BobWhite_c14587_51	1A	517198971	0.94444	0.05556	0	0
Kukri_c33486_128	1A	517650304	0.73232	0.26768	0	0
wsnp_Ku_c23012_32893918	1A	518051528	0.75758	0.24242	0	0
BS00022158_51	1A	518051608	0.92929	0.07071	0	0
CAP12_c1979_117	1A	518056649	0.84343	0.15657	0	0
BobWhite_c11044_322	1A	518108004	0.59596	0.40404	0	0
Tdurum_contig85620_467	1A	518108107	0.59596	0.40404	0	0
BS00088136_51	1A	518239612	0.86364	0.13636	0	0
Tdurum_contig30517_578	1A	518240708	0.57576	0.42424	0	0
Excalibur_c9149_1789	1A	518241523	0.50505	0.49495	0	0
TA002402-1350	1A	518241623	0.87374	0.12626	0	0
Excalibur_c9149_1326	1A	518242734	0.56566	0.43434	0	0
BobWhite_c11946_277	1A	518458862	0.94444	0.05556	0	0
BS00022788_51	1A	518458941	0.94444	0.05556	0	0
Excalibur_c10496_651	1A	518770281	0.58081	0.41919	0	0
Excalibur_c52725_585	1A	519069140	0.90404	0.09596	0	0
RAC875_c44775_130	1A	519082733	0.74747	0.25253	0	0
Excalibur_c1845_4911	1A	519148259	0.91414	0.08586	0	0
Excalibur_c65755_51	1A	519148413	0.91414	0.08586	0	0
Ra_c24793_726	1A	519149413	0.91919	0.08081	0	0
Kukri_c28695_269	1A	519154600	0.91919	0.08081	0	0
wsnp_Ex_c1845_3472790	1A	519154750	0.91919	0.08081	0	0
RAC875_c12993_201	1A	519155014	0.91919	0.08081	0	0
RAC875_c12993_127	1A	519155088	0.91919	0.08081	0	0
Excalibur_c1845_718	1A	519155751	0.91919	0.08081	0	0
RAC875_c45115_340	1A	519156166	0.91919	0.08081	0	0
RAC875_c45115_509	1A	519156487	0.91919	0.08081	0	0
IAAV1142	1A	519627229	0.94444	0.05556	0	0
Kukri_c44509_455	1A	519790236	0.57071	0.42929	0	0
Tdurum_contig25433_302	1A	519790274	0.74242	0.25758	0	0
Excalibur_c35755_110	1A	520505808	0.69697	0.30303	0	0
wsnp_Ex_c8376_14113519	1A	520700004	0.90909	0.09091	0	0
wsnp_Ex_c7585_12955306	1A	520701764	0.58081	0.41919	0	0
wsnp_Ex_c9722_16062937	1A	521193345	0.86869	0.13131	0	0
wsnp_JG_c3720_1558699	1A	521194221	0.88889	0.11111	0	0
Excalibur_c5033_587	1A	522055571	0.84343	0.15657	0	0
Kukri_c18017_1696	1A	522055680	0.84343	0.15657	0	0
IAAV2694	1A	522129226	0.61616	0.38384	0	0
Excalibur_c29605_535	1A	522292433	0.56566	0.43434	0	0
Excalibur_c49946_169	1A	522987852	0.81313	0.18687	0	0
BobWhite_c26212_208	1A	522989877	0.60101	0.39899	0	0
BobWhite_c14158_112	1A	523033360	0.92929	0.07071	0	0
GENE-0487_795	1A	523047763	0.72727	0.27273	0	0
GENE-0487_644	1A	523047957	0.72727	0.27273	0	0
wsnp_BE517729A_Ta_2_1	1A	523049954	0.60101	0.39899	0	0
tplb0031d22_1107	1A	523345696	0.60101	0.39899	0	0
BS00039378_51	1A	524195674	0.78788	0.21212	0	0
BS00039377_51	1A	524195709	0.78788	0.21212	0	0
wsnp_Ex_c3145_5812670	1A	524205235	0.87879	0.12121	0	0
Excalibur_c3145_70	1A	524205471	0.66162	0.33838	0	0
Jagger_c5111_190	1A	524229816	0.66162	0.33838	0	0
BS00065430_51	1A	525797778	0.79293	0.20707	0	0
BS00003743_51	1A	528844795	0.91919	0.08081	0	0
BS00011146_51	1A	528845194	0.87374	0.12626	0	0
wsnp_Ex_c20495_29571203	1A	528845568	0.87879	0.12121	0	0
CAP12_c3602_91	1A	528845618	0.87374	0.12626	0	0
RAC875_rep_c120644_74	1A	528845648	0.87374	0.12626	0	0
Tdurum_contig11896_550	1A	529616397	0.5102	0.4898	1.01	0
wsnp_Ku_c5210_9289260	1A	529616538	0.83838	0.16162	0	0
BobWhite_c27438_81	1A	529616550	0.71212	0.28788	0	0
wsnp_Ku_c17322_26392311	1A	530321953	0.78788	0.21212	0	0
GENE-0392_97	1A	530901088	0.78788	0.21212	0	0
Excalibur_c8396_396	1A	531318317	0.55051	0.44949	0	0
Excalibur_c64439_87	1A	531435415	0.54592	0.45408	1.01	0
BS00062876_51	1A	531437685	0.72727	0.27273	0	0
RFL_Contig4781_1792	1A	531820326	0.71717	0.28283	0	0
BS00034278_51	1A	531820524	0.72727	0.27273	0	0
CAP7_c1891_230	1A	531824361	0.72727	0.27273	0	0
Kukri_c67383_102	1A	531851294	0.72727	0.27273	0	0
Excalibur_c15617_425	1A	531853160	0.53807	0.46193	0.505	0
wsnp_Ex_rep_c68493_67320068	1A	531858923	0.73232	0.26768	0	0
wsnp_Ex_rep_c68493_67319880	1A	531859650	0.94444	0.05556	0	0
RAC875_c8482_160	1A	531860721	0.72727	0.27273	0	0
wsnp_Ex_rep_c68085_66839109	1A	531862196	0.72727	0.27273	0	0
BS00009808_51	1A	531879771	0.66162	0.33838	0	0
wsnp_Ex_c3258_6004611	1A	531880503	0.72727	0.27273	0	0
Excalibur_c1236_840	1A	531882627	0.54082	0.45918	1.01	0
wsnp_Ra_c11594_18777085	1A	531883471	0.72222	0.27778	0	0
Excalibur_rep_c69456_172	1A	532236472	0.94444	0.05556	0	0
Excalibur_c7370_179	1A	532692019	0.88889	0.11111	0	0
wsnp_Ra_c15564_23999084	1A	532692169	0.89394	0.10606	0	0
BS00078029_51	1A	532865597	0.59184	0.40816	1.01	0
RAC875_c10083_800	1A	532877323	0.89394	0.10606	0	0
GENE-0527_92	1A	533260194	0.81313	0.18687	0	0
wsnp_Ex_rep_c111610_93458148	1A	533262521	0.82323	0.17677	0	0
Ra_c21472_1369	1A	533262798	0.82323	0.17677	0	0
IAAV3490	1A	533262951	0.82323	0.17677	0	0
wsnp_BG263358A_Ta_2_1	1A	533297919	0.77778	0.22222	0	0
Ku_c12688_352	1A	533299233	0.78788	0.21212	0	0
Tdurum_contig48037_385	1A	533337574	0.81818	0.18182	0	0
CAP7_c11581_78	1A	533744328	0.88384	0.11616	0	0
wsnp_Ra_rep_c95460_83855592	1A	533899774	0.63636	0.36364	0	0
RAC875_rep_c95460_302	1A	533901031	0.75253	0.24747	0	0
RAC875_c1136_363	1A	533904617	0.87879	0.12121	0	0
TA005251-0278	1A	533905779	0.89899	0.10101	0	0
wsnp_JD_c7581_8666052	1A	533906688	0.88384	0.11616	0	0
wsnp_Ex_c4685_8377545	1A	533907169	0.88384	0.11616	0	0
Jagger_c3646_235	1A	533907280	0.88384	0.11616	0	0
BS00087588_51	1A	533907753	0.63636	0.36364	0	0
RAC875_c18532_140	1A	533972718	0.71717	0.28283	0	0
Kukri_c84024_375	1A	534427998	0.72727	0.27273	0	0
IAAV8743	1A	534498493	0.71212	0.28788	0	0
Ku_c8310_865	1A	534501338	0.55612	0.44388	1.01	0
wsnp_Ku_c33917_43336069	1A	534603837	0.76263	0.23737	0	0
BobWhite_c28971_184	1A	534821101	0.75253	0.24747	0	0
Excalibur_rep_c106078_822	1A	534828542	0.87374	0.12626	0	0
Excalibur_c39257_634	1A	534828680	0.86364	0.13636	0	0
CAP7_c4879_249	1A	534934576	0.85859	0.14141	0	0
BS00028146_51	1A	535124658	0.86364	0.13636	0	0
BS00011934_51	1A	535127002	0.88889	0.11111	0	0
wsnp_Ex_c6563_11378565	1A	535127289	0.87879	0.12121	0	0
IACX9046	1A	535127305	0.88889	0.11111	0	0
BS00010436_51	1A	535127400	0.88889	0.11111	0	0
BS00010148_51	1A	535127517	0.88889	0.11111	0	0
wsnp_Ex_c6378_11087794	1A	535127540	0.88384	0.11616	0	0
Kukri_rep_c112383_588	1A	535131000	0.87374	0.12626	0	0
wsnp_Ex_c6378_11086366	1A	535131150	0.87374	0.12626	0	0
Kukri_c45512_193	1A	535579482	0.88889	0.11111	0	0
RAC875_c15975_1208	1A	535580259	0.88889	0.11111	0	0
RAC875_c100059_123	1A	535960658	0.86869	0.13131	0	0
RAC875_c102343_204	1A	535965500	0.55051	0.44949	0	0
BS00009104_51	1A	535971897	0.82828	0.17172	0	0
Excalibur_c1066_303	1A	535974657	0.93939	0.06061	0	0
BS00012042_51	1A	535994914	0.92929	0.07071	0	0
Kukri_c49463_154	1A	536620705	0.71212	0.28788	0	0
Excalibur_c94658_59	1A	536621771	0.89394	0.10606	0	0
BS00110130_51	1A	536717192	0.80303	0.19697	0	0
BS00022239_51	1A	536717212	0.90404	0.09596	0	0
RAC875_rep_c102893_780	1A	536753063	0.94949	0.05051	0	0
Excalibur_rep_c103592_955	1A	536753285	0.90909	0.09091	0	0
Kukri_c57770_705	1A	536768245	0.84848	0.15152	0	0
wsnp_BG606986A_Ta_2_4	1A	537001717	0.62626	0.37374	0	0
Excalibur_c28425_386	1A	537021946	0.92929	0.07071	0	0
BS00107306_51	1A	537453598	0.92424	0.07576	0	0
RFL_Contig2176_932	1A	538108451	0.86869	0.13131	0	0
RFL_Contig2176_1111	1A	538108629	0.86869	0.13131	0	0
RFL_Contig2176_1163	1A	538108681	0.86869	0.13131	0	0
Kukri_c13978_132	1A	538108893	0.86869	0.13131	0	0
Ex_c4060_510	1A	538108912	0.56566	0.43434	0	0
RAC875_c6798_467	1A	538108963	0.56061	0.43939	0	0
Excalibur_c44818_109	1A	538109405	0.86869	0.13131	0	0
RAC875_c52957_154	1A	538109451	0.86869	0.13131	0	0
BS00109991_51	1A	538116809	0.54545	0.45455	0	0
BS00022261_51	1A	538116909	0.54545	0.45455	0	0
BS00110627_51	1A	538116961	0.69697	0.30303	0	0
GENE-0262_431	1A	538290959	0.54545	0.45455	0	0
BS00022848_51	1A	538341969	0.69697	0.30303	0	0
Excalibur_c47013_1503	1A	538630272	0.81313	0.18687	0	0
BS00073413_51	1A	538748084	0.83333	0.16667	0	0
RAC875_c120509_133	1A	539019865	0.92929	0.07071	0	0
wsnp_Ra_c22110_31550370	1A	539201557	0.78788	0.21212	0	0
Kukri_c34035_351	1A	539203004	0.87374	0.12626	0	0
GENE-0069_468	1A	539636809	0.92929	0.07071	0	0
Excalibur_c97157_65	1A	541439158	0.76263	0.23737	0	0
BobWhite_c23632_322	1A	541499199	0.89899	0.10101	0	0
Excalibur_c25353_1171	1A	541499667	0.82323	0.17677	0	0
Excalibur_rep_c107047_469	1A	541499667	0.72222	0.27778	0	0
Excalibur_rep_c107047_679	1A	541499853	0.72727	0.27273	0	0
Excalibur_rep_c107047_742	1A	541499916	0.72727	0.27273	0	0
Tdurum_contig21114_255	1A	541635649	0.89899	0.10101	0	0
Kukri_c24570_282	1A	541700019	0.87374	0.12626	0	0
RAC875_c21411_162	1A	541700484	0.80303	0.19697	0	0
BobWhite_c6046_304	1A	541706552	0.80808	0.19192	0	0
Kukri_c7119_392	1A	541786423	0.84343	0.15657	0	0
wsnp_Ex_c33452_41938013	1A	541786957	0.80303	0.19697	0	0
IACX5994	1A	541787085	0.80303	0.19697	0	0
wsnp_Ex_c33452_41938159	1A	541787092	0.80303	0.19697	0	0
Excalibur_c22768_811	1A	541791732	0.83838	0.16162	0	0
Excalibur_c22768_963	1A	541791884	0.80303	0.19697	0	0
wsnp_Ex_c41953_48657850	1A	541879942	0.5404	0.4596	0	0
RAC875_rep_c72890_63	1A	541880092	0.5404	0.4596	0	0
TA001600-1603	1A	541881903	0.53535	0.46465	0	0
Ra_c110766_321	1A	542071667	0.62626	0.37374	0	0
Ku_c8992_405	1A	542137989	0.55556	0.44444	0	0
Jagger_c6890_167	1A	543164993	0.5303	0.4697	0	0
wsnp_Ex_rep_c102067_87314043	1A	543199127	0.52525	0.47475	0	0
RAC875_rep_c105766_652	1A	543199423	0.55051	0.44949	0	0
wsnp_Ex_rep_c102067_87313597	1A	543199573	0.55051	0.44949	0	0
Kukri_rep_c115111_251	1A	543200358	0.5303	0.4697	0	0
Tdurum_contig56158_60	1A	543360899	0.52525	0.47475	0	0
RAC875_c12348_720	1A	543362369	0.5303	0.4697	0	0
IAAV130	1A	543622002	0.57071	0.42929	0	0
RAC875_rep_c69334_132	1A	543623575	0.62121	0.37879	0	0
RFL_Contig5334_831	1A	543719743	0.54545	0.45455	0	0
RFL_Contig5334_1969	1A	543720881	0.54545	0.45455	0	0
wsnp_Ex_c4612_8254533	1A	544165810	0.94949	0.05051	0	0
IAAV7172	1A	544166427	0.94949	0.05051	0	0
Tdurum_contig96086_74	1A	544551099	0.94444	0.05556	0	0
BobWhite_c41272_159	1A	544551129	0.94444	0.05556	0	0
Kukri_s117372_152	1A	545680177	0.93939	0.06061	0	0
BS00095510_51	1A	545681645	0.75758	0.24242	0	0
wsnp_CAP11_c1815_982483	1A	545774503	0.76263	0.23737	0	0
Ex_c2226_244	1A	545775117	0.82828	0.17172	0	0
BS00080076_51	1A	545775443	0.82323	0.17677	0	0
BS00078085_51	1A	545775767	0.75758	0.24242	0	0
RAC875_c32379_216	1A	545880454	0.79293	0.20707	0	0
TA005289-1104	1A	545922820	0.93434	0.06566	0	0
TA005303-0910	1A	546085859	0.64141	0.35859	0	0
BS00110877_51	1A	546087144	0.93434	0.06566	0	0
tplb0059d21_1032	1A	546093537	0.93434	0.06566	0	0
RAC875_c67771_805	1A	546095874	0.93434	0.06566	0	0
BS00066278_51	1A	546150643	0.64467	0.35533	0.505	0
BS00064349_51	1A	546150645	0.65152	0.34848	0	0
Tdurum_contig15015_883	1A	546322481	0.64975	0.35025	0.505	0
Tdurum_contig63715_235	1A	547038707	0.76768	0.23232	0	0
Tdurum_contig10365_341	1A	547232549	0.76768	0.23232	0	0
BobWhite_c24825_349	1A	547588524	0.78283	0.21717	0	0
Tdurum_contig51833_439	1A	547590372	0.78283	0.21717	0	0
BS00036104_51	1A	547590960	0.55051	0.44949	0	0
RAC875_c60162_129	1A	547591252	0.78283	0.21717	0	0
RAC875_c60162_206	1A	547591329	0.55051	0.44949	0	0
IAAV3650	1A	547734810	0.79293	0.20707	0	0
wsnp_JD_c13024_13129681	1A	547735409	0.79293	0.20707	0	0
JD_c13024_360	1A	547735488	0.79293	0.20707	0	0
Tdurum_contig75762_406	1A	547735559	0.79293	0.20707	0	0
Tdurum_contig75762_377	1A	547735588	0.79293	0.20707	0	0
Kukri_c18274_551	1A	547741174	0.55051	0.44949	0	0
Ra_c29200_300	1A	547742867	0.78788	0.21212	0	0
wsnp_Ex_c1359_2604298	1A	547742958	0.55051	0.44949	0	0
Excalibur_c54842_340	1A	547909961	0.55556	0.44444	0	0
Tdurum_contig5711_242	1A	548212557	0.75253	0.24747	0	0
wsnp_CAP8_rep_c3938_1936666	1A	548904260	0.79798	0.20202	0	0
BobWhite_rep_c65812_710	1A	548904336	0.79293	0.20707	0	0
CAP8_c2942_99	1A	549042359	0.89899	0.10101	0	0
wsnp_JD_c4904_6034093	1A	549042499	0.79293	0.20707	0	0
Excalibur_c63671_90	1A	549044833	0.5404	0.4596	0	0
RAC875_c16136_129	1A	549055528	0.5202	0.4798	0	0
wsnp_Ex_rep_c81556_76277906	1A	549060681	0.5202	0.4798	0	0
BobWhite_c34030_646	1A	549075009	0.82741	0.17259	0.505	0
Tdurum_contig28233_170	1A	549124957	0.78173	0.21827	0.505	0
BS00067119_51	1A	549645703	0.82828	0.17172	0	0
Ku_c3523_1959	1A	549702424	0.88384	0.11616	0	0
Tdurum_contig15639_225	1A	549702857	0.86364	0.13636	0	0
wsnp_Ex_c28149_37293173	1A	549704457	0.82828	0.17172	0	0
wsnp_Ex_c28149_37293117	1A	549704474	0.83333	0.16667	0	0
Kukri_c47202_601	1A	550139334	0.51515	0.48485	0	0
Excalibur_rep_c72368_68	1A	550172044	0.66162	0.33838	0	0
wsnp_CAP11_c29_68486	1A	550295198	0.60606	0.39394	0	0
Excalibur_c30284_1106	1A	550459432	0.91414	0.08586	0	0
wsnp_Ex_c9534_15793556	1A	550796012	0.62121	0.37879	0	0
Kukri_c20070_183	1A	550902510	0.56061	0.43939	0	0
RAC875_c16824_202	1A	551163074	0.56566	0.43434	0	0
RFL_Contig399_976	1A	551268452	0.69192	0.30808	0	0
Kukri_c82086_387	1A	551367648	0.68182	0.31818	0	0
Tdurum_contig81642_298	1A	551512911	0.74242	0.25758	0	0
Ra_c8027_1021	1A	551577805	0.74242	0.25758	0	0
wsnp_Ex_c13955_21833712	1A	551577918	0.74242	0.25758	0	0
RAC875_c49433_308	1A	551715069	0.74242	0.25758	0	0
wsnp_Ex_c23143_32376622	1A	551717967	0.74242	0.25758	0	0
Excalibur_c11680_81	1A	551718932	0.81818	0.18182	0	0
wsnp_Ku_c18227_27490539	1A	551718945	0.82323	0.17677	0	0
wsnp_Ex_c23143_32377033	1A	551719377	0.78283	0.21717	0	0
BobWhite_rep_c49755_131	1A	552221491	0.68182	0.31818	0	0
wsnp_Ex_c5296_9365860	1A	552221773	0.70202	0.29798	0	0
wsnp_Ex_c5296_9365847	1A	552221782	0.70202	0.29798	0	0
Jagger_c468_53	1A	552222646	0.68182	0.31818	0	0
Excalibur_c33470_175	1A	552300057	0.81313	0.18687	0	0
BS00030043_51	1A	552319648	0.72222	0.27778	0	0
Tdurum_contig65853_242	1A	552486893	0.84848	0.15152	0	0
wsnp_Ex_c6488_11266589	1A	552487945	0.60101	0.39899	0	0
Jagger_c7235_96	1A	552844710	0.85859	0.14141	0	0
BS00066212_51	1A	552921616	0.72727	0.27273	0	0
Kukri_c19653_1370	1A	552922506	0.74242	0.25758	0	0
RAC875_rep_c114694_99	1A	552922917	0.55051	0.44949	0	0
GENE-0490_109	1A	553020517	0.93434	0.06566	0	0
Kukri_c14635_73	1A	553185594	0.63131	0.36869	0	0
Ra_c41164_730	1A	553190440	0.61616	0.38384	0	0
JD_c20553_448	1A	553191107	0.63131	0.36869	0	0
BobWhite_c20553_568	1A	553191227	0.69192	0.30808	0	0
wsnp_JD_c20553_18260731	1A	553191486	0.67677	0.32323	0	0
IAAV3695	1A	553192310	0.75758	0.24242	0	0
Ra_c5683_2584	1A	553330573	0.63131	0.36869	0	0
Ra_c5683_1762	1A	553331395	0.69192	0.30808	0	0
Excalibur_rep_c110054_341	1A	553332468	0.69697	0.30303	0	0
JD_c285_1438	1A	553354204	0.62121	0.37879	0	0
Kukri_c7914_99	1A	553357089	0.70202	0.29798	0	0
BobWhite_c37802_547	1A	553382373	0.81818	0.18182	0	0
tplb0031l06_747	1A	553401870	0.69192	0.30808	0	0
wsnp_Ex_c19353_28290651	1A	553402020	0.69192	0.30808	0	0
Kukri_c47131_569	1A	553402128	0.69192	0.30808	0	0
wsnp_Ex_c19353_28290393	1A	553402278	0.69192	0.30808	0	0
Ra_c17685_927	1A	553403326	0.63131	0.36869	0	0
wsnp_Ku_c4045_7380115	1A	553439947	0.70707	0.29293	0	0
Ku_c4045_1643	1A	553440018	0.92424	0.07576	0	0
Ku_c4369_351	1A	553508499	0.83333	0.16667	0	0
Tdurum_contig11077_122	1A	553877542	0.67677	0.32323	0	0
Tdurum_contig11077_342	1A	553877762	0.68182	0.31818	0	0
Kukri_c51735_79	1A	554060456	0.80808	0.19192	0	0
Excalibur_rep_c72906_619	1A	554106197	0.77778	0.22222	0	0
RAC875_c45678_1083	1A	554361888	0.89899	0.10101	0	0
Tdurum_contig11106_340	1A	556197540	0.66667	0.33333	0	0
Tdurum_contig11106_264	1A	556197616	0.66667	0.33333	0	0
wsnp_Ex_rep_c67098_65573819	1A	556515906	0.5303	0.4697	0	0
wsnp_RFL_Contig3738_3992954	1A	556515920	0.53535	0.46465	0	0
tplb0034e16_1165	1A	556517194	0.5303	0.4697	0	0
Excalibur_rep_c68706_1084	1A	556517449	0.5303	0.4697	0	0
Kukri_c37340_72	1A	556723014	0.59091	0.40909	0	0
CAP11_c6406_71	1A	556873095	0.69192	0.30808	0	0
Tdurum_contig81273_475	1A	557613227	0.90909	0.09091	0	0
RAC875_c7563_273	1A	558271418	0.67677	0.32323	0	0
IAAV1683	1A	558271520	0.70707	0.29293	0	0
Jagger_c4380_159	1A	558271571	0.70707	0.29293	0	0
Excalibur_s103715_85	1A	558271649	0.70202	0.29798	0	0
Tdurum_contig10036_1461	1A	558272706	0.73232	0.26768	0	0
wsnp_Ex_c34765_43024979	1A	558272759	0.90909	0.09091	0	0
Tdurum_contig10036_1057	1A	558273977	0.70202	0.29798	0	0
Tdurum_contig10036_977	1A	558274144	0.70707	0.29293	0	0
Tdurum_contig10036_474	1A	558276735	0.69697	0.30303	0	0
Excalibur_rep_c96187_541	1A	558760030	0.85859	0.14141	0	0
BobWhite_c2027_215	1A	558762622	0.66667	0.33333	0	0
Kukri_c6014_816	1A	558763453	0.75758	0.24242	0	0
wsnp_Ex_rep_c68171_66944702	1A	558906370	0.78788	0.21212	0	0
Kukri_c4453_1248	1A	558908994	0.86869	0.13131	0	0
RAC875_c17188_1696	1A	558909418	0.86869	0.13131	0	0
TA002362-0954	1A	558909444	0.86869	0.13131	0	0
wsnp_BF474340A_Ta_2_1	1A	558909552	0.78788	0.21212	0	0
TA002362-0785	1A	558909662	0.78788	0.21212	0	0
RAC875_c15593_1421	1A	558909732	0.86869	0.13131	0	0
wsnp_Ex_c27176_36392532	1A	558910246	0.91919	0.08081	0	0
Tdurum_contig32775_78	1A	558928855	0.78283	0.21717	0	0
Tdurum_contig56662_54	1A	559889558	0.84848	0.15152	0	0
BobWhite_c46857_82	1A	560241153	0.66667	0.33333	0	0
Tdurum_contig80278_250	1A	560241253	0.67172	0.32828	0	0
Kukri_c67703_174	1A	560317225	0.66667	0.33333	0	0
RAC875_c21673_641	1A	560317527	0.67172	0.32828	0	0
RAC875_c47930_448	1A	560545751	0.53535	0.46465	0	0
wsnp_Ex_c34594_42877119	1A	560563103	0.67677	0.32323	0	0
wsnp_Ex_c34594_42877243	1A	560563227	0.67677	0.32323	0	0
BS00010392_51	1A	560564074	0.76768	0.23232	0	0
wsnp_Ex_c48677_53513032	1A	560564160	0.76768	0.23232	0	0
wsnp_Ra_rep_c108284_91604017	1A	560567405	0.67677	0.32323	0	0
wsnp_Ex_c12399_19776420	1A	560571585	0.66162	0.33838	0	0
BS00072408_51	1A	560592382	0.67677	0.32323	0	0
wsnp_Ra_c4184_7637695	1A	560594770	0.67677	0.32323	0	0
BS00066659_51	1A	560596680	0.67172	0.32828	0	0
wsnp_CAP12_rep_c8598_3608465	1A	560647184	0.68687	0.31313	0	0
wsnp_CAP7_rep_c5385_2417464	1A	560647569	0.68687	0.31313	0	0
Tdurum_contig78830_745	1A	561034145	0.68182	0.31818	0	0
CAP7_c4277_191	1A	561035241	0.68182	0.31818	0	0
BS00056547_51	1A	562571192	0.70202	0.29798	0	0
BobWhite_c23617_167	1A	562785205	0.62626	0.37374	0	0
Tdurum_contig30664_181	1A	562856499	0.63636	0.36364	0	0
Excalibur_c46178_303	1A	562980533	0.81818	0.18182	0	0
IACX2413	1A	565355988	0.87374	0.12626	0	0
IAAV565	1A	565860872	0.72222	0.27778	0	0
Kukri_c42043_440	1A	565931120	0.78788	0.21212	0	0
BS00062631_51	1A	565956238	0.75253	0.24747	0	0
wsnp_CAP7_c266_144809	1A	566276109	0.76768	0.23232	0	0
wsnp_Ku_rep_c109724_94227136	1A	566476150	0.82323	0.17677	0	0
Jagger_c6772_80	1A	566566313	0.75253	0.24747	0	0
wsnp_JD_c14411_14148961	1A	566566376	0.76263	0.23737	0	0
Excalibur_c1936_1072	1A	566922984	0.60606	0.39394	0	0
Kukri_c44895_88	1A	566923304	0.61111	0.38889	0	0
Tdurum_contig46030_580	1A	567445520	0.90909	0.09091	0	0
Excalibur_c31405_159	1A	567445878	0.87374	0.12626	0	0
BS00068055_51	1A	567446953	0.74747	0.25253	0	0
BS00067814_51	1A	567447081	0.71212	0.28788	0	0
BS00067606_51	1A	567529657	0.5736	0.4264	0.505	0
BS00067647_51	1A	567529744	0.57576	0.42424	0	0
Excalibur_c9617_292	1A	567544909	0.67677	0.32323	0	0
Tdurum_contig51167_1029	1A	568158244	0.76263	0.23737	0	0
Tdurum_contig51167_915	1A	568158358	0.76768	0.23232	0	0
Tdurum_contig51167_810	1A	568158564	0.76768	0.23232	0	0
Tdurum_contig51167_534	1A	568159132	0.76768	0.23232	0	0
Tdurum_contig51167_390	1A	568159276	0.76768	0.23232	0	0
Kukri_c16271_544	1A	569636817	0.74242	0.25758	0	0
Kukri_c16271_397	1A	569636964	0.74242	0.25758	0	0
BobWhite_c19182_280	1A	569638941	0.65657	0.34343	0	0
Tdurum_contig18174_283	1A	569643404	0.84848	0.15152	0	0
BobWhite_c15256_225	1A	569651012	0.66162	0.33838	0	0
wsnp_CAP11_rep_c7847_3468669	1A	569723274	0.67172	0.32828	0	0
BobWhite_c10542_532	1A	569760833	0.90909	0.09091	0	0
RAC875_c11363_527	1A	569844752	0.87879	0.12121	0	0
RAC875_c11363_624	1A	569844849	0.92929	0.07071	0	0
RAC875_c11363_678	1A	569844903	0.88889	0.11111	0	0
RAC875_c11363_764	1A	569844989	0.94444	0.05556	0	0
Kukri_c978_313	1A	569846572	0.84848	0.15152	0	0
wsnp_Ex_c10903_17717179	1A	569846722	0.84343	0.15657	0	0
RAC875_rep_c106165_772	1A	569847028	0.91919	0.08081	0	0
wsnp_Ex_c10903_17716723	1A	569847178	0.91919	0.08081	0	0
RAC875_c35927_410	1A	571139558	0.84343	0.15657	0	0
wsnp_Ra_c3057_5773050	1A	571140323	0.84343	0.15657	0	0
Excalibur_c23598_1632	1A	571144063	0.84848	0.15152	0	0
Excalibur_c23598_1502	1A	571144193	0.69192	0.30808	0	0
Kukri_rep_c102102_273	1A	571145624	0.75758	0.24242	0	0
RAC875_c49225_66	1A	571146639	0.77778	0.22222	0	0
wsnp_Ex_c23598_32826926	1A	571147105	0.84848	0.15152	0	0
Ra_c71093_408	1A	571178302	0.91919	0.08081	0	0
BobWhite_c44460_821	1A	571179240	0.75758	0.24242	0	0
RAC875_rep_c71093_1070	1A	571180043	0.68687	0.31313	0	0
wsnp_JD_rep_c49006_33254974	1A	571180125	0.68687	0.31313	0	0
BS00079087_51	1A	571180533	0.68687	0.31313	0	0
BS00079088_51	1A	571180577	0.76768	0.23232	0	0
RAC875_rep_c71093_1302	1A	571180593	0.91919	0.08081	0	0
tplb0021i12_383	1A	571192839	0.69697	0.30303	0	0
RAC875_c19751_166	1A	571386215	0.91919	0.08081	0	0
Kukri_c24753_460	1A	571558587	0.88384	0.11616	0	0
RAC875_c59190_384	1A	571559264	0.88384	0.11616	0	0
CAP12_rep_c6128_120	1A	571843831	0.78283	0.21717	0	0
RAC875_c23586_541	1A	571859959	0.77778	0.22222	0	0
Kukri_c51781_306	1A	571990139	0.60101	0.39899	0	0
Kukri_c51781_199	1A	571990246	0.67677	0.32323	0	0
RAC875_c31482_513	1A	572220462	0.5101	0.4899	0	0
CAP7_c490_123	1A	572627015	0.65152	0.34848	0	0
RAC875_c48804_761	1A	572862772	0.69192	0.30808	0	0
RAC875_c48804_590	1A	572862943	0.77778	0.22222	0	0
tplb0030a05_2386	1A	572936125	0.67677	0.32323	0	0
Tdurum_contig85466_170	1A	572951855	0.66667	0.33333	0	0
CAP12_c8163_118	1A	572951895	0.64646	0.35354	0	0
RAC875_c34515_343	1A	573433648	0.60606	0.39394	0	0
Excalibur_c85356_247	1A	573434523	0.91919	0.08081	0	0
Kukri_c50467_1017	1A	573954826	0.71717	0.28283	0	0
BobWhite_c9091_160	1A	574084181	0.92929	0.07071	0	0
TA001430-0733	1A	574084552	0.54545	0.45455	0	0
wsnp_Ex_rep_c70571_69488416	1A	574175734	0.70707	0.29293	0	0
IAAV7537	1A	574176667	0.50505	0.49495	0	0
wsnp_Ra_c19637_28840370	1A	574258077	0.55556	0.44444	0	0
Excalibur_c16947_114	1A	574258836	0.55556	0.44444	0	0
Excalibur_c16947_81	1A	574258836	0.55556	0.44444	0	0
BS00065990_51	1A	574426639	0.90404	0.09596	0	0
Kukri_c2338_533	1A	574665265	0.58081	0.41919	0	0
wsnp_Ex_c7684_13109335	1A	574665343	0.58081	0.41919	0	0
wsnp_Ex_c41553_48351921	1A	574666920	0.54545	0.45455	0	0
Excalibur_c41553_213	1A	574669410	0.58586	0.41414	0	0
Kukri_c10121_498	1A	574669710	0.88384	0.11616	0	0
Excalibur_rep_c106070_465	1A	575029472	0.5404	0.4596	0	0
BobWhite_c37358_208	1A	575541483	0.81313	0.18687	0	0
Tdurum_contig25612_195	1A	575541543	0.68182	0.31818	0	0
Tdurum_contig25612_140	1A	575541598	0.68687	0.31313	0	0
BS00070560_51	1A	575542466	0.94949	0.05051	0	0
CAP12_c3758_112	1A	575542978	0.81313	0.18687	0	0
BobWhite_c44164_402	1A	575769878	0.80808	0.19192	0	0
Excalibur_c66_147	1A	576098192	0.83838	0.16162	0	0
Tdurum_contig81011_244	1A	576098287	0.83838	0.16162	0	0
wsnp_CAP11_c146_160903	1A	576098437	0.83838	0.16162	0	0
BobWhite_c11692_148	1A	576804461	0.64646	0.35354	0	0
CAP7_c821_239	1A	576977128	0.81313	0.18687	0	0
wsnp_RFL_Contig2403_1927045	1A	577075569	0.84343	0.15657	0	0
GENE-3098_53	1A	577076021	0.72222	0.27778	0	0
wsnp_Ra_c36089_44508724	1A	577077132	0.72222	0.27778	0	0
RAC875_rep_c110493_512	1A	577697594	0.92929	0.07071	0	0
GENE-0568_419	1A	578081432	0.84848	0.15152	0	0
RFL_Contig3683_1784	1A	578081907	0.70707	0.29293	0	0
Excalibur_c88792_93	1A	578082023	0.70202	0.29798	0	0
RFL_Contig3683_668	1A	578083703	0.85859	0.14141	0	0
wsnp_Ex_c10631_17340809	1A	578100323	0.72222	0.27778	0	0
Excalibur_c88292_114	1A	578216465	0.84848	0.15152	0	0
Jagger_c2152_123	1A	578383430	0.74242	0.25758	0	0
BobWhite_c6664_644	1A	578675196	0.79798	0.20202	0	0
IAAV4820	1A	578955295	0.90909	0.09091	0	0
Excalibur_rep_c101018_254	1A	578986735	0.81818	0.18182	0	0
Excalibur_c17320_833	1A	578986754	0.81818	0.18182	0	0
RAC875_c1599_342	1A	579103279	0.78788	0.21212	0	0
BobWhite_c8293_236	1A	579876077	0.52525	0.47475	0	0
Kukri_c10505_346	1A	579979748	0.92929	0.07071	0	0
Excalibur_c63353_193	1A	579979819	0.83838	0.16162	0	0
Excalibur_c63353_216	1A	579979842	0.93939	0.06061	0	0
Excalibur_c63353_965	1A	579981312	0.80808	0.19192	0	0
RAC875_rep_c109207_566	1A	579982011	0.81313	0.18687	0	0
Ku_c52655_695	1A	579982368	0.65152	0.34848	0	0
Kukri_c37462_459	1A	579982448	0.70202	0.29798	0	0
TA002215-1444	1A	580347768	0.89899	0.10101	0	0
Kukri_c8395_1352	1A	580347865	0.89899	0.10101	0	0
Excalibur_c15389_501	1A	580347977	0.90404	0.09596	0	0
D_contig35560_267	1A	580400514	0.78788	0.21212	0	0
wsnp_Ex_c18499_27344859	1A	580628671	0.86364	0.13636	0	0
BS00023114_51	1A	580810194	0.85859	0.14141	0	0
BS00106641_51	1A	580810206	0.86364	0.13636	0	0
GENE-0223_239	1A	581040255	0.57576	0.42424	0	0
wsnp_Ex_c9343_15514687	1A	581567491	0.55051	0.44949	0	0
wsnp_Ex_c9343_15514531	1A	581567642	0.55051	0.44949	0	0
Kukri_c20480_121	1A	581567693	0.53535	0.46465	0	0
RAC875_c53725_217	1A	581568129	0.55051	0.44949	0	0
wsnp_Ex_c25730_34991010	1A	582243529	0.70707	0.29293	0	0
wsnp_Ex_rep_c68058_66805898	1A	582245977	0.70707	0.29293	0	0
wsnp_Ex_c9918_16332583	1A	582246227	0.5101	0.4899	0	0
wsnp_Ku_c14496_22838796	1A	582287932	0.80808	0.19192	0	0
BS00043441_51	1A	582288218	0.62121	0.37879	0	0
Ex_c3201_1046	1A	583398457	0.86869	0.13131	0	0
BS00068074_51	1A	583497881	0.91414	0.08586	0	0
Kukri_c17962_447	1A	583983407	0.56566	0.43434	0	0
RAC875_c57095_240	1A	583991231	0.93434	0.06566	0	0
Tdurum_contig12628_437	1A	583993089	0.61616	0.38384	0	0
BobWhite_rep_c50057_164	1A	583995711	0.73737	0.26263	0	0
Excalibur_c14706_421	1A	583995734	0.73737	0.26263	0	0
IACX11266	1A	584126058	0.91414	0.08586	0	0
RAC875_c11016_495	1A	584126333	0.66667	0.33333	0	0
BS00011521_51	1A	584126411	0.66667	0.33333	0	0
IAAV3040	1A	584126460	0.91414	0.08586	0	0
Tdurum_contig93330_263	1A	584160038	0.72727	0.27273	0	0
wsnp_Ex_c48407_53323801	1A	584160186	0.79293	0.20707	0	0
wsnp_Ex_c48407_53323483	1A	584160601	0.76263	0.23737	0	0
BS00021877_51	1A	584716915	0.60101	0.39899	0	0
wsnp_Ex_c271_521429	1A	584717173	0.83333	0.16667	0	0
BS00084995_51	1A	584717259	0.83333	0.16667	0	0
BS00021990_51	1A	584717280	0.83333	0.16667	0	0
Tdurum_contig70803_475	1A	584740618	0.83333	0.16667	0	0
Excalibur_c11190_617	1A	584789077	0.5404	0.4596	0	0
RAC875_c52947_84	1A	584790635	0.5303	0.4697	0	0
Kukri_c65610_572	1A	584791636	0.5202	0.4798	0	0
Tdurum_contig84252_155	1A	584791736	0.51515	0.48485	0	0
Ku_c20664_262	1A	585284062	0.51515	0.48485	0	0
BobWhite_c12305_959	1A	585777190	0.50505	0.49495	0	0
CAP11_c1500_171	1A	585881054	0.68687	0.31313	0	0
Kukri_c44604_203	1A	585909338	0.73737	0.26263	0	0
RAC875_rep_c99027_551	1A	585910693	0.75253	0.24747	0	0
wsnp_Ku_c5687_10068945	1A	585921146	0.82828	0.17172	0	0
wsnp_Ex_c11939_19147421	1A	585923110	0.82828	0.17172	0	0
wsnp_Ex_c11939_19147514	1A	585923200	0.82828	0.17172	0	0
wsnp_Ra_c6891_11974621	1A	585923215	0.68687	0.31313	0	0
Tdurum_contig29886_139	1A	585923257	0.82828	0.17172	0	0
Kukri_c15846_197	1A	585929357	0.75635	0.24365	0.505	0
BS00073763_51	1A	586092765	0.72589	0.27411	0.505	0
RAC875_c1295_1603	1A	586166966	0.67677	0.32323	0	0
BS00107935_51	1A	586167008	0.67172	0.32828	0	0
Ku_c23222_204	1A	586168236	0.70202	0.29798	0	0
Excalibur_c27873_266	1A	586168500	0.70202	0.29798	0	0
Excalibur_c27873_84	1A	586168649	0.75127	0.24873	0.505	0
wsnp_Ex_c1557_2973321	1A	586168649	0.50505	0.49495	0	0
wsnp_Ku_c12441_20092792	1A	586168900	0.82828	0.17172	0	0
RFL_Contig5261_855	1A	586254039	0.75635	0.24365	0.505	0
Excalibur_c85499_232	1A	586555267	0.50505	0.49495	0	0
BS00065694_51	1A	586558700	0.63131	0.36869	0	0
Tdurum_contig9162_259	1A	586562500	0.62121	0.37879	0	0
wsnp_Ex_rep_c66872_65273904	1A	586751494	0.51515	0.48485	0	0
BobWhite_c1783_550	1A	586751769	0.75635	0.24365	0.505	0
wsnp_Ex_rep_c68020_66765273	1A	586752286	0.75635	0.24365	0.505	0
Kukri_c20093_451	1A	586752657	0.75635	0.24365	0.505	0
wsnp_Ku_rep_c69362_68705297	1A	586753869	0.5202	0.4798	0	0
RAC875_c44888_403	1A	586760143	0.75635	0.24365	0.505	0
Excalibur_c53353_217	1A	586760307	0.75635	0.24365	0.505	0
wsnp_Ex_rep_c69932_68893867	1A	586760326	0.51515	0.48485	0	0
Kukri_c19837_432	1A	587041635	0.51515	0.48485	0	0
RFL_Contig3165_667	1A	587042768	0.92424	0.07576	0	0
BS00065170_51	1A	587080857	0.51515	0.48485	0	0
RAC875_rep_c71278_345	1A	587195710	0.76768	0.23232	0	0
RAC875_c14613_68	1A	587195739	0.76142	0.23858	0.505	0
IAAV6100	1A	587195850	0.63636	0.36364	0	0
wsnp_Ex_rep_c103474_88421290	1A	587195984	0.63636	0.36364	0	0
BS00011892_51	1A	587196503	0.72222	0.27778	0	0
wsnp_Ku_c40759_48907151	1A	587196558	0.76142	0.23858	0.505	0
BobWhite_c6433_417	1A	587197434	0.75635	0.24365	0.505	0
RAC875_rep_c117660_128	1A	587197511	0.75635	0.24365	0.505	0
IAAV4238	1A	587197786	0.73737	0.26263	0	0
wsnp_Ex_c36911_44767554	1A	587198348	0.63636	0.36364	0	0
Kukri_c9163_799	1A	587198419	0.76142	0.23858	0.505	0
RAC875_c24317_1015	1A	587200680	0.75253	0.24747	0	0
wsnp_Ex_c15377_23637176	1A	587618040	0.63636	0.36364	0	0
Kukri_c44201_497	1A	587618215	0.86869	0.13131	0	0
IAAV2844	1A	587926405	0.55556	0.44444	0	0
Kukri_c17412_1249	1A	587981606	0.56061	0.43939	0	0
BobWhite_c11756_79	1A	587982174	0.72727	0.27273	0	0
BobWhite_c8375_378	1A	588213732	0.75635	0.24365	0.505	0
BobWhite_c1824_1380	1A	588213748	0.75635	0.24365	0.505	0
BobWhite_c1824_1445	1A	588213813	0.72727	0.27273	0	0
Kukri_c15691_89	1A	588671483	0.75253	0.24747	0	0
RAC875_c43002_382	1A	588785462	0.73737	0.26263	0	0
BS00056823_51	1A	588794887	0.91414	0.08586	0	0
IAAV618	1A	588825540	0.75127	0.24873	0.505	0
CAP12_rep_c5332_341	1A	588825706	0.86869	0.13131	0	0
IACX7870	1A	588989878	0.57576	0.42424	0	0
BobWhite_c20073_382	1A	588989946	0.83333	0.16667	0	0
BobWhite_c20073_443	1A	588990007	0.75635	0.24365	0.505	0
BS00024107_51	1A	588990062	0.64141	0.35859	0	0
BobWhite_c12960_168	1A	588990379	0.79798	0.20202	0	0
BobWhite_c35250_155	1A	588991962	0.74242	0.25758	0	0
CAP11_c7969_315	1A	588992080	0.53535	0.46465	0	0
RFL_Contig3395_1575	1A	588992188	0.75253	0.24747	0	0
Kukri_c9387_372	1A	589123062	0.55556	0.44444	0	0
RAC875_rep_c111993_160	1A	589163143	0.61111	0.38889	0	0
RAC875_rep_c109327_942	1A	589163217	0.61111	0.38889	0	0
D_contig03023_692	1A	590045600	0.61616	0.38384	0	0
BS00063847_51	1A	590122546	0.90909	0.09091	0	0
BS00062759_51	1A	590123374	0.61111	0.38889	0	0
Excalibur_c35289_64	1A	590282809	0.62121	0.37879	0	0
Excalibur_c98273_114	1A	590282860	0.75253	0.24747	0	0
Excalibur_c10736_1051	1A	590641127	0.63131	0.36869	0	0
BobWhite_c14159_528	1A	591011827	0.52525	0.47475	0	0
BS00070991_51	1A	591205928	0.82323	0.17677	0	0
BS00070695_51	1A	591206459	0.82323	0.17677	0	0
BS00022514_51	1A	591243345	0.88889	0.11111	0	0
Kukri_c44500_315	1A	591243482	0.88889	0.11111	0	0
BS00011947_51	1A	591244291	0.75127	0.24873	0.505	0
IAAV2162	1A	591244449	0.71717	0.28283	0	0
Kukri_c59535_186	1A	591244682	0.68687	0.31313	0	0
tplb0053c24_1496	1A	591245070	0.75758	0.24242	0	0
Excalibur_c27376_74	1A	591245149	0.82828	0.17172	0	0
BobWhite_c1027_1127	1A	591285129	0.82828	0.17172	0	0
BobWhite_c1027_474	1A	591287214	0.75127	0.24873	0.505	0
BS00070951_51	1A	591288470	0.75253	0.24747	0	0
BS00035273_51	1A	591651378	0.80808	0.19192	0	0
Excalibur_c12932_2102	1A	592179453	0.82323	0.17677	0	0
RAC875_c5119_2696	1A	592182775	0.82323	0.17677	0	0
Excalibur_c46365_442	1A	592183969	0.82828	0.17172	0	0
GENE-0543_113	1A	592184079	0.82323	0.17677	0	0
GENE-0543_201	1A	592184151	0.53807	0.46193	0.505	0
Kukri_c4204_1673	1A	592184847	0.82323	0.17677	0	0
Kukri_c4204_1346	1A	592185997	0.82323	0.17677	0	0
Excalibur_c32722_1440	1A	592187470	0.75127	0.24873	0.505	0
Excalibur_rep_c67492_1119	1A	592187500	0.82323	0.17677	0	0
Kukri_rep_c69829_150	1A	592187963	0.75635	0.24365	0.505	0
wsnp_Ex_rep_c67492_66096650	1A	592188384	0.81818	0.18182	0	0
Kukri_c8527_53	1A	592188408	0.88889	0.11111	0	0
Kukri_rep_c69829_690	1A	592188606	0.75127	0.24873	0.505	0
Kukri_rep_c69829_735	1A	592188651	0.78788	0.21212	0	0
RAC875_c63359_192	1A	592188685	0.76142	0.23858	0.505	0
wsnp_CAP11_c1827_988367	1A	592188870	0.72222	0.27778	0	0
BS00064087_51	1A	592191007	0.75635	0.24365	0.505	0
IAAV8446	1A	592356647	0.91919	0.08081	0	0
RAC875_c19144_117	1A	592673801	0.82828	0.17172	0	0
RAC875_rep_c112310_481	1A	592840869	0.75635	0.24365	0.505	0
Kukri_c26281_116	1A	592842307	0.76142	0.23858	0.505	0
RAC875_c8503_644	1A	592843455	0.75127	0.24873	0.505	0
BS00011508_51	1A	592843594	0.75127	0.24873	0.505	0
Kukri_c15231_166	1A	592843785	0.75127	0.24873	0.505	0
RAC875_c39312_339	1A	592844985	0.76142	0.23858	0.505	0
wsnp_Ex_c6476_11246531	1A	593305932	0.92424	0.07576	0	0
Excalibur_c6476_163	1A	593306196	0.88889	0.11111	0	0
BobWhite_c10251_382	1A	593440330	0.75635	0.24365	0.505	0
Excalibur_c41592_100	1A	593440905	0.77778	0.22222	0	0
BobWhite_c33208_98	1A	593440988	0.74747	0.25253	0	0
IAAV4435	1A	593443946	0.58081	0.41919	0	0
RAC875_rep_c105487_241	1A	593561256	0.75635	0.24365	0.505	0
BobWhite_c44947_277	1A	593561411	0.78788	0.21212	0	0
wsnp_Ku_c754_1557338	1A	593565740	0.75758	0.24242	0	0
RAC875_c2258_1526	1A	593580010	0.75758	0.24242	0	0
RAC875_rep_c120646_120	1A	593592206	0.78788	0.21212	0	0
BobWhite_rep_c63264_629	1A	593976228	0.75635	0.24365	0.505	0
TA003848-0787	1A	593976698	0.78788	0.21212	0	0
GENE-1996_277	1A	593976918	0.52525	0.47475	0	0
Excalibur_c12819_216	1A	593976944	0.79293	0.20707	0	0
BS00054271_51	1A	593979901	0.79293	0.20707	0	0
BobWhite_rep_c63205_143	1A	594010943	0.75635	0.24365	0.505	0
Jagger_rep_c10625_88	1A	594010959	0.76768	0.23232	0	0
BS00059313_51	1A	594158622	0.75253	0.24747	0	0
BS00067458_51	1A	594414106	0.83838	0.16162	0	0
IAAV1301	1A	594417323	0.77273	0.22727	0	0
wsnp_Ex_c1255_2411550	1A	594543242	0.75758	0.24242	0	0
wsnp_Ku_c330_683203	1A	594543893	0.72222	0.27778	0	0
BS00051843_51	1A	594544242	0.90909	0.09091	0	0
Excalibur_c1255_293	1A	594544531	0.76263	0.23737	0	0
BS00067741_51	1A	594544941	0.79798	0.20202	0	0
BS00022797_51	1A	594881656	0.71717	0.28283	0	0
Kukri_rep_c72138_101	1A	594882528	0.75635	0.24365	0.505	0
Excalibur_c26495_567	1A	594883239	0.75127	0.24873	0.505	0
wsnp_Ex_c412_814247	1A	594883796	0.71717	0.28283	0	0
Excalibur_c65931_377	1A	595088311	0.70202	0.29798	0	0
Kukri_c26093_861	1A	595208262	0.91919	0.08081	0	0
TA004464-0886	1A	595622129	0.75635	0.24365	0.505	0
wsnp_Ex_c52086_55808193	1A	595623236	0.82828	0.17172	0	0
wsnp_Ex_c52086_55808126	1A	595623303	0.82828	0.17172	0	0
RAC875_rep_c106093_670	1A	595623727	0.75635	0.24365	0.505	0
wsnp_Ex_c52086_55807402	1A	595624929	0.75635	0.24365	0.505	0
wsnp_Ex_rep_c67474_66076379	1A	595625358	0.79798	0.20202	0	0
Kukri_c65800_762	1A	595625432	0.75127	0.24873	0.505	0
RAC875_c50996_1179	1A	595625760	0.76142	0.23858	0.505	0
RAC875_c43389_105	1A	595627690	0.82828	0.17172	0	0
RAC875_c85550_52	1A	595679498	0.87374	0.12626	0	0
RAC875_c85550_73	1A	595679519	0.79798	0.20202	0	0
CAP7_c1295_62	1A	595679699	0.56566	0.43434	0	0
RFL_Contig858_2219	1A	595679750	0.88384	0.11616	0	0
Kukri_c67986_311	1A	595833819	0.69697	0.30303	0	0
CAP11_c5573_163	1A	596139194	0.75635	0.24365	0.505	0
RFL_Contig2961_1493	1A	596141474	0.75253	0.24747	0	0
RFL_Contig2961_1117	1A	596141850	0.75127	0.24873	0.505	0
Excalibur_c6704_191	1A	596454903	0.75758	0.24242	0	0
Kukri_rep_c70395_105	1A	596456732	0.70202	0.29798	0	0
wsnp_Ex_c3887_7051325	1A	596457062	0.74242	0.25758	0	0
Excalibur_c8235_241	1A	596486287	0.75127	0.24873	0.505	0
wsnp_Ex_c750_1474184	1A	596628291	0.94444	0.05556	0	0
Kukri_rep_c103666_397	1A	596849159	0.75758	0.24242	0	0
BobWhite_c66315_621	1A	596849286	0.73737	0.26263	0	0
BobWhite_c37766_677	1A	596849833	0.75635	0.24365	0.505	0
IACX5860	1A	597290780	0.66667	0.33333	0	0
Excalibur_c43086_237	1A	597365482	0.66162	0.33838	0	0
RFL_Contig2963_429	1A	597810418	0.72727	0.27273	0	0
RAC875_c37075_119	1A	597812150	0.66162	0.33838	0	0
Tdurum_contig5560_193	1A	597816250	0.5404	0.4596	0	0
Kukri_c16608_659	1A	597826706	0.79293	0.20707	0	0
RAC875_s117301_141	1A	597827486	0.75635	0.24365	0.505	0
IAAV1066	1A	597827917	0.92929	0.07071	0	0
RAC875_c9601_1680	1A	597828389	0.66162	0.33838	0	0
wsnp_Ex_c34694_42959047	1A	597828491	0.92929	0.07071	0	0
Excalibur_rep_c71271_247	1A	597830398	0.92929	0.07071	0	0
wsnp_Ex_c2918_5381441	1A	597830412	0.5	0.5	0	0
Tdurum_contig47006_1105	1A	598090544	0.66667	0.33333	0	0
tplb0059i08_441	1A	598090631	0.54545	0.45455	0	0
Tdurum_contig47006_2711	1A	598092102	0.94444	0.05556	0	0
BS00093078_51	1B	1196041	0.94949	0.05051	0	0
Jagger_c5878_119	1B	1242735	0.53535	0.46465	0	0
Kukri_c44369_131	1B	1407756	0.54545	0.45455	0	0
BS00022020_51	1B	1409308	0.5202	0.4798	0	0
BS00050522_51	1B	1421715	0.72222	0.27778	0	0
RAC875_c48669_292	1B	1511105	0.67677	0.32323	0	0
RAC875_c48669_226	1B	1511456	0.94949	0.05051	0	0
Kukri_c64049_279	1B	1520802	0.94444	0.05556	0	0
Ex_c13871_694	1B	1926043	0.73737	0.26263	0	0
Kukri_c28012_807	1B	3377095	0.88384	0.11616	0	0
BS00011810_51	1B	3852755	0.91414	0.08586	0	0
Excalibur_c35316_137	1B	3852768	0.62121	0.37879	0	0
Excalibur_c35316_154	1B	3852786	0.5303	0.4697	0	0
Excalibur_c35316_388	1B	3853019	0.82323	0.17677	0	0
Kukri_c79308_278	1B	4508143	0.68182	0.31818	0	0
Kukri_c7192_1077	1B	4529448	0.79293	0.20707	0	0
BS00022504_51	1B	4532959	0.74242	0.25758	0	0
BS00022505_51	1B	4534474	0.55556	0.44444	0	0
BS00083177_51	1B	4536876	0.65152	0.34848	0	0
BS00014831_51	1B	4936726	0.70707	0.29293	0	0
Tdurum_contig17697_675	1B	5058642	0.59091	0.40909	0	0
TA001286-0611-w	1B	5459499	0.50505	0.49495	0	0
Jagger_c1888_277	1B	5614864	0.89394	0.10606	0	0
BS00082565_51	1B	5630895	0.73737	0.26263	0	0
TA001594-0748	1B	6040068	0.62626	0.37374	0	0
Excalibur_c87411_54	1B	6040256	0.94949	0.05051	0	0
Ra_c78638_309	1B	6442044	0.64646	0.35354	0	0
BS00090490_51	1B	8526046	0.90909	0.09091	0	0
Excalibur_c43567_850	1B	8526389	0.84848	0.15152	0	0
Tdurum_contig26201_77	1B	8697663	0.72727	0.27273	0	0
Tdurum_contig8791_415	1B	8781190	0.93939	0.06061	0	0
BS00065487_51	1B	9084299	0.56061	0.43939	0	0
BS00022429_51	1B	9084650	0.55051	0.44949	0	0
IAAV3430	1B	9201216	0.94949	0.05051	0	0
BS00005004_51	1B	9201368	0.91919	0.08081	0	0
BS00080212_51	1B	9437724	0.89899	0.10101	0	0
CAP12_c1619_54	1B	9609621	0.81313	0.18687	0	0
BS00035526_51	1B	9610276	0.53535	0.46465	0	0
RAC875_c3692_2287	1B	10072380	0.80808	0.19192	0	0
Kukri_c54157_315	1B	10113893	0.94949	0.05051	0	0
BS00003917_51	1B	10223563	0.64646	0.35354	0	0
Kukri_c92979_195	1B	10223918	0.64141	0.35859	0	0
BS00083562_51	1B	10351343	0.62121	0.37879	0	0
BS00023177_51	1B	10525236	0.87879	0.12121	0	0
Excalibur_c17152_852	1B	10577944	0.80303	0.19697	0	0
wsnp_JD_rep_c48890_33141899	1B	10578834	0.57071	0.42929	0	0
Ex_c13421_2094	1B	10586117	0.82323	0.17677	0	0
wsnp_Ku_rep_c103074_89904851	1B	10610238	0.78283	0.21717	0	0
Jagger_c3179_499	1B	10615143	0.5404	0.4596	0	0
BS00070706_51	1B	10636725	0.62121	0.37879	0	0
Tdurum_contig47083_278	1B	10638566	0.62121	0.37879	0	0
wsnp_BE637971B_Ta_1_20	1B	10738652	0.86869	0.13131	0	0
BS00103677_51	1B	10891189	0.86869	0.13131	0	0
BS00110896_51	1B	10892853	0.62121	0.37879	0	0
BS00068429_51	1B	10898971	0.62121	0.37879	0	0
Tdurum_contig41906_1479	1B	11369311	0.77778	0.22222	0	0
BS00032266_51	1B	11709362	0.69697	0.30303	0	0
BS00022564_51	1B	11710040	0.87374	0.12626	0	0
BS00006820_51	1B	12156950	0.87374	0.12626	0	0
IAAV8297	1B	12213659	0.5404	0.4596	0	0
RAC875_c113582_346	1B	12217897	0.78283	0.21717	0	0
Kukri_c1312_666	1B	12378557	0.78283	0.21717	0	0
IACX3811	1B	12378790	0.87879	0.12121	0	0
RAC875_c63624_753	1B	12379010	0.87879	0.12121	0	0
Ku_c1312_1194	1B	12379204	0.87879	0.12121	0	0
RAC875_c63624_1002	1B	12379352	0.78283	0.21717	0	0
RAC875_c63624_1040	1B	12379391	0.80303	0.19697	0	0
Excalibur_c46114_572	1B	12404833	0.64646	0.35354	0	0
wsnp_Ex_c50340_54659660	1B	12409826	0.83838	0.16162	0	0
BS00062727_51	1B	13310113	0.86869	0.13131	0	0
Kukri_c7393_285	1B	13737082	0.72727	0.27273	0	0
BS00035640_51	1B	13838420	0.5303	0.4697	0	0
BS00068327_51	1B	14812603	0.59091	0.40909	0	0
BS00068104_51	1B	14813605	0.93434	0.06566	0	0
Kukri_c76307_182	1B	14860063	0.89394	0.10606	0	0
Kukri_c76307_259	1B	14860140	0.77273	0.22727	0	0
BobWhite_c43614_135	1B	15221861	0.91919	0.08081	0	0
Ex_c14771_392	1B	15509775	0.55556	0.44444	0	0
GENE-0815_86	1B	15869890	0.76768	0.23232	0	0
Tdurum_contig76266_221	1B	15893985	0.75758	0.24242	0	0
Ex_c67198_1838	1B	15895954	0.81818	0.18182	0	0
RAC875_rep_c69640_88	1B	15895965	0.77778	0.22222	0	0
wsnp_Ex_rep_c67198_65703538	1B	15896021	0.80808	0.19192	0	0
Tdurum_contig44219_318	1B	15897339	0.75758	0.24242	0	0
RFL_Contig4667_3535	1B	16010668	0.68687	0.31313	0	0
BS00105846_51	1B	16010743	0.74242	0.25758	0	0
Kukri_c38845_821	1B	16171492	0.75758	0.24242	0	0
RAC875_c5243_206	1B	16467164	0.77778	0.22222	0	0
Excalibur_c22240_938	1B	16599361	0.73232	0.26768	0	0
Excalibur_rep_c102627_598	1B	16600116	0.81313	0.18687	0	0
RFL_Contig5906_387	1B	16958218	0.85354	0.14646	0	0
RFL_Contig5906_694	1B	16958525	0.59596	0.40404	0	0
RFL_Contig5906_985	1B	16958910	0.77778	0.22222	0	0
Kukri_c93866_431	1B	17521326	0.66162	0.33838	0	0
Jagger_c8952_170	1B	17521543	0.75253	0.24747	0	0
Excalibur_c30569_384	1B	18071511	0.68687	0.31313	0	0
Excalibur_c16851_835	1B	18203933	0.76768	0.23232	0	0
RAC875_c23587_447	1B	18206021	0.77273	0.22727	0	0
[truncated: 24,452 more rows]

## Sheet: Table S2B
B) Summary of the 26,449 polymorphic SNPs in each of the 21 bread wheat chromosomes. Physical information is based on the International Wheat Genome Sequencing Consortium (IWGSC) RefSeq v2.0.
Chromosome	No. of SNPs	Map length (bp)
1A	1899	598092102
1B	1774	700533787
1D	760	498396697
2A	2123	787699648
2B	2276	812709623
2D	811	656389786
3A	1389	753387692
3B	1499	851869969
3D	462	619453042
4A	1371	754149321
4B	882	673444876
4D	307	518210289
5A	1562	710849404
5B	1707	714561761
5D	565	569783883
6A	1607	622543160
6B	1407	730887061
6D	523	495188882
7A	1802	744464802
7B	1215	763472158
7D	508	642776311
Total	26449	14218864254
