# Supplementary material for: Identification of Fusarium head blight sources of resistance and associated QTLs in historical and modern Canadian spring wheat
Source: Front Plant Sci. 2023 Aug 23;14:1190358. doi: 10.3389/fpls.2023.1190358 (PMC10482112; doi:10.3389/fpls.2023.1190358)
Supplement: Supplementary file 1 [file DataSheet_1.zip › Table S3.xlsx]

## Sheet: Genetic correlations
Supplementary Table S3. Genetic and phenotypic correlation coefficients between pairs of environments and repeatability between replicates within each environment. Values were based on 249 spring wheat lines and varieties evaluated at seven environments from 2017 to 2022.
A) Genetic correlations (values in bold were significant at p < 0.05)
Trait	Env	Elora-2017	Mord-2017	Mord-2019	Mord-2022	Carm-2020	Mord-2021	Mord-2022
Incidence	Elora-2017
	Mord-2017	0.967233
	Mord-2019	0.9699	0.716749
	Mord-2022	0.73873	0.563645	0.580742
	Carm-2020	0.957561	0.73541	0.629163	0.613096
	Mord-2021	0.557563	0.651375	0.617844	0.716119	0.513273
	Mord-2018	0.601726	0.560819	0.722989	0.812236	0.451987	0.756151
Severity	Elora-2017
	Mord-2017	0.797271
	Mord-2019	0.827102	0.959304
	Mord-2022	0.968072	0.9399	0.938698
	Carm-2020	0.722887	0.935506	0.854169	0.898165
	Mord-2021	0.387802	0.906919	0.539285	0.832276	0.537652
	Mord-2018	0.750955	0.972895	0.825976	0.9499	0.768164	0.756151
VRI	Elora-2017
	Mord-2017	0.690316
	Mord-2019	0.732359	0.873311
	Mord-2022	0.717845	0.829519	0.687404
	Carm-2020	0.695594	0.892621	0.80048	0.798835
	Mord-2021	0.35287	0.821223	0.543707	0.71856	0.507338
	Mord-2018	0.728174	0.897156	0.849833	0.881997	0.776449	0.668392
	Env	Mord-2017	Mord-2018	Mord-2019	Mord-2021
Height	Mord-2017
	Mord-2018	0.94562
	Mord-2019	0.901785	0.978995
	Mord-2021	0.893614	0.9399	0.933404
	Mord-2022	0.770514	0.842935	0.827126	0.90298
	Env	Mord-2017	Mord-2018	Mord-2019
Anthesis	Mord-2017
	Mord-2018	0.493774
	Mord-2019	0.843983	0.240015

## Sheet: Phenotypic correlations
B) Phenotypic correlations (values in bold were siignificant at p < 0.05)
Trait	Env	Elora-2017	Mord-2017	Mord-2019	Mord-2022	Carm-2020	Mord-2021	Mord-2022
Incidence	Elora-2017
	Mord-2017	0.353131
	Mord-2019	0.378474	0.531833
	Mord-2022	0.256717	0.390765	0.410162
	Carm-2020	0.351371	0.51677	0.450394	0.410071
	Mord-2021	0.158248	0.368822	0.356391	0.385953	0.280386
	Mord-2018	0.222721	0.41412	0.543872	0.570885	0.321996	0.434061
Severity	Elora-2017
	Mord-2017	0.512256
	Mord-2019	0.664009	0.663544
	Mord-2022	0.562922	0.520153	0.587623
	Carm-2020	0.517546	0.577065	0.658348	0.501411
	Mord-2021	0.222185	0.447684	0.332625	0.371817	0.295734
	Mord-2018	0.561093	0.626305	0.664387	0.598543	0.551026	0.434061
VRI	Elora-2017
	Mord-2017	0.478147
	Mord-2019	0.611556	0.646447
	Mord-2022	0.536328	0.549386	0.548862
	Carm-2020	0.500192	0.568983	0.615151	0.549258
	Mord-2021	0.220135	0.454136	0.362484	0.428622	0.291266
	Mord-2018	0.554944	0.606084	0.692146	0.642716	0.54456	0.406683
	Env	Mord-2017	Mord-2018	Mord-2019	Mord-2021	Mord-2022
Height	Mord-2017
	Mord-2018	0.573239
	Mord-2019	0.770039	0.563921
	Mord-2021	0.671447	0.520297	0.666423
	Mord-2022	0.653162	0.482018	0.66624	0.640014
	Env	Mord-2017	Mord-2018	Mord-2019
Anthesis	Mord-2017
	Mord-2018	0.411298
	Mord-2019	0.649483	0.221601

## Sheet: Summary stat & repeatability
C) Summay statistics within each of the seven environments
Trait	Environment	Minimum	Maximum	Mean	Std	CV	Genotype Variance	Residual Variance	Repeatability
Incidence	Carm-2020	1	10	8.1159	1.4217	17.5175	1.03751	0.985772	0.677937
	Elora-2017	0	10	7.5601	1.2869	17.0223	0.516662	1.48771	0.418301
	Mord-2017	1	10	7.8575	1.5089	19.2033	1.27869	0.953771	0.72836
	Mord-2018	1	8	4.1558	0.8263	19.8831	0.955118	0.641448	0.748618
	Mord-2019	0	10	6.9893	1.2652	18.102	1.13292	1.09749	0.75591
	Mord-2021	2	7	4.2919	0.8136	18.9566	0.353466	0.899094	0.440175
	Mord-2022	0	10	5.3868	1.03775	19.2647	1.82463	2.82124	0.659893
Severity	Carm-2020	1	10	5.4207	1.0045	18.5308	2.08926	1.90069	0.687347
	Elora-2017	0	10	4.8073	0.9102	18.9337	2.15966	1.47274	0.745731
	Mord-2017	1	9	4.2466	0.7182	16.9124	1.08215	1.74535	0.553579
	Mord-2018	2	9	5.1558	1.0263	19.9057	0.955118	0.641448	0.748618
	Mord-2019	0	10	4.9229	0.9039	18.3611	2.3482	1.10637	0.864266
	Mord-2021	3	8	5.2919	1.0136	19.1538	0.353466	0.899094	0.440175
	Mord-2022	0	10	7.1122	1.4174	19.9291	0.936405	3.38642	0.453418
VRI	Carm-2020	1	90	45.2947	9.4042	20.7623	185.497	189.625	0.661759
	Elora-2017	0	81	36.542	16.0293	43.8654	166.19	92.9963	0.781379
	Mord-2017	0	86	32.31	17.4679	54.0634	123.851	155.725	0.613995
	Mord-2018	2	63.75	20.8267	11.731	56.3267	81.5088	56.2977	0.743303
	Mord-2019	0	95	34.1049	17.7441	52.028	220.668	79.814	0.892408
	Mord-2021	3	56	21.6109	10.248	47.4205	33.7102	67.9445	0.498064
	Mord-2022	0	100	39.499	22.798	57.7179	224.791	269.606	0.714395
Height	Mord-2017	62	111	85.2149	8.6764	10.1818	61.8608	13.9532	0.898651
	Mord-2018	49	184	87.7512	10.7728	12.2765	29.845	86.2767	0.408929
	Mord-2019	70	120	93.546	9.2053	9.8404	43.1041	30.0596	0.811387
	Mord-2021	50	107	73.7071	9.2818	12.5928	39.6118	46.8783	0.62825
	Mord-2022	55	114	85.9593	8.4917	9.87874	39.0852	29.3812	0.799633
Anthesis	Mord-2017	58	69	61.9706	2.6839	4.33092	3.83016	3.37328	0.694272
	Mord-2018	47	58	52.6279	2.703	5.13606	7.31426	0.00917192	0.98
	Mord-2019	50	61	54.3898	2.249	4.13497	3.35697	1.7358	0.852982
