# Supplementary material for: Identification of Fusarium head blight sources of resistance and associated QTLs in historical and modern Canadian spring wheat
Source: Front Plant Sci. 2023 Aug 23;14:1190358. doi: 10.3389/fpls.2023.1190358 (PMC10482112; doi:10.3389/fpls.2023.1190358)
Supplement: Supplementary file 1 [file DataSheet_1.zip › Table S4.xlsx]

## Sheet: Table S4A-559 SNPs
Supplementary Table S4. Significant marker trait associations identified based on disease scores recorded in individual and combined environments and weighted mixed linear model.
A) The 559 SNPs significantly assocaited with disease incidence, severity, visual rating index, flowering time, and plant height recorded in individual and combined environments.
QTL	SNP	Chrom	Position (bp)	P-value	Site-Year-Trait	3 Trait	5 Trait	Environment type	Linked with phenotype of all combined environments	Log10 (1/p) value	PVE (%)	SNPs associated with combined environments
QFhb.dms-1A.1	Tdurum_contig85467_208	1A	12414618	0.00027488	Mord-2018-VRI	FHB resistance	Visual rating index	Individual	No	3.56086	6.7	No
QFhb.dms-1A.1	RAC875_c64603_663	1A	23266862	3.2834e-06	Mord-2017-Inc	FHB resistance	Disease incidence	Individual	No	5.48368	10.618	No
QFhb.dms-1A.1	Ra_c22663_367	1A	35201537	0.00013434	Mord-2021-VRI	FHB resistance	Visual rating index	Individual	No	3.87179	7.13	No
QFhb.dms-1A.1	Kukri_c4900_3100	1A	48797924	0.00029467	Overall-7Env-Sev	FHB resistance	Disease severity	Combined	Yes	3.53066	6.472	Yes
QFhb.dms-1A.2	RAC875_c30632_374	1A	123892376	5.4087e-05	Overall-7Env-Inc	FHB resistance	Disease incidence	Combined	Yes	4.26691	8.08	Yes
QFhb.dms-1A.2	RAC875_c30632_374	1A	123892376	1.0599e-05	Carm-2020-Inc	FHB resistance	Disease incidence	Individual	No	4.97474	9.675	Yes
QFhb.dms-1A.2	RAC875_c30632_374	1A	123892376	5.2685e-05	Mord-2017-Inc	FHB resistance	Disease incidence	Individual	No	4.27831	8.129	Yes
QFhb.dms-1A.2	RAC875_c30632_374	1A	123892376	7.5273e-05	Carm-2020-VRI	FHB resistance	Visual rating index	Individual	No	4.12336	7.662	Yes
QFhb.dms-1A.3	Tdurum_contig47035_428	1A	291983272	0.0001687	Mord-2018-VRI	FHB resistance	Visual rating index	Individual	No	3.77288	7.147	No
QFhb.dms-1A.4	BobWhite_c1318_691	1A	366502314	0.00022192	Mord-2017-Inc	FHB resistance	Disease incidence	Individual	No	3.6538	6.829	No
QFhb.dms-1A.5	wsnp_Ku_c39862_48205590	1A	465515172	0.00026985	Mord-2018-VRI	FHB resistance	Visual rating index	Individual	No	3.56888	6.717	No
QFhb.dms-1A.5	Kukri_c32430_109	1A	465515835	0.00026985	Mord-2018-VRI	FHB resistance	Visual rating index	Individual	No	3.56888	6.717	No
QFhb.dms-1A.6	BS00062876_51	1A	531437685	0.00017682	Mord-2021-Sev	FHB resistance	Disease severity	Individual	No	3.75247	6.511	No
QFhb.dms-1A.6	RFL_Contig4781_1792	1A	531820326	0.00026769	Mord-2021-Sev	FHB resistance	Disease severity	Individual	No	3.57237	6.163	No
QFhb.dms-1A.6	BS00034278_51	1A	531820524	0.00017682	Mord-2021-Sev	FHB resistance	Disease severity	Individual	No	3.75247	6.511	No
QFhb.dms-1A.6	CAP7_c1891_230	1A	531824361	0.00017682	Mord-2021-Sev	FHB resistance	Disease severity	Individual	No	3.75247	6.511	No
QFhb.dms-1A.6	Kukri_c67383_102	1A	531851294	0.00017682	Mord-2021-Sev	FHB resistance	Disease severity	Individual	No	3.75247	6.511	No
QFhb.dms-1A.6	RAC875_c8482_160	1A	531860721	0.00017682	Mord-2021-Sev	FHB resistance	Disease severity	Individual	No	3.75247	6.511	No
QFhb.dms-1A.6	wsnp_Ex_rep_c68085_66839109	1A	531862196	0.00017682	Mord-2021-Sev	FHB resistance	Disease severity	Individual	No	3.75247	6.511	No
QFhb.dms-1A.6	wsnp_Ex_c3258_6004611	1A	531880503	0.00017682	Mord-2021-Sev	FHB resistance	Disease severity	Individual	No	3.75247	6.511	No
QFhb.dms-1A.6	RAC875_c100059_123	1A	535960658	2.9263e-05	Carm-2020-Inc	FHB resistance	Disease incidence	Individual	No	4.53368	8.753	No
QFhb.dms-1A.6	RAC875_c100059_123	1A	535960658	0.00013431	Carm-2020-VRI	FHB resistance	Visual rating index	Individual	No	3.87189	7.163	No
QFhb.dms-1A.6	RAC875_c120509_133	1A	539019865	0.00026348	Carm-2020-VRI	FHB resistance	Visual rating index	Individual	No	3.57925	6.562	No
QFhb.dms-1B.1	RAC875_c39200_260	1B	76443932	7.8708e-05	Mord-2018-Sev	FHB resistance	Disease severity	Individual	No	4.10398	7.834	No
QFhb.dms-1B.2	GENE-2762_43	1B	180502287	3.4622e-08	Mord-2021-Inc	FHB resistance	Disease incidence	Individual	No	7.46065	14.53	No
QFhb.dms-1B.2	GENE-2762_43	1B	180502287	0.00018319	Mord-2019-VRI	FHB resistance	Visual rating index	Individual	No	3.7371	6.908	No
QFhb.dms-1B.2	Excalibur_c26597_185	1B	182172689	8.6322e-05	Mord-2022-Sev	FHB resistance	Disease severity	Individual	No	4.06388	7.618	No
QFhb.dms-1B.2	Excalibur_c26597_185	1B	182172689	0.0002577	Mord-2022-VRI	FHB resistance	Visual rating index	Individual	No	3.58889	6.595	No
QFhb.dms-1B.3	wsnp_Ex_c1429_2744367	1B	328171459	0.00020827	Mord-2018-VRI	FHB resistance	Visual rating index	Individual	No	3.68137	6.99	No
QFhb.dms-1B.3	Ku_c20833_518	1B	328175033	0.00020827	Mord-2018-VRI	FHB resistance	Visual rating index	Individual	No	3.68137	6.99	No
QFhb.dms-1B.3	IAAV3232	1B	329912486	0.00022844	Mord-2018-VRI	FHB resistance	Visual rating index	Individual	No	3.64123	6.87	No
QFhb.dms-1B.3	Tdurum_contig45715_1246	1B	331582725	0.00024968	Mord-2018-VRI	FHB resistance	Visual rating index	Individual	No	3.60262	6.857	No
QFhb.dms-1B.3	wsnp_Ku_c2115_4089288	1B	331585402	0.00024968	Mord-2018-VRI	FHB resistance	Visual rating index	Individual	No	3.60262	6.857	No
QFhb.dms-1B.3	Excalibur_rep_c101321_497	1B	348320835	7.2721e-05	Mord-2021-Sev	FHB resistance	Disease severity	Individual	No	4.13834	7.569	No
QFhb.dms-1B.4	Tdurum_contig42515_1360	1B	443868187	0.00023588	Mord-2018-VRI	FHB resistance	Visual rating index	Individual	No	3.62731	6.84	No
QFhb.dms-1B.4	BS00023001_51	1B	494806220	0.00026985	Mord-2018-VRI	FHB resistance	Visual rating index	Individual	No	3.56888	6.717	No
QFhb.dms-1B.4	BS00111033_51	1B	495900572	0.00028413	Mord-2018-VRI	FHB resistance	Visual rating index	Individual	No	3.54648	6.67	No
QFhb.dms-1B.5	BS00063180_51	1B	577982185	9.3402e-05	Carm-2020-Sev	FHB resistance	Disease severity	Individual	No	4.02964	7.485	No
QFhb.dms-1B.5	BS00063180_51	1B	577982185	8.7446e-05	Carm-2020-VRI	FHB resistance	Visual rating index	Individual	No	4.05826	7.546	No
QFhb.dms-1B.5	wsnp_Ex_c43228_49605281	1B	589952660	0.00017682	Mord-2021-Sev	FHB resistance	Disease severity	Individual	No	3.75247	6.511	No
QFhb.dms-1B.5	Ku_c9909_1766	1B	599140145	2.7765e-05	Carm-2020-Inc	FHB resistance	Disease incidence	Individual	No	4.5565	8.8	No
QFhb.dms-1B.5	Ku_c9909_1766	1B	599140145	3.4703e-05	Carm-2020-VRI	FHB resistance	Visual rating index	Individual	No	4.45963	8.328	No
QFhb.dms-1B.5	Tdurum_contig83079_133	1B	599740807	2.7765e-05	Carm-2020-Inc	FHB resistance	Disease incidence	Individual	No	4.5565	8.8	No
QFhb.dms-1B.5	Tdurum_contig83079_133	1B	599740807	3.4703e-05	Carm-2020-VRI	FHB resistance	Visual rating index	Individual	No	4.45963	8.328	No
QFhb.dms-1B.5	BS00110278_51	1B	601013700	0.00023565	Carm-2020-Inc	FHB resistance	Disease incidence	Individual	No	3.62773	6.847	No
QFhb.dms-1D.1	tplb0024b08_1668	1D	21517834	5.6559e-07	Mord-2017-Inc	FHB resistance	Disease incidence	Individual	No	6.2475	12.172	No
QFhb.dms-1D.1	D_contig13475_402	1D	21682699	3.4783e-05	Mord-2017-Inc	FHB resistance	Disease incidence	Individual	No	4.45863	8.505	No
QFhb.dms-1D.2	wsnp_Ex_c1429_2745237	1D	224996590	0.00016461	Mord-2018-VRI	FHB resistance	Visual rating index	Individual	No	3.78354	7.17	No
QFhb.dms-1D.3	D_contig12592_200	1D	493865491	0.00026627	Mord-2021-Inc	FHB resistance	Disease incidence	Individual	No	3.57468	6.665	No
QFhb.dms-2A.1	Excalibur_c13413_1008	2A	22864268	0.00025325	Mord-2018-Inc	FHB resistance	Disease incidence	Individual	No	3.59645	6.406	No
QFhb.dms-2A.1	BobWhite_c32178_223	2A	41790187	6.1985e-05	Mord-2018-VRI	FHB resistance	Visual rating index	Individual	No	4.20771	8.065	No
QFhb.dms-2A.2	Kukri_rep_c112814_700	2A	170792611	3.0946e-05	Overall-7Env-Inc	FHB resistance	Disease incidence	Combined	Yes	4.5094	8.582	Yes
QFhb.dms-2A.2	Kukri_rep_c112814_700	2A	170792611	1.1862e-05	Carm-2020-Inc	FHB resistance	Disease incidence	Individual	No	4.92584	9.573	Yes
QFhb.dms-2A.2	Kukri_rep_c112814_700	2A	170792611	2.8008e-05	Mord-2017-Inc	FHB resistance	Disease incidence	Individual	No	4.55272	8.699	Yes
QFhb.dms-2A.2	Kukri_rep_c112814_700	2A	170792611	0.00018545	Overall-7Env-VRI	FHB resistance	Visual rating index	Combined	Yes	3.73177	6.865	Yes
QFhb.dms-2A.2	Kukri_rep_c112814_700	2A	170792611	0.00014187	Carm-2020-VRI	FHB resistance	Visual rating index	Individual	No	3.84811	7.101	Yes
QFhb.dms-2A.2	Kukri_rep_c112814_587	2A	170792724	3.0946e-05	Overall-7Env-Inc	FHB resistance	Disease incidence	Combined	Yes	4.5094	8.582	Yes
QFhb.dms-2A.2	Kukri_rep_c112814_587	2A	170792724	1.1862e-05	Carm-2020-Inc	FHB resistance	Disease incidence	Individual	No	4.92584	9.573	Yes
QFhb.dms-2A.2	Kukri_rep_c112814_587	2A	170792724	2.8008e-05	Mord-2017-Inc	FHB resistance	Disease incidence	Individual	No	4.55272	8.699	Yes
QFhb.dms-2A.2	Kukri_rep_c112814_587	2A	170792724	0.00018545	Overall-7Env-VRI	FHB resistance	Visual rating index	Combined	Yes	3.73177	6.865	Yes
QFhb.dms-2A.2	Kukri_rep_c112814_587	2A	170792724	0.00014187	Carm-2020-VRI	FHB resistance	Visual rating index	Individual	No	3.84811	7.101	Yes
QFhb.dms-2A.3	IAAV1587	2A	211363147	0.00028749	Mord-2021-Inc	FHB resistance	Disease incidence	Individual	No	3.54138	6.537	No
QFhb.dms-2A.3	BS00010932_51	2A	215016218	0.00028749	Mord-2021-Inc	FHB resistance	Disease incidence	Individual	No	3.54138	6.537	No
QFhb.dms-2A.3	BS00097263_51	2A	215016412	0.00028749	Mord-2021-Inc	FHB resistance	Disease incidence	Individual	No	3.54138	6.537	No
QFhb.dms-2A.3	Ku_c13673_1108	2A	216448361	7.3066e-05	Mord-2021-Inc	FHB resistance	Disease incidence	Individual	No	4.13628	7.765	No
QFhb.dms-2A.3	IAAV8481	2A	216448511	7.3066e-05	Mord-2021-Inc	FHB resistance	Disease incidence	Individual	No	4.13628	7.765	No
QFhb.dms-2A.3	Ra_c21065_625	2A	217433925	0.00010348	Mord-2021-Inc	FHB resistance	Disease incidence	Individual	No	3.98514	7.529	No
QFhb.dms-2A.3	IACX5719	2A	217434357	0.00014649	Mord-2021-Inc	FHB resistance	Disease incidence	Individual	No	3.83419	7.18	No
QFhb.dms-2A.3	Kukri_rep_c70207_560	2A	221037839	0.00011397	Mord-2021-Inc	FHB resistance	Disease incidence	Individual	No	3.94321	7.322	No
QFhb.dms-2A.3	wsnp_Ex_rep_c67481_66083943	2A	227072790	0.00010839	Mord-2021-Inc	FHB resistance	Disease incidence	Individual	No	3.96501	7.337	No
QFhb.dms-2A.3	wsnp_Ex_c7154_12289504	2A	227073213	0.00010839	Mord-2021-Inc	FHB resistance	Disease incidence	Individual	No	3.96501	7.337	No
QFhb.dms-2A.3	wsnp_Ex_c7154_12290649	2A	227074496	0.00010839	Mord-2021-Inc	FHB resistance	Disease incidence	Individual	No	3.96501	7.337	No
QFhb.dms-2A.3	Excalibur_c7154_1904	2A	227075172	0.00010839	Mord-2021-Inc	FHB resistance	Disease incidence	Individual	No	3.96501	7.337	No
QFhb.dms-2A.3	BS00032205_51	2A	233301742	0.00010839	Mord-2021-Inc	FHB resistance	Disease incidence	Individual	No	3.96501	7.337	No
QFhb.dms-2A.3	Excalibur_c66185_353	2A	238531940	0.00026633	Mord-2021-Inc	FHB resistance	Disease incidence	Individual	No	3.57458	6.551	No
QFhb.dms-2A.3	IACX7433	2A	242658341	0.00010839	Mord-2021-Inc	FHB resistance	Disease incidence	Individual	No	3.96501	7.337	No
QFhb.dms-2A.3	wsnp_Ex_c33196_41722217	2A	242658486	0.00010839	Mord-2021-Inc	FHB resistance	Disease incidence	Individual	No	3.96501	7.337	No
QFhb.dms-2A.3	wsnp_Ex_c42230_48866587	2A	242677446	0.00010839	Mord-2021-Inc	FHB resistance	Disease incidence	Individual	No	3.96501	7.337	No
QFhb.dms-2A.3	IAAV6642	2A	248934824	0.00010839	Mord-2021-Inc	FHB resistance	Disease incidence	Individual	No	3.96501	7.337	No
QFhb.dms-2A.3	IAAV233	2A	248934999	0.00010839	Mord-2021-Inc	FHB resistance	Disease incidence	Individual	No	3.96501	7.337	No
QFhb.dms-2A.3	Kukri_c53546_104	2A	255404891	0.00011397	Mord-2021-Inc	FHB resistance	Disease incidence	Individual	No	3.94321	7.322	No
QFhb.dms-2A.3	Ra_c4944_451	2A	256657500	0.00010839	Mord-2021-Inc	FHB resistance	Disease incidence	Individual	No	3.96501	7.337	No
QFhb.dms-2A.3	BobWhite_c37929_141	2A	260743655	0.00010839	Mord-2021-Inc	FHB resistance	Disease incidence	Individual	No	3.96501	7.337	No
QFhb.dms-2A.3	wsnp_Ex_c1064_2034730	2A	262366874	0.00010839	Mord-2021-Inc	FHB resistance	Disease incidence	Individual	No	3.96501	7.337	No
QFhb.dms-2A.3	IAAV1655	2A	262367013	0.00010839	Mord-2021-Inc	FHB resistance	Disease incidence	Individual	No	3.96501	7.337	No
QFhb.dms-2A.3	wsnp_Ex_c1064_2034431	2A	262367174	0.00010839	Mord-2021-Inc	FHB resistance	Disease incidence	Individual	No	3.96501	7.337	No
QFhb.dms-2A.4	wsnp_Ex_c11437_18454413	2A	280404119	0.00010839	Mord-2021-Inc	FHB resistance	Disease incidence	Individual	No	3.96501	7.337	No
QFhb.dms-2A.4	RAC875_c4346_111	2A	280404229	0.00010839	Mord-2021-Inc	FHB resistance	Disease incidence	Individual	No	3.96501	7.337	No
QFhb.dms-2A.4	CAP12_c1437_261	2A	280750063	0.00010839	Mord-2021-Inc	FHB resistance	Disease incidence	Individual	No	3.96501	7.337	No
QFhb.dms-2A.4	wsnp_Ex_rep_c67143_65626838	2A	285588564	0.00010839	Mord-2021-Inc	FHB resistance	Disease incidence	Individual	No	3.96501	7.337	No
QFhb.dms-2A.4	BS00108004_51	2A	294185766	0.00028903	Mord-2021-Inc	FHB resistance	Disease incidence	Individual	No	3.53906	6.487	No
QFhb.dms-2A.4	RAC875_c17811_306	2A	297419235	5.9588e-05	Mord-2021-Inc	FHB resistance	Disease incidence	Individual	No	4.22484	7.882	No
QFhb.dms-2A.4	wsnp_Ex_c18271_27089779	2A	304095107	0.00011397	Mord-2021-Inc	FHB resistance	Disease incidence	Individual	No	3.94321	7.322	No
QFhb.dms-2A.4	IAAV3834	2A	304099411	0.00010514	Mord-2021-Inc	FHB resistance	Disease incidence	Individual	No	3.97823	7.396	No
QFhb.dms-2A.4	BobWhite_c34068_854	2A	311003366	9.6951e-05	Mord-2018-Sev	FHB resistance	Disease severity	Individual	No	4.01345	7.631	No
QFhb.dms-2A.4	BobWhite_c34068_854	2A	311003366	0.00025521	Mord-2018-VRI	FHB resistance	Visual rating index	Individual	No	3.5931	6.768	No
QFhb.dms-2A.4	Kukri_c64989_318	2A	314688733	0.00028903	Mord-2021-Inc	FHB resistance	Disease incidence	Individual	No	3.53906	6.487	No
QFhb.dms-2A.4	wsnp_Ku_c44873_52048221	2A	319391180	0.00010839	Mord-2021-Inc	FHB resistance	Disease incidence	Individual	No	3.96501	7.337	No
QFhb.dms-2A.4	BS00070138_51	2A	323376935	0.00010839	Mord-2021-Inc	FHB resistance	Disease incidence	Individual	No	3.96501	7.337	No
QFhb.dms-2A.4	RAC875_c13489_648	2A	327837558	0.00028903	Mord-2021-Inc	FHB resistance	Disease incidence	Individual	No	3.53906	6.487	No
QFhb.dms-2A.4	RFL_Contig600_458	2A	327838440	0.00010839	Mord-2021-Inc	FHB resistance	Disease incidence	Individual	No	3.96501	7.337	No
QFhb.dms-2A.4	IAAV1691	2A	328600218	0.00010839	Mord-2021-Inc	FHB resistance	Disease incidence	Individual	No	3.96501	7.337	No
QFhb.dms-2A.4	RAC875_c53296_1609	2A	341774673	0.00010839	Mord-2021-Inc	FHB resistance	Disease incidence	Individual	No	3.96501	7.337	No
QFhb.dms-2A.4	RAC875_rep_c101082_855	2A	341776385	0.00010839	Mord-2021-Inc	FHB resistance	Disease incidence	Individual	No	3.96501	7.337	No
QFhb.dms-2A.4	Ku_c29310_725	2A	341961018	0.00010839	Mord-2021-Inc	FHB resistance	Disease incidence	Individual	No	3.96501	7.337	No
QFhb.dms-2A.4	Kukri_rep_c70265_167	2A	345983691	0.00010839	Mord-2021-Inc	FHB resistance	Disease incidence	Individual	No	3.96501	7.337	No
QFhb.dms-2A.4	wsnp_CAP7_c7742_3467376	2A	345983840	0.00010839	Mord-2021-Inc	FHB resistance	Disease incidence	Individual	No	3.96501	7.337	No
QFhb.dms-2A.4	Ra_c6534_313	2A	346914124	0.00028903	Mord-2021-Inc	FHB resistance	Disease incidence	Individual	No	3.53906	6.487	No
QFhb.dms-2A.4	RAC875_c38750_86	2A	352327133	0.00011397	Mord-2021-Inc	FHB resistance	Disease incidence	Individual	No	3.94321	7.322	No
QFhb.dms-2A.4	IAAV5457	2A	352327511	0.00010839	Mord-2021-Inc	FHB resistance	Disease incidence	Individual	No	3.96501	7.337	No
QFhb.dms-2A.4	BS00066310_51	2A	356046880	0.00028903	Mord-2021-Inc	FHB resistance	Disease incidence	Individual	No	3.53906	6.487	No
QFhb.dms-2A.4	Ku_c25099_632	2A	357514275	0.00028903	Mord-2021-Inc	FHB resistance	Disease incidence	Individual	No	3.53906	6.487	No
QFhb.dms-2A.4	IACX5145	2A	357521850	0.00028903	Mord-2021-Inc	FHB resistance	Disease incidence	Individual	No	3.53906	6.487	No
QFhb.dms-2A.4	BS00003878_51	2A	359529436	0.00028903	Mord-2021-Inc	FHB resistance	Disease incidence	Individual	No	3.53906	6.487	No
QFhb.dms-2A.4	wsnp_Ex_c29940_38921491	2A	359534401	0.00028903	Mord-2021-Inc	FHB resistance	Disease incidence	Individual	No	3.53906	6.487	No
QFhb.dms-2A.5	RAC875_c102123_187	2A	376479101	0.00028903	Mord-2021-Inc	FHB resistance	Disease incidence	Individual	No	3.53906	6.487	No
QFhb.dms-2A.5	RAC875_c102123_159	2A	376479129	0.00010839	Mord-2021-Inc	FHB resistance	Disease incidence	Individual	No	3.96501	7.337	No
QFhb.dms-2A.5	BS00052043_51	2A	380309459	0.00028903	Mord-2021-Inc	FHB resistance	Disease incidence	Individual	No	3.53906	6.487	No
QFhb.dms-2A.5	BS00073720_51	2A	383060615	0.00011397	Mord-2021-Inc	FHB resistance	Disease incidence	Individual	No	3.94321	7.322	No
QFhb.dms-2A.5	CAP12_rep_c8488_146	2A	391199584	0.00019514	Mord-2021-Inc	FHB resistance	Disease incidence	Individual	No	3.70965	6.881	No
QFhb.dms-2A.5	CAP11_c4420_138	2A	391245994	0.00011397	Mord-2021-Inc	FHB resistance	Disease incidence	Individual	No	3.94321	7.322	No
QFhb.dms-2A.5	IAAV531	2A	391797890	0.00011397	Mord-2021-Inc	FHB resistance	Disease incidence	Individual	No	3.94321	7.322	No
QFhb.dms-2A.5	Ra_c53882_371	2A	391799576	0.00011397	Mord-2021-Inc	FHB resistance	Disease incidence	Individual	No	3.94321	7.322	No
QFhb.dms-2A.5	BobWhite_c45978_111	2A	395247502	0.00011397	Mord-2021-Inc	FHB resistance	Disease incidence	Individual	No	3.94321	7.322	No
QFhb.dms-2A.5	wsnp_CAP11_c1488_833183	2A	396857182	0.00028903	Mord-2021-Inc	FHB resistance	Disease incidence	Individual	No	3.53906	6.487	No
QFhb.dms-2A.5	IAAV6691	2A	398176993	0.00011397	Mord-2021-Inc	FHB resistance	Disease incidence	Individual	No	3.94321	7.322	No
QFhb.dms-2A.5	Ku_c19051_2450	2A	398177143	0.00010839	Mord-2021-Inc	FHB resistance	Disease incidence	Individual	No	3.96501	7.337	No
QFhb.dms-2A.5	Ku_c19051_834	2A	398178759	0.00011397	Mord-2021-Inc	FHB resistance	Disease incidence	Individual	No	3.94321	7.322	No
QFhb.dms-2A.5	wsnp_Ex_c12068_19316125	2A	402107564	0.00014031	Mord-2021-Inc	FHB resistance	Disease incidence	Individual	No	3.85291	7.114	No
QFhb.dms-2A.5	wsnp_Ex_c2030_3807284	2A	402125635	0.00014031	Mord-2021-Inc	FHB resistance	Disease incidence	Individual	No	3.85291	7.114	No
QFhb.dms-2A.5	Tdurum_contig44687_464	2A	407321571	0.00014031	Mord-2021-Inc	FHB resistance	Disease incidence	Individual	No	3.85291	7.114	No
QFhb.dms-2A.5	Ra_c9532_3551	2A	410913861	0.00013606	Mord-2021-Inc	FHB resistance	Disease incidence	Individual	No	3.86627	7.197	No
QFhb.dms-2A.5	RAC875_rep_c83983_171	2A	411520458	0.00013606	Mord-2021-Inc	FHB resistance	Disease incidence	Individual	No	3.86627	7.197	No
QFhb.dms-2A.5	Ku_c40553_871	2A	412225320	0.00010839	Mord-2021-Inc	FHB resistance	Disease incidence	Individual	No	3.96501	7.337	No
QFhb.dms-2A.5	Ra_c8300_516	2A	415007457	9.7352e-05	Mord-2021-Inc	FHB resistance	Disease incidence	Individual	No	4.01166	7.538	No
QFhb.dms-2A.5	Ra_c8300_569	2A	415007510	0.00028478	Mord-2021-Inc	FHB resistance	Disease incidence	Individual	No	3.54549	6.568	No
QFhb.dms-2A.5	RAC875_c21173_213	2A	416630322	0.00022877	Mord-2021-Inc	FHB resistance	Disease incidence	Individual	No	3.6406	6.77	No
QFhb.dms-2A.5	tplb0037m02_704	2A	418694036	0.00011397	Mord-2021-Inc	FHB resistance	Disease incidence	Individual	No	3.94321	7.322	No
QFhb.dms-2A.5	RAC875_c47395_652	2A	419175276	0.00028478	Mord-2021-Inc	FHB resistance	Disease incidence	Individual	No	3.54549	6.568	No
QFhb.dms-2A.5	RAC875_c46245_569	2A	419181347	0.00027657	Mord-2021-Inc	FHB resistance	Disease incidence	Individual	No	3.55819	6.555	No
QFhb.dms-2A.5	wsnp_CD452951A_Ta_2_1	2A	421908349	0.00011397	Mord-2021-Inc	FHB resistance	Disease incidence	Individual	No	3.94321	7.322	No
QFhb.dms-2A.6	wsnp_Ra_c10091_16694335	2A	450071384	0.00012744	Mord-2021-Inc	FHB resistance	Disease incidence	Individual	No	3.89469	7.27	No
QFhb.dms-2A.6	wsnp_Ku_c16371_25240695	2A	452561661	0.00012744	Mord-2021-Inc	FHB resistance	Disease incidence	Individual	No	3.89469	7.27	No
QFhb.dms-2A.6	RAC875_c50732_257	2A	454989205	0.00011777	Mord-2021-Inc	FHB resistance	Disease incidence	Individual	No	3.92897	7.307	No
QFhb.dms-2A.6	BobWhite_c1634_563	2A	457488739	0.00011777	Mord-2021-Inc	FHB resistance	Disease incidence	Individual	No	3.92897	7.307	No
QFhb.dms-2A.6	Ku_c69356_2165	2A	459309965	0.00012744	Mord-2021-Inc	FHB resistance	Disease incidence	Individual	No	3.89469	7.27	No
QFhb.dms-2A.6	Ra_c69516_1472	2A	459310198	0.00012744	Mord-2021-Inc	FHB resistance	Disease incidence	Individual	No	3.89469	7.27	No
QFhb.dms-2A.6	RAC875_c3814_437	2A	473342782	0.00011777	Mord-2021-Inc	FHB resistance	Disease incidence	Individual	No	3.92897	7.307	No
QFhb.dms-2A.6	GENE-1057_41	2A	474110214	0.00028283	Mord-2021-Inc	FHB resistance	Disease incidence	Individual	No	3.54847	6.534	No
QFhb.dms-2A.7	Ku_c59581_1412	2A	501789551	0.00013552	Mord-2021-Inc	FHB resistance	Disease incidence	Individual	No	3.868	7.29	No
QFhb.dms-2A.7	wsnp_Ex_rep_c66615_64916512	2A	501850170	8.4057e-05	Mord-2021-Inc	FHB resistance	Disease incidence	Individual	No	4.07543	7.721	No
QFhb.dms-2A.7	RAC875_c41194_218	2A	501850502	0.00011857	Mord-2021-Inc	FHB resistance	Disease incidence	Individual	No	3.92603	7.374	No
QFhb.dms-2A.7	wsnp_Ex_rep_c66615_64916114	2A	501850587	0.00013552	Mord-2021-Inc	FHB resistance	Disease incidence	Individual	No	3.868	7.29	No
QFhb.dms-2A.7	Kukri_c57491_132	2A	506048545	0.00013552	Mord-2021-Inc	FHB resistance	Disease incidence	Individual	No	3.868	7.29	No
QFhb.dms-2A.7	BobWhite_c11178_914	2A	506714693	6.3287e-05	Mord-2021-Inc	FHB resistance	Disease incidence	Individual	No	4.19869	7.895	No
QFhb.dms-2A.7	wsnp_Ku_rep_c69876_69364477	2A	508108675	0.00013472	Mord-2021-Inc	FHB resistance	Disease incidence	Individual	No	3.87057	7.194	No
QFhb.dms-2A.7	wsnp_Ku_rep_c69876_69364477	2A	508108675	0.00029916	Mord-2017-Sev	FHB resistance	Disease severity	Individual	No	3.5241	6.522	No
QFhb.dms-2A.7	wsnp_Ex_c27023_36242252	2A	508176822	6.3287e-05	Mord-2021-Inc	FHB resistance	Disease incidence	Individual	No	4.19869	7.895	No
QFhb.dms-2A.7	wsnp_Ex_c25057_34318425	2A	508811521	5.3372e-05	Mord-2021-Inc	FHB resistance	Disease incidence	Individual	No	4.27269	8.105	No
QFhb.dms-2A.7	BS00060653_51	2A	510976274	1.7363e-05	Mord-2021-Inc	FHB resistance	Disease incidence	Individual	No	4.76038	9.093	No
QFhb.dms-2A.7	BS00060653_51	2A	510976274	0.00015493	Elora-2017-Sev	FHB resistance	Disease severity	Individual	No	3.80986	6.782	No
QFhb.dms-2A.7	BS00060653_51	2A	510976274	0.00019687	Mord-2019-Sev	FHB resistance	Disease severity	Individual	No	3.70582	6.808	No
QFhb.dms-2A.7	BS00060653_51	2A	510976274	5.9592e-05	Elora-2017-VRI	FHB resistance	Visual rating index	Individual	No	4.22481	7.188	No
QFhb.dms-2A.7	BS00032606_51	2A	511204073	5.2518e-06	Mord-2021-Inc	FHB resistance	Disease incidence	Individual	No	5.27969	10.119	No
QFhb.dms-2A.7	BS00032606_51	2A	511204073	0.00024285	Elora-2017-VRI	FHB resistance	Visual rating index	Individual	No	3.61466	6.136	No
QFhb.dms-2A.8	Kukri_c57078_153	2A	608450249	0.00029898	Carm-2020-VRI	FHB resistance	Visual rating index	Individual	No	3.52436	6.46	No
QFhb.dms-2A.8	wsnp_Ex_c32910_41489631	2A	608450399	0.00029898	Carm-2020-VRI	FHB resistance	Visual rating index	Individual	No	3.52436	6.46	No
QFhb.dms-2A.8	CAP12_rep_c6956_169	2A	700817852	0.00013848	Carm-2020-Sev	FHB resistance	Disease severity	Individual	No	3.85861	7.145	No
QFhb.dms-2A.9	Tdurum_contig93508_295	2A	743041442	0.00010511	Elora-2017-Sev	FHB resistance	Disease severity	Individual	No	3.97836	7.325	No
QFhb.dms-2A.9	Tdurum_contig93508_295	2A	743041442	0.00022007	Elora-2017-VRI	FHB resistance	Visual rating index	Individual	No	3.65744	6.638	No
QFhb.dms-2A.9	BS00022265_51	2A	743309471	6.961e-05	Elora-2017-Sev	FHB resistance	Disease severity	Individual	No	4.15733	7.686	No
QFhb.dms-2A.9	BS00022265_51	2A	743309471	0.00010295	Elora-2017-VRI	FHB resistance	Visual rating index	Individual	No	3.98737	7.307	No
QFhb.dms-2A.9	BS00022446_51	2A	754052714	4.8976e-05	Carm-2020-Inc	FHB resistance	Disease incidence	Individual	No	4.31002	8.285	No
QFhb.dms-2A.9	BS00022446_51	2A	754052714	6.7069e-05	Carm-2020-VRI	FHB resistance	Visual rating index	Individual	No	4.17348	7.788	No
QFhb.dms-2A.9	wsnp_Ex_c2137_4014383	2A	760050438	0.00015827	Mord-2018-Sev	FHB resistance	Disease severity	Individual	No	3.8006	7.181	No
QFhb.dms-2A.9	BobWhite_c10290_234	2A	782020976	0.00015571	Mord-2022-Sev	FHB resistance	Disease severity	Individual	No	3.80768	7.112	No
QFhb.dms-2A.9	wsnp_Ex_c759_1493846	2A	783116072	0.00030098	Mord-2018-Sev	FHB resistance	Disease severity	Individual	No	3.52146	6.601	No
QFhb.dms-2A.9	wsnp_Ex_c759_1493846	2A	783116072	2.2142e-05	Mord-2018-VRI	FHB resistance	Visual rating index	Individual	No	4.65478	8.999	No
QFhb.dms-2B.1	Excalibur_c12980_2392	2B	13182664	0.00018517	Mord-2022-Inc	FHB resistance	Disease incidence	Individual	No	3.73243	6.951	No
QFhb.dms-2B.1	RAC875_rep_c93638_144	2B	27882905	1.0931e-06	Mord-2017-Sev	FHB resistance	Disease severity	Individual	No	5.96134	11.858	No
QFhb.dms-2B.1	RAC875_rep_c93638_144	2B	27882905	3.6409e-06	Mord-2017-VRI	FHB resistance	Visual rating index	Individual	No	5.43879	10.772	No
QFhb.dms-2B.2	Excalibur_c40056_59	2B	118839261	3.7564e-05	Mord-2019-Inc	FHB resistance	Disease incidence	Individual	No	4.42523	8.474	No
QFhb.dms-2B.3	CAP12_c6115_344	2B	241190841	0.00018535	Mord-2017-Sev	FHB resistance	Disease severity	Individual	No	3.73201	6.928	No
QFhb.dms-2B.3	CAP12_c6115_344	2B	241190841	6.7271e-05	Mord-2017-VRI	FHB resistance	Visual rating index	Individual	No	4.17217	7.839	No
QFhb.dms-2B.3	IAAV3570	2B	255849908	0.00028749	Mord-2021-Inc	FHB resistance	Disease incidence	Individual	No	3.54138	6.537	No
QFhb.dms-2B.3	BobWhite_c44175_495	2B	259266196	0.00028749	Mord-2021-Inc	FHB resistance	Disease incidence	Individual	No	3.54138	6.537	No
QFhb.dms-2B.3	BobWhite_c23362_393	2B	259661241	0.00017031	Mord-2021-Inc	FHB resistance	Disease incidence	Individual	No	3.76876	7.009	No
QFhb.dms-2B.4	Excalibur_c23932_916	2B	330221121	6.5382e-07	Mord-2018-Sev	FHB resistance	Disease severity	Individual	No	6.18454	12.115	No
QFhb.dms-2B.4	Excalibur_c23932_916	2B	330221121	1.9469e-06	Mord-2018-VRI	FHB resistance	Visual rating index	Individual	No	5.71066	11.187	No
QFhb.dms-2B.4	BS00074415_51	2B	344727219	0.00010839	Mord-2021-Inc	FHB resistance	Disease incidence	Individual	No	3.96501	7.337	No
QFhb.dms-2B.4	wsnp_Ex_c14760_22866280	2B	344727371	0.00010839	Mord-2021-Inc	FHB resistance	Disease incidence	Individual	No	3.96501	7.337	No
QFhb.dms-2B.5	wsnp_BE403352A_Ta_2_1	2B	394188470	0.00011397	Mord-2021-Inc	FHB resistance	Disease incidence	Individual	No	3.94321	7.322	No
QFhb.dms-2B.6	GENE-0951_398	2B	450359180	6.3287e-05	Mord-2021-Inc	FHB resistance	Disease incidence	Individual	No	4.19869	7.895	No
QFhb.dms-2B.6	wsnp_Ex_rep_c66800_65171198	2B	451012333	0.00013472	Mord-2021-Inc	FHB resistance	Disease incidence	Individual	No	3.87057	7.194	No
QFhb.dms-2B.6	wsnp_Ex_rep_c66800_65171198	2B	451012333	0.00029916	Mord-2017-Sev	FHB resistance	Disease severity	Individual	No	3.5241	6.522	No
QFhb.dms-2B.6	Tdurum_contig27861_306	2B	451289805	0.00011914	Mord-2021-Inc	FHB resistance	Disease incidence	Individual	No	3.92394	7.225	No
QFhb.dms-2B.6	Tdurum_contig27861_306	2B	451289805	1.0417e-05	Mord-2017-Sev	FHB resistance	Disease severity	Individual	No	4.98226	9.532	No
QFhb.dms-2B.6	Tdurum_contig27861_306	2B	451289805	2.952e-05	Mord-2017-VRI	FHB resistance	Visual rating index	Individual	No	4.52988	8.607	No
QFhb.dms-2B.6	RAC875_c58476_70	2B	475639997	4.0614e-06	Mord-2021-Inc	FHB resistance	Disease incidence	Individual	No	5.39132	10.259	No
QFhb.dms-2B.7	BS00012071_51	2B	642865065	3.6858e-05	Carm-2020-Inc	FHB resistance	Disease incidence	Individual	No	4.43347	8.544	No
QFhb.dms-2B.8	BS00016650_51	2B	691078143	0.00026417	Overall-7Env-Inc	FHB resistance	Disease incidence	Combined	Yes	3.57812	6.651	Yes
QFhb.dms-2B.8	IAAV4899	2B	691078293	0.00026417	Overall-7Env-Inc	FHB resistance	Disease incidence	Combined	Yes	3.57812	6.651	Yes
QFhb.dms-2B.8	IACX5919	2B	691078296	0.00026417	Overall-7Env-Inc	FHB resistance	Disease incidence	Combined	Yes	3.57812	6.651	Yes
QFhb.dms-2B.8	IAAV6424	2B	700111716	5.9464e-05	Carm-2020-Inc	FHB resistance	Disease incidence	Individual	No	4.22575	8.108	No
QFhb.dms-2B.9	wsnp_Ex_c11827_18986376	2B	738938760	0.00018936	Mord-2018-Sev	FHB resistance	Disease severity	Individual	No	3.72271	7.016	No
QFhb.dms-2B.10	Excalibur_rep_c106048_800	2B	800875086	6.4446e-05	Mord-2018-Sev	FHB resistance	Disease severity	Individual	No	4.1908	8.003	No
QFhb.dms-2B.10	Excalibur_rep_c106048_800	2B	800875086	0.00011127	Mord-2018-VRI	FHB resistance	Visual rating index	Individual	No	3.95362	7.527	No
QFhb.dms-2D.1	Ex_c87254_173	2D	6632206	3.5236e-05	Mord-2019-Inc	FHB resistance	Disease incidence	Individual	No	4.45301	8.62	No
QFhb.dms-2D.2	Excalibur_rep_c107523_281	2D	159094494	3.0946e-05	Overall-7Env-Inc	FHB resistance	Disease incidence	Combined	Yes	4.5094	8.582	Yes
QFhb.dms-2D.2	Excalibur_rep_c107523_281	2D	159094494	1.1862e-05	Carm-2020-Inc	FHB resistance	Disease incidence	Individual	No	4.92584	9.573	Yes
QFhb.dms-2D.2	Excalibur_rep_c107523_281	2D	159094494	2.8008e-05	Mord-2017-Inc	FHB resistance	Disease incidence	Individual	No	4.55272	8.699	Yes
QFhb.dms-2D.2	Excalibur_rep_c107523_281	2D	159094494	0.00018545	Overall-7Env-VRI	FHB resistance	Visual rating index	Combined	Yes	3.73177	6.865	Yes
QFhb.dms-2D.2	Excalibur_rep_c107523_281	2D	159094494	0.00014187	Carm-2020-VRI	FHB resistance	Visual rating index	Individual	No	3.84811	7.101	Yes
QFhb.dms-2D.3	RAC875_c50475_270	2D	206289057	0.00011397	Mord-2021-Inc	FHB resistance	Disease incidence	Individual	No	3.94321	7.322	No
QFhb.dms-2D.3	IAAV3412	2D	222778813	0.00011397	Mord-2021-Inc	FHB resistance	Disease incidence	Individual	No	3.94321	7.322	No
QFhb.dms-2D.4	RAC875_c4944_914	2D	258909207	0.00010839	Mord-2021-Inc	FHB resistance	Disease incidence	Individual	No	3.96501	7.337	No
QFhb.dms-2D.4	BS00056232_51	2D	274197573	7.2293e-05	Mord-2021-Inc	FHB resistance	Disease incidence	Individual	No	4.1409	7.716	No
QFhb.dms-2D.4	wsnp_CAP11_rep_c4303_2031651	2D	294490635	0.00028903	Mord-2021-Inc	FHB resistance	Disease incidence	Individual	No	3.53906	6.487	No
QFhb.dms-2D.4	BS00042245_51	2D	294490785	0.00028903	Mord-2021-Inc	FHB resistance	Disease incidence	Individual	No	3.53906	6.487	No
QFhb.dms-2D.4	IAAV8002	2D	295765157	0.00028903	Mord-2021-Inc	FHB resistance	Disease incidence	Individual	No	3.53906	6.487	No
QFhb.dms-2D.5	BobWhite_c17572_339	2D	575231607	0.00016062	Mord-2017-Inc	FHB resistance	Disease incidence	Individual	No	3.7942	7.121	No
QFhb.dms-2D.6	BS00011478_51	2D	610375410	0.00030474	Elora-2017-Sev	FHB resistance	Disease severity	Individual	No	3.51607	6.381	No
QFhb.dms-2D.6	wsnp_Ex_c42970_49408712	2D	622545065	0.00023661	Carm-2020-Inc	FHB resistance	Disease incidence	Individual	No	3.62597	6.844	No
QFhb.dms-2D.6	wsnp_Ex_c42970_49408712	2D	622545065	0.00026276	Mord-2022-Sev	FHB resistance	Disease severity	Individual	No	3.58044	6.625	No
QFhb.dms-2D.6	RAC875_c27530_860	2D	633649577	0.00015847	Mord-2018-Sev	FHB resistance	Disease severity	Individual	No	3.80005	7.184	No
QFhb.dms-2D.6	RAC875_c319_1776	2D	645444753	0.00016277	Mord-2019-VRI	FHB resistance	Visual rating index	Individual	No	3.78843	7.022	No
QFhb.dms-3A.1	Kukri_rep_c69028_139	3A	10457950	0.00019421	Mord-2018-VRI	FHB resistance	Visual rating index	Individual	No	3.71173	7.019	No
QFhb.dms-3A.1	BS00071422_51	3A	13205387	7.0879e-05	Mord-2018-Sev	FHB resistance	Disease severity	Individual	No	4.14948	7.964	No
QFhb.dms-3A.1	BS00071422_51	3A	13205387	1.4387e-05	Mord-2018-VRI	FHB resistance	Visual rating index	Individual	No	4.84203	9.438	No
QFhb.dms-3A.1	BobWhite_c23392_63	3A	13799953	5.4087e-05	Overall-7Env-Inc	FHB resistance	Disease incidence	Combined	Yes	4.26691	8.08	Yes
QFhb.dms-3A.1	BobWhite_c23392_63	3A	13799953	1.0599e-05	Carm-2020-Inc	FHB resistance	Disease incidence	Individual	No	4.97474	9.675	Yes
QFhb.dms-3A.1	BobWhite_c23392_63	3A	13799953	5.2685e-05	Mord-2017-Inc	FHB resistance	Disease incidence	Individual	No	4.27831	8.129	Yes
QFhb.dms-3A.1	BobWhite_c23392_63	3A	13799953	7.5273e-05	Carm-2020-VRI	FHB resistance	Visual rating index	Individual	No	4.12336	7.662	Yes
QFhb.dms-3A.1	BobWhite_c4249_174	3A	14211731	5.4087e-05	Overall-7Env-Inc	FHB resistance	Disease incidence	Combined	Yes	4.26691	8.08	Yes
QFhb.dms-3A.1	BobWhite_c4249_174	3A	14211731	1.0599e-05	Carm-2020-Inc	FHB resistance	Disease incidence	Individual	No	4.97474	9.675	Yes
QFhb.dms-3A.1	BobWhite_c4249_174	3A	14211731	5.2685e-05	Mord-2017-Inc	FHB resistance	Disease incidence	Individual	No	4.27831	8.129	Yes
QFhb.dms-3A.1	BobWhite_c4249_174	3A	14211731	7.5273e-05	Carm-2020-VRI	FHB resistance	Visual rating index	Individual	No	4.12336	7.662	Yes
QFhb.dms-3A.1	IAAV6808	3A	14345904	5.4087e-05	Overall-7Env-Inc	FHB resistance	Disease incidence	Combined	Yes	4.26691	8.08	Yes
QFhb.dms-3A.1	IAAV6808	3A	14345904	1.0599e-05	Carm-2020-Inc	FHB resistance	Disease incidence	Individual	No	4.97474	9.675	Yes
QFhb.dms-3A.1	IAAV6808	3A	14345904	5.2685e-05	Mord-2017-Inc	FHB resistance	Disease incidence	Individual	No	4.27831	8.129	Yes
QFhb.dms-3A.1	IAAV6808	3A	14345904	7.5273e-05	Carm-2020-VRI	FHB resistance	Visual rating index	Individual	No	4.12336	7.662	Yes
QFhb.dms-3A.1	TA003677-1077	3A	25986086	0.00030429	Carm-2020-Inc	FHB resistance	Disease incidence	Individual	No	3.51671	6.613	No
QFhb.dms-3A.1	Excalibur_rep_c104532_80	3A	25987101	0.00030429	Carm-2020-Inc	FHB resistance	Disease incidence	Individual	No	3.51671	6.613	No
QFhb.dms-3A.1	Excalibur_rep_c67448_528	3A	25987171	0.00030429	Carm-2020-Inc	FHB resistance	Disease incidence	Individual	No	3.51671	6.613	No
QFhb.dms-3A.1	Kukri_rep_c101341_425	3A	25989410	0.00030429	Carm-2020-Inc	FHB resistance	Disease incidence	Individual	No	3.51671	6.613	No
QFhb.dms-3A.2	Kukri_c25579_213	3A	227360444	0.00025545	Mord-2017-VRI	FHB resistance	Visual rating index	Individual	No	3.59269	6.641	No
QFhb.dms-3A.3	wsnp_Ex_c22766_31972812	3A	379676953	3.5134e-06	Mord-2017-Inc	FHB resistance	Disease incidence	Individual	No	5.45427	10.558	No
QFhb.dms-3A.4	Excalibur_c46082_440	3A	568036906	0.00020403	Carm-2020-Inc	FHB resistance	Disease incidence	Individual	No	3.69031	6.98	No
QFhb.dms-3A.5	Excalibur_c43811_527	3A	632883561	0.00016671	Mord-2018-Sev	FHB resistance	Disease severity	Individual	No	3.77804	7.143	No
QFhb.dms-3A.5	Excalibur_c43811_527	3A	632883561	8.7576e-05	Mord-2018-VRI	FHB resistance	Visual rating index	Individual	No	4.05761	7.747	No
QFhb.dms-3A.6	Tdurum_contig55443_1361	3A	752842802	0.0002495	Carm-2020-Sev	FHB resistance	Disease severity	Individual	No	3.60293	6.746	No
QFhb.dms-3B.1	RAC875_c8459_1291	3B	10183970	0.00010505	Overall-7Env-Inc	FHB resistance	Disease incidence	Combined	Yes	3.9786	7.484	Yes
QFhb.dms-3B.1	RAC875_c8459_1291	3B	10183970	2.9662e-05	Mord-2022-Inc	FHB resistance	Disease incidence	Individual	No	4.5278	8.572	Yes
QFhb.dms-3B.1	RAC875_c8459_1291	3B	10183970	8.9638e-05	Mord-2019-Sev	FHB resistance	Disease severity	Individual	No	4.04751	7.449	Yes
QFhb.dms-3B.1	BobWhite_c3902_210	3B	11966743	5.4087e-05	Overall-7Env-Inc	FHB resistance	Disease incidence	Combined	Yes	4.26691	8.08	Yes
QFhb.dms-3B.1	BobWhite_c3902_210	3B	11966743	1.0599e-05	Carm-2020-Inc	FHB resistance	Disease incidence	Individual	No	4.97474	9.675	Yes
QFhb.dms-3B.1	BobWhite_c3902_210	3B	11966743	5.2685e-05	Mord-2017-Inc	FHB resistance	Disease incidence	Individual	No	4.27831	8.129	Yes
QFhb.dms-3B.1	BobWhite_c3902_210	3B	11966743	7.5273e-05	Carm-2020-VRI	FHB resistance	Visual rating index	Individual	No	4.12336	7.662	Yes
QFhb.dms-3B.1	GENE-2085_366	3B	12382177	5.4087e-05	Overall-7Env-Inc	FHB resistance	Disease incidence	Combined	Yes	4.26691	8.08	Yes
QFhb.dms-3B.1	GENE-2085_366	3B	12382177	1.0599e-05	Carm-2020-Inc	FHB resistance	Disease incidence	Individual	No	4.97474	9.675	Yes
QFhb.dms-3B.1	GENE-2085_366	3B	12382177	5.2685e-05	Mord-2017-Inc	FHB resistance	Disease incidence	Individual	No	4.27831	8.129	Yes
QFhb.dms-3B.1	GENE-2085_366	3B	12382177	7.5273e-05	Carm-2020-VRI	FHB resistance	Visual rating index	Individual	No	4.12336	7.662	Yes
QFhb.dms-3B.1	tplb0026h09_1712	3B	13150812	4.4932e-05	Carm-2020-Inc	FHB resistance	Disease incidence	Individual	No	4.34744	8.363	No
QFhb.dms-3B.1	tplb0026h09_1712	3B	13150812	4.2387e-05	Mord-2017-Inc	FHB resistance	Disease incidence	Individual	No	4.37277	8.325	No
QFhb.dms-3B.1	wsnp_RFL_Contig1999_1190396	3B	13468239	4.2253e-05	Mord-2017-Inc	FHB resistance	Disease incidence	Individual	No	4.37414	8.327	No
QFhb.dms-3B.1	Fhb1_wMAS000009	3B	13965085	0.00011721	Mord-2022-Inc	FHB resistance	Disease incidence	Individual	No	3.93104	7.333	No
QFhb.dms-3B.1	BobWhite_c11615_268	3B	14908620	5.4087e-05	Overall-7Env-Inc	FHB resistance	Disease incidence	Combined	Yes	4.26691	8.08	Yes
QFhb.dms-3B.1	BobWhite_c11615_268	3B	14908620	1.0599e-05	Carm-2020-Inc	FHB resistance	Disease incidence	Individual	No	4.97474	9.675	Yes
QFhb.dms-3B.1	BobWhite_c11615_268	3B	14908620	5.2685e-05	Mord-2017-Inc	FHB resistance	Disease incidence	Individual	No	4.27831	8.129	Yes
QFhb.dms-3B.1	BobWhite_c11615_268	3B	14908620	7.5273e-05	Carm-2020-VRI	FHB resistance	Visual rating index	Individual	No	4.12336	7.662	Yes
QFhb.dms-3B.1	IAAV4561	3B	15010783	5.4087e-05	Overall-7Env-Inc	FHB resistance	Disease incidence	Combined	Yes	4.26691	8.08	Yes
QFhb.dms-3B.1	IAAV4561	3B	15010783	1.0599e-05	Carm-2020-Inc	FHB resistance	Disease incidence	Individual	No	4.97474	9.675	Yes
QFhb.dms-3B.1	IAAV4561	3B	15010783	5.2685e-05	Mord-2017-Inc	FHB resistance	Disease incidence	Individual	No	4.27831	8.129	Yes
QFhb.dms-3B.1	IAAV4561	3B	15010783	7.5273e-05	Carm-2020-VRI	FHB resistance	Visual rating index	Individual	No	4.12336	7.662	Yes
QFhb.dms-3B.1	CAP7_c1576_371	3B	15817806	7.9234e-05	Overall-7Env-Sev	FHB resistance	Disease severity	Combined	Yes	4.10109	7.656	Yes
QFhb.dms-3B.1	CAP7_c1576_371	3B	15817806	3.8549e-08	Mord-2019-Sev	FHB resistance	Disease severity	Individual	No	7.41399	14.036	Yes
QFhb.dms-3B.1	CAP7_c1576_371	3B	15817806	0.00025737	Overall-7Env-VRI	FHB resistance	Visual rating index	Combined	Yes	3.58944	6.602	Yes
QFhb.dms-3B.1	CAP7_c1576_371	3B	15817806	5.2569e-06	Mord-2019-VRI	FHB resistance	Visual rating index	Individual	No	5.27927	10.088	Yes
QFhb.dms-3B.1	Tdurum_contig80344_144	3B	15826696	6.9664e-05	Overall-7Env-Sev	FHB resistance	Disease severity	Combined	Yes	4.15699	7.732	Yes
QFhb.dms-3B.1	Tdurum_contig80344_144	3B	15826696	4.2755e-08	Mord-2019-Sev	FHB resistance	Disease severity	Individual	No	7.36901	13.87	Yes
QFhb.dms-3B.1	Tdurum_contig80344_144	3B	15826696	0.00029334	Overall-7Env-VRI	FHB resistance	Visual rating index	Combined	Yes	3.53263	6.453	Yes
QFhb.dms-3B.1	Tdurum_contig80344_144	3B	15826696	7.2139e-06	Mord-2019-VRI	FHB resistance	Visual rating index	Individual	No	5.14183	9.76	Yes
QFhb.dms-3B.1	GENE-1856_1005	3B	21985720	0.00030429	Carm-2020-Inc	FHB resistance	Disease incidence	Individual	No	3.51671	6.613	No
QFhb.dms-3B.1	Excalibur_rep_c104498_168	3B	21987734	0.00030429	Carm-2020-Inc	FHB resistance	Disease incidence	Individual	No	3.51671	6.613	No
QFhb.dms-3B.1	Kukri_rep_c107316_393	3B	21996420	0.00030429	Carm-2020-Inc	FHB resistance	Disease incidence	Individual	No	3.51671	6.613	No
QFhb.dms-3B.1	RAC875_c8885_74	3B	21998320	0.00030429	Carm-2020-Inc	FHB resistance	Disease incidence	Individual	No	3.51671	6.613	No
QFhb.dms-3B.1	BS00018764_51	3B	21998573	0.00030429	Carm-2020-Inc	FHB resistance	Disease incidence	Individual	No	3.51671	6.613	No
QFhb.dms-3B.1	BS00039218_51	3B	23544112	0.00017894	Mord-2022-Inc	FHB resistance	Disease incidence	Individual	No	3.74729	6.941	No
QFhb.dms-3B.2	wsnp_Ex_c26128_35374652	3B	453993436	8.706e-05	Carm-2020-Inc	FHB resistance	Disease incidence	Individual	No	4.06018	7.759	No
QFhb.dms-3B.3	RAC875_c20275_1619	3B	596393551	0.00023343	Carm-2020-Inc	FHB resistance	Disease incidence	Individual	No	3.63184	6.856	No
QFhb.dms-3B.3	Excalibur_rep_c106935_390	3B	596461662	0.00023343	Carm-2020-Inc	FHB resistance	Disease incidence	Individual	No	3.63184	6.856	No
QFhb.dms-3B.3	BS00087278_51	3B	596769561	0.00023343	Carm-2020-Inc	FHB resistance	Disease incidence	Individual	No	3.63184	6.856	No
QFhb.dms-3B.3	wsnp_Ex_c5418_9575485	3B	601828996	5.7622e-05	Mord-2019-Sev	FHB resistance	Disease severity	Individual	No	4.23941	7.967	No
QFhb.dms-3B.3	wsnp_RFL_Contig2073_1317762	3B	601829146	5.7622e-05	Mord-2019-Sev	FHB resistance	Disease severity	Individual	No	4.23941	7.967	No
QFhb.dms-3B.3	GENE-1802_588	3B	603596863	5.7622e-05	Mord-2019-Sev	FHB resistance	Disease severity	Individual	No	4.23941	7.967	No
QFhb.dms-3B.3	wsnp_Ex_rep_c70809_69689636	3B	606541760	5.7622e-05	Mord-2019-Sev	FHB resistance	Disease severity	Individual	No	4.23941	7.967	No
QFhb.dms-3B.3	wsnp_Ex_rep_c70809_69690102	3B	606543347	5.7622e-05	Mord-2019-Sev	FHB resistance	Disease severity	Individual	No	4.23941	7.967	No
QFhb.dms-3B.3	BobWhite_c1093_494	3B	606543430	5.7622e-05	Mord-2019-Sev	FHB resistance	Disease severity	Individual	No	4.23941	7.967	No
QFhb.dms-3B.4	Kukri_c26260_746	3B	661706987	0.00013839	Mord-2021-Inc	FHB resistance	Disease incidence	Individual	No	3.8589	7.264	No
QFhb.dms-3B.5	wsnp_Ex_c21418_30554998	3B	684826108	0.00025411	Elora-2017-Inc	FHB resistance	Disease incidence	Individual	No	3.59498	6.705	No
QFhb.dms-3B.5	wsnp_Ex_c21418_30554998	3B	684826108	0.00022637	Elora-2017-Sev	FHB resistance	Disease severity	Individual	No	3.64518	6.58	No
QFhb.dms-3B.5	wsnp_Ex_c21418_30554998	3B	684826108	0.00013662	Elora-2017-VRI	FHB resistance	Visual rating index	Individual	No	3.86449	6.978	No
QFhb.dms-3B.6	RAC875_c39339_400	3B	817273014	0.00013064	Carm-2020-Sev	FHB resistance	Disease severity	Individual	No	3.88392	7.139	No
QFhb.dms-3B.6	RAC875_c39339_400	3B	817273014	0.0001185	Carm-2020-VRI	FHB resistance	Visual rating index	Individual	No	3.92628	7.231	No
QFhb.dms-3B.6	TA003210-1094	3B	835992920	0.00014763	Carm-2020-Inc	FHB resistance	Disease incidence	Individual	No	3.83083	7.276	No
QFhb.dms-3B.6	TA003210-1094	3B	835992920	0.00013713	Carm-2020-Sev	FHB resistance	Disease severity	Individual	No	3.86287	7.131	No
QFhb.dms-3B.6	TA003210-1094	3B	835992920	0.00010601	Carm-2020-VRI	FHB resistance	Visual rating index	Individual	No	3.97465	7.351	No
QFhb.dms-3D.1	wsnp_Ex_rep_c67702_66370241	3D	3120427	0.00022249	Mord-2021-VRI	FHB resistance	Visual rating index	Individual	No	3.65269	6.706	No
QFhb.dms-3D.1	GENE-2085_187	3D	6342389	5.4087e-05	Overall-7Env-Inc	FHB resistance	Disease incidence	Combined	Yes	4.26691	8.08	Yes
QFhb.dms-3D.1	GENE-2085_187	3D	6342389	1.0599e-05	Carm-2020-Inc	FHB resistance	Disease incidence	Individual	No	4.97474	9.675	Yes
QFhb.dms-3D.1	GENE-2085_187	3D	6342389	5.2685e-05	Mord-2017-Inc	FHB resistance	Disease incidence	Individual	No	4.27831	8.129	Yes
QFhb.dms-3D.1	GENE-2085_187	3D	6342389	7.5273e-05	Carm-2020-VRI	FHB resistance	Visual rating index	Individual	No	4.12336	7.662	Yes
QFhb.dms-3D.1	Excalibur_c31930_701	3D	6413099	5.4087e-05	Overall-7Env-Inc	FHB resistance	Disease incidence	Combined	Yes	4.26691	8.08	Yes
QFhb.dms-3D.1	Excalibur_c31930_701	3D	6413099	1.0599e-05	Carm-2020-Inc	FHB resistance	Disease incidence	Individual	No	4.97474	9.675	Yes
QFhb.dms-3D.1	Excalibur_c31930_701	3D	6413099	5.2685e-05	Mord-2017-Inc	FHB resistance	Disease incidence	Individual	No	4.27831	8.129	Yes
QFhb.dms-3D.1	Excalibur_c31930_701	3D	6413099	7.5273e-05	Carm-2020-VRI	FHB resistance	Visual rating index	Individual	No	4.12336	7.662	Yes
QFhb.dms-3D.1	Excalibur_c30565_92	3D	6860754	5.4087e-05	Overall-7Env-Inc	FHB resistance	Disease incidence	Combined	Yes	4.26691	8.08	Yes
QFhb.dms-3D.1	Excalibur_c30565_92	3D	6860754	1.0599e-05	Carm-2020-Inc	FHB resistance	Disease incidence	Individual	No	4.97474	9.675	Yes
QFhb.dms-3D.1	Excalibur_c30565_92	3D	6860754	5.2685e-05	Mord-2017-Inc	FHB resistance	Disease incidence	Individual	No	4.27831	8.129	Yes
QFhb.dms-3D.1	Excalibur_c30565_92	3D	6860754	7.5273e-05	Carm-2020-VRI	FHB resistance	Visual rating index	Individual	No	4.12336	7.662	Yes
QFhb.dms-3D.1	D_F5XZDLF02HX2DL_204	3D	7120322	0.00010473	Mord-2019-Sev	FHB resistance	Disease severity	Individual	No	3.97993	7.762	No
QFhb.dms-3D.1	D_GDRF1KQ02FMFSH_337	3D	7180309	6.4821e-05	Mord-2022-VRI	FHB resistance	Visual rating index	Individual	No	4.18828	7.869	No
QFhb.dms-3D.1	Excalibur_c1084_229	3D	7608580	5.4087e-05	Overall-7Env-Inc	FHB resistance	Disease incidence	Combined	Yes	4.26691	8.08	Yes
QFhb.dms-3D.1	Excalibur_c1084_229	3D	7608580	1.0599e-05	Carm-2020-Inc	FHB resistance	Disease incidence	Individual	No	4.97474	9.675	Yes
QFhb.dms-3D.1	Excalibur_c1084_229	3D	7608580	5.2685e-05	Mord-2017-Inc	FHB resistance	Disease incidence	Individual	No	4.27831	8.129	Yes
QFhb.dms-3D.1	Excalibur_c1084_229	3D	7608580	7.5273e-05	Carm-2020-VRI	FHB resistance	Visual rating index	Individual	No	4.12336	7.662	Yes
QFhb.dms-3D.1	RAC875_c30632_793	3D	7918170	5.4087e-05	Overall-7Env-Inc	FHB resistance	Disease incidence	Combined	Yes	4.26691	8.08	Yes
QFhb.dms-3D.1	RAC875_c30632_793	3D	7918170	1.0599e-05	Carm-2020-Inc	FHB resistance	Disease incidence	Individual	No	4.97474	9.675	Yes
QFhb.dms-3D.1	RAC875_c30632_793	3D	7918170	5.2685e-05	Mord-2017-Inc	FHB resistance	Disease incidence	Individual	No	4.27831	8.129	Yes
QFhb.dms-3D.1	RAC875_c30632_793	3D	7918170	7.5273e-05	Carm-2020-VRI	FHB resistance	Visual rating index	Individual	No	4.12336	7.662	Yes
QFhb.dms-3D.1	GENE-1579_18	3D	11718998	0.00030429	Carm-2020-Inc	FHB resistance	Disease incidence	Individual	No	3.51671	6.613	No
QFhb.dms-3D.2	IACX9430	3D	362494047	0.00026195	Mord-2022-Inc	FHB resistance	Disease incidence	Individual	No	3.58178	6.659	No
QFhb.dms-3D.3	Excalibur_c61014_55	3D	601527049	0.00020179	Carm-2020-Inc	FHB resistance	Disease incidence	Individual	No	3.6951	6.99	No
QFhb.dms-4A.1	Ex_c864_653	4A	7110506	6.1064e-05	Mord-2018-Sev	FHB resistance	Disease severity	Individual	No	4.21421	8.057	No
QFhb.dms-4A.1	Tdurum_contig21233_82	4A	7279136	5.9869e-05	Mord-2018-Sev	FHB resistance	Disease severity	Individual	No	4.2228	8.69	No
QFhb.dms-4A.1	BS00043286_51	4A	7359059	5.6108e-05	Mord-2018-Sev	FHB resistance	Disease severity	Individual	No	4.25098	8.131	No
QFhb.dms-4A.1	CAP12_rep_c4000_432	4A	24587335	6.8875e-05	Mord-2021-Sev	FHB resistance	Disease severity	Individual	No	4.16194	7.775	No
QFhb.dms-4A.1	Tdurum_contig11919_360	4A	29088835	0.00027728	Carm-2020-Sev	FHB resistance	Disease severity	Individual	No	3.55708	6.546	No
QFhb.dms-4A.2	Kukri_c34097_494	4A	434405954	1.597e-05	Mord-2021-Inc	FHB resistance	Disease incidence	Individual	No	4.7967	9.005	No
QFhb.dms-4A.2	Kukri_c34097_494	4A	434405954	0.00013508	Mord-2017-Sev	FHB resistance	Disease severity	Individual	No	3.86941	7.206	No
QFhb.dms-4A.2	Kukri_c34097_494	4A	434405954	0.00020262	Mord-2017-VRI	FHB resistance	Visual rating index	Individual	No	3.69332	6.845	No
QFhb.dms-4A.3	Kukri_c32253_407	4A	627264866	2.0876e-05	Mord-2018-Sev	FHB resistance	Disease severity	Individual	No	4.68035	9.025	No
QFhb.dms-4A.3	Kukri_c32253_407	4A	627264866	1.8429e-05	Mord-2018-VRI	FHB resistance	Visual rating index	Individual	No	4.7345	9.165	No
QFhb.dms-4A.3	wsnp_Ex_c28728_37832012	4A	634183293	0.00010039	Mord-2018-Sev	FHB resistance	Disease severity	Individual	No	3.99831	7.604	No
QFhb.dms-4A.3	wsnp_Ex_c28728_37832012	4A	634183293	9.0142e-05	Mord-2018-VRI	FHB resistance	Visual rating index	Individual	No	4.04507	7.721	No
QFhb.dms-4A.3	BobWhite_c9138_101	4A	634185740	0.00010039	Mord-2018-Sev	FHB resistance	Disease severity	Individual	No	3.99831	7.604	No
QFhb.dms-4A.3	BobWhite_c9138_101	4A	634185740	9.0142e-05	Mord-2018-VRI	FHB resistance	Visual rating index	Individual	No	4.04507	7.721	No
QFhb.dms-4A.4	BS00022442_51	4A	703726263	0.00023737	Carm-2020-Inc	FHB resistance	Disease incidence	Individual	No	3.62457	6.841	No
QFhb.dms-4A.4	Jagger_c504_109	4A	718547031	0.00027366	Mord-2018-VRI	FHB resistance	Visual rating index	Individual	No	3.56279	6.704	No
QFhb.dms-4A.5	Tdurum_contig62744_393	4A	753067552	0.00030616	Mord-2019-Sev	FHB resistance	Disease severity	Individual	No	3.51405	6.43	No
QFhb.dms-4B.1	RAC875_c28962_1393	4B	144122749	1.0031e-05	Mord-2019-Inc	FHB resistance	Disease incidence	Individual	No	4.99866	9.713	No
QFhb.dms-4B.2	RAC875_c3205_304	4B	382363929	0.00024983	Mord-2022-VRI	FHB resistance	Visual rating index	Individual	No	3.60236	6.633	No
QFhb.dms-4B.3	wsnp_Ex_c30473_39386277	4B	643919716	0.00022793	Mord-2021-Sev	FHB resistance	Disease severity	Individual	No	3.6422	6.543	No
QFhb.dms-4D.1	Kukri_c36017_162	4D	43963763	5.5884e-05	Mord-2021-Inc	FHB resistance	Disease incidence	Individual	No	4.25271	7.858	No
QFhb.dms-4D.2	Excalibur_c14693_724	4D	215264602	7.8482e-07	Mord-2021-Inc	FHB resistance	Disease incidence	Individual	No	6.10523	11.798	No
QFhb.dms-4D.2	Excalibur_c14693_724	4D	215264602	1.3435e-05	Mord-2019-Sev	FHB resistance	Disease severity	Individual	No	4.87176	9.159	No
QFhb.dms-4D.2	Excalibur_c14693_724	4D	215264602	2.202e-05	Mord-2019-VRI	FHB resistance	Visual rating index	Individual	No	4.65718	8.807	No
QFhb.dms-4D.3	RAC875_c3165_129	4D	417772023	2.9298e-05	Mord-2018-VRI	FHB resistance	Visual rating index	Individual	No	4.53316	8.745	No
QFhb.dms-4D.4	Kukri_c53509_636	4D	460413315	0.00015602	Mord-2021-Inc	FHB resistance	Disease incidence	Individual	No	3.80682	7.039	No
QFhb.dms-4D.4	Excalibur_c29496_799	4D	475132522	4.8976e-05	Carm-2020-Inc	FHB resistance	Disease incidence	Individual	No	4.31002	8.285	No
QFhb.dms-4D.4	Excalibur_c29496_799	4D	475132522	6.7069e-05	Carm-2020-VRI	FHB resistance	Visual rating index	Individual	No	4.17348	7.788	No
QFhb.dms-4D.5	RAC875_c8642_231	4D	509743050	0.00018386	Mord-2022-VRI	FHB resistance	Visual rating index	Individual	No	3.73551	6.967	No
QFhb.dms-5A.1	RAC875_c39204_91	5A	4961403	6.1034e-06	Mord-2022-Sev	FHB resistance	Disease severity	Individual	No	5.21443	10.317	No
QFhb.dms-5A.2	RAC875_rep_c72709_270	5A	37887527	0.00011901	Mord-2018-Sev	FHB resistance	Disease severity	Individual	No	3.92442	7.447	No
QFhb.dms-5A.2	Excalibur_c32833_466	5A	37896815	0.00011901	Mord-2018-Sev	FHB resistance	Disease severity	Individual	No	3.92442	7.447	No
QFhb.dms-5A.2	Tdurum_contig12926_687	5A	41956018	0.00018535	Mord-2017-Sev	FHB resistance	Disease severity	Individual	No	3.73201	6.928	No
QFhb.dms-5A.2	Tdurum_contig12926_687	5A	41956018	6.7271e-05	Mord-2017-VRI	FHB resistance	Visual rating index	Individual	No	4.17217	7.839	No
QFhb.dms-5A.2	wsnp_Ku_c56917_60245833	5A	43161069	0.00018535	Mord-2017-Sev	FHB resistance	Disease severity	Individual	No	3.73201	6.928	No
QFhb.dms-5A.2	wsnp_Ku_c56917_60245833	5A	43161069	6.7271e-05	Mord-2017-VRI	FHB resistance	Visual rating index	Individual	No	4.17217	7.839	No
QFhb.dms-5A.3	Excalibur_c11167_1207	5A	125068828	0.00028648	Mord-2017-Sev	FHB resistance	Disease severity	Individual	No	3.54291	6.524	No
QFhb.dms-5A.3	Excalibur_c11167_1207	5A	125068828	0.00019056	Mord-2022-Sev	FHB resistance	Disease severity	Individual	No	3.71997	6.926	No
QFhb.dms-5A.3	wsnp_BE500291A_Ta_2_1	5A	149267681	0.00013733	Carm-2020-Sev	FHB resistance	Disease severity	Individual	No	3.86223	7.126	No
QFhb.dms-5A.3	wsnp_BE500291A_Ta_2_1	5A	149267681	8.3857e-05	Carm-2020-VRI	FHB resistance	Visual rating index	Individual	No	4.07646	7.559	No
QFhb.dms-5A.4	BS00067886_51	5A	220706144	0.00011397	Mord-2021-Inc	FHB resistance	Disease incidence	Individual	No	3.94321	7.322	No
QFhb.dms-5A.5	BS00066127_51	5A	414202758	3.9113e-06	Overall-7Env-Inc	FHB resistance	Disease incidence	Combined	Yes	5.40768	10.432	Yes
QFhb.dms-5A.5	BS00066127_51	5A	414202758	2.4573e-05	Carm-2020-Inc	FHB resistance	Disease incidence	Individual	No	4.60954	8.912	Yes
QFhb.dms-5A.5	BS00066127_51	5A	414202758	0.0001482	Mord-2019-Inc	FHB resistance	Disease incidence	Individual	No	3.82915	7.233	Yes
QFhb.dms-5A.5	BS00066127_51	5A	414202758	4.9206e-05	Overall-7Env-Sev	FHB resistance	Disease severity	Combined	Yes	4.30798	8.05	Yes
QFhb.dms-5A.5	BS00066127_51	5A	414202758	2.8663e-05	Carm-2020-Sev	FHB resistance	Disease severity	Individual	No	4.54268	8.496	Yes
QFhb.dms-5A.5	BS00066127_51	5A	414202758	0.00014043	Mord-2022-Sev	FHB resistance	Disease severity	Individual	No	3.85254	7.196	Yes
QFhb.dms-5A.5	BS00066127_51	5A	414202758	1.7863e-05	Overall-7Env-VRI	FHB resistance	Visual rating index	Combined	Yes	4.74805	8.946	Yes
QFhb.dms-5A.5	BS00066127_51	5A	414202758	7.7134e-07	Carm-2020-VRI	FHB resistance	Visual rating index	Individual	No	6.11275	11.641	Yes
QFhb.dms-5A.5	BS00066127_51	5A	414202758	0.00029355	Mord-2019-VRI	FHB resistance	Visual rating index	Individual	No	3.53232	6.51	Yes
QFhb.dms-5A.5	BS00063823_51	5A	414203035	3.9113e-06	Overall-7Env-Inc	FHB resistance	Disease incidence	Combined	Yes	5.40768	10.432	Yes
QFhb.dms-5A.5	BS00063823_51	5A	414203035	2.4573e-05	Carm-2020-Inc	FHB resistance	Disease incidence	Individual	No	4.60954	8.912	Yes
QFhb.dms-5A.5	BS00063823_51	5A	414203035	0.0001482	Mord-2019-Inc	FHB resistance	Disease incidence	Individual	No	3.82915	7.233	Yes
QFhb.dms-5A.5	BS00063823_51	5A	414203035	4.9206e-05	Overall-7Env-Sev	FHB resistance	Disease severity	Combined	Yes	4.30798	8.05	Yes
QFhb.dms-5A.5	BS00063823_51	5A	414203035	2.8663e-05	Carm-2020-Sev	FHB resistance	Disease severity	Individual	No	4.54268	8.496	Yes
QFhb.dms-5A.5	BS00063823_51	5A	414203035	0.00014043	Mord-2022-Sev	FHB resistance	Disease severity	Individual	No	3.85254	7.196	Yes
QFhb.dms-5A.5	BS00063823_51	5A	414203035	1.7863e-05	Overall-7Env-VRI	FHB resistance	Visual rating index	Combined	Yes	4.74805	8.946	Yes
QFhb.dms-5A.5	BS00063823_51	5A	414203035	7.7134e-07	Carm-2020-VRI	FHB resistance	Visual rating index	Individual	No	6.11275	11.641	Yes
QFhb.dms-5A.5	BS00063823_51	5A	414203035	0.00029355	Mord-2019-VRI	FHB resistance	Visual rating index	Individual	No	3.53232	6.51	Yes
QFhb.dms-5A.5	BS00063822_51	5A	414203040	3.9113e-06	Overall-7Env-Inc	FHB resistance	Disease incidence	Combined	Yes	5.40768	10.432	Yes
QFhb.dms-5A.5	BS00063822_51	5A	414203040	2.4573e-05	Carm-2020-Inc	FHB resistance	Disease incidence	Individual	No	4.60954	8.912	Yes
QFhb.dms-5A.5	BS00063822_51	5A	414203040	0.0001482	Mord-2019-Inc	FHB resistance	Disease incidence	Individual	No	3.82915	7.233	Yes
QFhb.dms-5A.5	BS00063822_51	5A	414203040	4.9206e-05	Overall-7Env-Sev	FHB resistance	Disease severity	Combined	Yes	4.30798	8.05	Yes
QFhb.dms-5A.5	BS00063822_51	5A	414203040	2.8663e-05	Carm-2020-Sev	FHB resistance	Disease severity	Individual	No	4.54268	8.496	Yes
QFhb.dms-5A.5	BS00063822_51	5A	414203040	0.00014043	Mord-2022-Sev	FHB resistance	Disease severity	Individual	No	3.85254	7.196	Yes
QFhb.dms-5A.5	BS00063822_51	5A	414203040	1.7863e-05	Overall-7Env-VRI	FHB resistance	Visual rating index	Combined	Yes	4.74805	8.946	Yes
QFhb.dms-5A.5	BS00063822_51	5A	414203040	7.7134e-07	Carm-2020-VRI	FHB resistance	Visual rating index	Individual	No	6.11275	11.641	Yes
QFhb.dms-5A.5	BS00063822_51	5A	414203040	0.00029355	Mord-2019-VRI	FHB resistance	Visual rating index	Individual	No	3.53232	6.51	Yes
QFhb.dms-5A.5	wsnp_Ra_c13_24576	5A	414203570	3.9113e-06	Overall-7Env-Inc	FHB resistance	Disease incidence	Combined	Yes	5.40768	10.432	Yes
QFhb.dms-5A.5	wsnp_Ra_c13_24576	5A	414203570	2.4573e-05	Carm-2020-Inc	FHB resistance	Disease incidence	Individual	No	4.60954	8.912	Yes
QFhb.dms-5A.5	wsnp_Ra_c13_24576	5A	414203570	0.0001482	Mord-2019-Inc	FHB resistance	Disease incidence	Individual	No	3.82915	7.233	Yes
QFhb.dms-5A.5	wsnp_Ra_c13_24576	5A	414203570	4.9206e-05	Overall-7Env-Sev	FHB resistance	Disease severity	Combined	Yes	4.30798	8.05	Yes
QFhb.dms-5A.5	wsnp_Ra_c13_24576	5A	414203570	2.8663e-05	Carm-2020-Sev	FHB resistance	Disease severity	Individual	No	4.54268	8.496	Yes
QFhb.dms-5A.5	wsnp_Ra_c13_24576	5A	414203570	0.00014043	Mord-2022-Sev	FHB resistance	Disease severity	Individual	No	3.85254	7.196	Yes
QFhb.dms-5A.5	wsnp_Ra_c13_24576	5A	414203570	1.7863e-05	Overall-7Env-VRI	FHB resistance	Visual rating index	Combined	Yes	4.74805	8.946	Yes
QFhb.dms-5A.5	wsnp_Ra_c13_24576	5A	414203570	7.7134e-07	Carm-2020-VRI	FHB resistance	Visual rating index	Individual	No	6.11275	11.641	Yes
QFhb.dms-5A.5	wsnp_Ra_c13_24576	5A	414203570	0.00029355	Mord-2019-VRI	FHB resistance	Visual rating index	Individual	No	3.53232	6.51	Yes
QFhb.dms-5A.5	wsnp_Ra_c13_24540	5A	414203606	3.9113e-06	Overall-7Env-Inc	FHB resistance	Disease incidence	Combined	Yes	5.40768	10.432	Yes
QFhb.dms-5A.5	wsnp_Ra_c13_24540	5A	414203606	2.4573e-05	Carm-2020-Inc	FHB resistance	Disease incidence	Individual	No	4.60954	8.912	Yes
QFhb.dms-5A.5	wsnp_Ra_c13_24540	5A	414203606	0.0001482	Mord-2019-Inc	FHB resistance	Disease incidence	Individual	No	3.82915	7.233	Yes
QFhb.dms-5A.5	wsnp_Ra_c13_24540	5A	414203606	4.9206e-05	Overall-7Env-Sev	FHB resistance	Disease severity	Combined	Yes	4.30798	8.05	Yes
QFhb.dms-5A.5	wsnp_Ra_c13_24540	5A	414203606	2.8663e-05	Carm-2020-Sev	FHB resistance	Disease severity	Individual	No	4.54268	8.496	Yes
QFhb.dms-5A.5	wsnp_Ra_c13_24540	5A	414203606	0.00014043	Mord-2022-Sev	FHB resistance	Disease severity	Individual	No	3.85254	7.196	Yes
QFhb.dms-5A.5	wsnp_Ra_c13_24540	5A	414203606	1.7863e-05	Overall-7Env-VRI	FHB resistance	Visual rating index	Combined	Yes	4.74805	8.946	Yes
QFhb.dms-5A.5	wsnp_Ra_c13_24540	5A	414203606	7.7134e-07	Carm-2020-VRI	FHB resistance	Visual rating index	Individual	No	6.11275	11.641	Yes
QFhb.dms-5A.5	wsnp_Ra_c13_24540	5A	414203606	0.00029355	Mord-2019-VRI	FHB resistance	Visual rating index	Individual	No	3.53232	6.51	Yes
QFhb.dms-5A.5	RAC875_c13_1965	5A	414204394	3.9113e-06	Overall-7Env-Inc	FHB resistance	Disease incidence	Combined	Yes	5.40768	10.432	Yes
QFhb.dms-5A.5	RAC875_c13_1965	5A	414204394	2.4573e-05	Carm-2020-Inc	FHB resistance	Disease incidence	Individual	No	4.60954	8.912	Yes
QFhb.dms-5A.5	RAC875_c13_1965	5A	414204394	0.0001482	Mord-2019-Inc	FHB resistance	Disease incidence	Individual	No	3.82915	7.233	Yes
QFhb.dms-5A.5	RAC875_c13_1965	5A	414204394	4.9206e-05	Overall-7Env-Sev	FHB resistance	Disease severity	Combined	Yes	4.30798	8.05	Yes
QFhb.dms-5A.5	RAC875_c13_1965	5A	414204394	2.8663e-05	Carm-2020-Sev	FHB resistance	Disease severity	Individual	No	4.54268	8.496	Yes
QFhb.dms-5A.5	RAC875_c13_1965	5A	414204394	0.00014043	Mord-2022-Sev	FHB resistance	Disease severity	Individual	No	3.85254	7.196	Yes
QFhb.dms-5A.5	RAC875_c13_1965	5A	414204394	1.7863e-05	Overall-7Env-VRI	FHB resistance	Visual rating index	Combined	Yes	4.74805	8.946	Yes
QFhb.dms-5A.5	RAC875_c13_1965	5A	414204394	7.7134e-07	Carm-2020-VRI	FHB resistance	Visual rating index	Individual	No	6.11275	11.641	Yes
QFhb.dms-5A.5	RAC875_c13_1965	5A	414204394	0.00029355	Mord-2019-VRI	FHB resistance	Visual rating index	Individual	No	3.53232	6.51	Yes
QFhb.dms-5A.5	RAC875_c13_1589	5A	414204915	3.9113e-06	Overall-7Env-Inc	FHB resistance	Disease incidence	Combined	Yes	5.40768	10.432	Yes
QFhb.dms-5A.5	RAC875_c13_1589	5A	414204915	2.4573e-05	Carm-2020-Inc	FHB resistance	Disease incidence	Individual	No	4.60954	8.912	Yes
QFhb.dms-5A.5	RAC875_c13_1589	5A	414204915	0.0001482	Mord-2019-Inc	FHB resistance	Disease incidence	Individual	No	3.82915	7.233	Yes
QFhb.dms-5A.5	RAC875_c13_1589	5A	414204915	4.9206e-05	Overall-7Env-Sev	FHB resistance	Disease severity	Combined	Yes	4.30798	8.05	Yes
QFhb.dms-5A.5	RAC875_c13_1589	5A	414204915	2.8663e-05	Carm-2020-Sev	FHB resistance	Disease severity	Individual	No	4.54268	8.496	Yes
QFhb.dms-5A.5	RAC875_c13_1589	5A	414204915	0.00014043	Mord-2022-Sev	FHB resistance	Disease severity	Individual	No	3.85254	7.196	Yes
QFhb.dms-5A.5	RAC875_c13_1589	5A	414204915	1.7863e-05	Overall-7Env-VRI	FHB resistance	Visual rating index	Combined	Yes	4.74805	8.946	Yes
QFhb.dms-5A.5	RAC875_c13_1589	5A	414204915	7.7134e-07	Carm-2020-VRI	FHB resistance	Visual rating index	Individual	No	6.11275	11.641	Yes
QFhb.dms-5A.5	RAC875_c13_1589	5A	414204915	0.00029355	Mord-2019-VRI	FHB resistance	Visual rating index	Individual	No	3.53232	6.51	Yes
QFhb.dms-5A.5	BobWhite_c15454_63	5A	414317386	7.8418e-06	Overall-7Env-Inc	FHB resistance	Disease incidence	Combined	Yes	5.10558	9.814	Yes
QFhb.dms-5A.5	BobWhite_c15454_63	5A	414317386	8.0824e-05	Carm-2020-Inc	FHB resistance	Disease incidence	Individual	No	4.09246	7.827	Yes
QFhb.dms-5A.5	BobWhite_c15454_63	5A	414317386	2.9188e-05	Mord-2019-Inc	FHB resistance	Disease incidence	Individual	No	4.5348	8.708	Yes
QFhb.dms-5A.5	BobWhite_c15454_63	5A	414317386	3.4087e-05	Overall-7Env-Sev	FHB resistance	Disease severity	Combined	Yes	4.46741	8.379	Yes
QFhb.dms-5A.5	BobWhite_c15454_63	5A	414317386	6.0138e-05	Carm-2020-Sev	FHB resistance	Disease severity	Individual	No	4.22085	7.855	Yes
QFhb.dms-5A.5	BobWhite_c15454_63	5A	414317386	6.2734e-05	Mord-2022-Sev	FHB resistance	Disease severity	Individual	No	4.2025	7.926	Yes
QFhb.dms-5A.5	BobWhite_c15454_63	5A	414317386	1.3652e-05	Overall-7Env-VRI	FHB resistance	Visual rating index	Combined	Yes	4.8648	9.186	Yes
QFhb.dms-5A.5	BobWhite_c15454_63	5A	414317386	2.7852e-06	Carm-2020-VRI	FHB resistance	Visual rating index	Individual	No	5.55514	10.55	Yes
QFhb.dms-5A.5	BobWhite_c15454_63	5A	414317386	0.00018658	Mord-2019-VRI	FHB resistance	Visual rating index	Individual	No	3.72913	6.918	Yes
QFhb.dms-5A.5	Kukri_c42466_392	5A	414319836	7.8418e-06	Overall-7Env-Inc	FHB resistance	Disease incidence	Combined	Yes	5.10558	9.814	Yes
QFhb.dms-5A.5	Kukri_c42466_392	5A	414319836	8.0824e-05	Carm-2020-Inc	FHB resistance	Disease incidence	Individual	No	4.09246	7.827	Yes
QFhb.dms-5A.5	Kukri_c42466_392	5A	414319836	2.9188e-05	Mord-2019-Inc	FHB resistance	Disease incidence	Individual	No	4.5348	8.708	Yes
QFhb.dms-5A.5	Kukri_c42466_392	5A	414319836	3.4087e-05	Overall-7Env-Sev	FHB resistance	Disease severity	Combined	Yes	4.46741	8.379	Yes
QFhb.dms-5A.5	Kukri_c42466_392	5A	414319836	6.0138e-05	Carm-2020-Sev	FHB resistance	Disease severity	Individual	No	4.22085	7.855	Yes
QFhb.dms-5A.5	Kukri_c42466_392	5A	414319836	6.2734e-05	Mord-2022-Sev	FHB resistance	Disease severity	Individual	No	4.2025	7.926	Yes
QFhb.dms-5A.5	Kukri_c42466_392	5A	414319836	1.3652e-05	Overall-7Env-VRI	FHB resistance	Visual rating index	Combined	Yes	4.8648	9.186	Yes
QFhb.dms-5A.5	Kukri_c42466_392	5A	414319836	2.7852e-06	Carm-2020-VRI	FHB resistance	Visual rating index	Individual	No	5.55514	10.55	Yes
QFhb.dms-5A.5	Kukri_c42466_392	5A	414319836	0.00018658	Mord-2019-VRI	FHB resistance	Visual rating index	Individual	No	3.72913	6.918	Yes
QFhb.dms-5A.5	TA003225-0566	5A	414563712	7.8418e-06	Overall-7Env-Inc	FHB resistance	Disease incidence	Combined	Yes	5.10558	9.814	Yes
QFhb.dms-5A.5	TA003225-0566	5A	414563712	8.0824e-05	Carm-2020-Inc	FHB resistance	Disease incidence	Individual	No	4.09246	7.827	Yes
QFhb.dms-5A.5	TA003225-0566	5A	414563712	2.9188e-05	Mord-2019-Inc	FHB resistance	Disease incidence	Individual	No	4.5348	8.708	Yes
QFhb.dms-5A.5	TA003225-0566	5A	414563712	3.4087e-05	Overall-7Env-Sev	FHB resistance	Disease severity	Combined	Yes	4.46741	8.379	Yes
QFhb.dms-5A.5	TA003225-0566	5A	414563712	6.0138e-05	Carm-2020-Sev	FHB resistance	Disease severity	Individual	No	4.22085	7.855	Yes
QFhb.dms-5A.5	TA003225-0566	5A	414563712	6.2734e-05	Mord-2022-Sev	FHB resistance	Disease severity	Individual	No	4.2025	7.926	Yes
QFhb.dms-5A.5	TA003225-0566	5A	414563712	1.3652e-05	Overall-7Env-VRI	FHB resistance	Visual rating index	Combined	Yes	4.8648	9.186	Yes
QFhb.dms-5A.5	TA003225-0566	5A	414563712	2.7852e-06	Carm-2020-VRI	FHB resistance	Visual rating index	Individual	No	5.55514	10.55	Yes
QFhb.dms-5A.5	TA003225-0566	5A	414563712	0.00018658	Mord-2019-VRI	FHB resistance	Visual rating index	Individual	No	3.72913	6.918	Yes
QFhb.dms-5A.5	Tdurum_contig45240_1309	5A	415502253	1.826e-05	Overall-7Env-Inc	FHB resistance	Disease incidence	Combined	Yes	4.7385	9.058	Yes
QFhb.dms-5A.5	Tdurum_contig45240_1309	5A	415502253	6.7606e-05	Carm-2020-Inc	FHB resistance	Disease incidence	Individual	No	4.17001	7.99	Yes
QFhb.dms-5A.5	Tdurum_contig45240_1309	5A	415502253	5.6296e-05	Mord-2019-Inc	FHB resistance	Disease incidence	Individual	No	4.24952	8.112	Yes
QFhb.dms-5A.5	Tdurum_contig45240_1309	5A	415502253	5.6656e-06	Overall-7Env-Sev	FHB resistance	Disease severity	Combined	Yes	5.24675	9.956	Yes
QFhb.dms-5A.5	Tdurum_contig45240_1309	5A	415502253	2.4872e-05	Carm-2020-Sev	FHB resistance	Disease severity	Individual	No	4.60429	8.625	Yes
QFhb.dms-5A.5	Tdurum_contig45240_1309	5A	415502253	2.5104e-06	Mord-2022-Sev	FHB resistance	Disease severity	Individual	No	5.60026	10.787	Yes
QFhb.dms-5A.5	Tdurum_contig45240_1309	5A	415502253	4.84e-06	Overall-7Env-VRI	FHB resistance	Visual rating index	Combined	Yes	5.31515	10.094	Yes
QFhb.dms-5A.5	Tdurum_contig45240_1309	5A	415502253	9.4737e-07	Carm-2020-VRI	FHB resistance	Visual rating index	Individual	No	6.02348	11.464	Yes
QFhb.dms-5A.5	Tdurum_contig45240_1309	5A	415502253	8.2342e-05	Mord-2019-VRI	FHB resistance	Visual rating index	Individual	No	4.08438	7.649	Yes
QFhb.dms-5A.5	CAP12_c667_143	5A	415502353	1.826e-05	Overall-7Env-Inc	FHB resistance	Disease incidence	Combined	Yes	4.7385	9.058	Yes
QFhb.dms-5A.5	CAP12_c667_143	5A	415502353	6.7606e-05	Carm-2020-Inc	FHB resistance	Disease incidence	Individual	No	4.17001	7.99	Yes
QFhb.dms-5A.5	CAP12_c667_143	5A	415502353	5.6296e-05	Mord-2019-Inc	FHB resistance	Disease incidence	Individual	No	4.24952	8.112	Yes
QFhb.dms-5A.5	CAP12_c667_143	5A	415502353	5.6656e-06	Overall-7Env-Sev	FHB resistance	Disease severity	Combined	Yes	5.24675	9.956	Yes
QFhb.dms-5A.5	CAP12_c667_143	5A	415502353	2.4872e-05	Carm-2020-Sev	FHB resistance	Disease severity	Individual	No	4.60429	8.625	Yes
QFhb.dms-5A.5	CAP12_c667_143	5A	415502353	2.5104e-06	Mord-2022-Sev	FHB resistance	Disease severity	Individual	No	5.60026	10.787	Yes
QFhb.dms-5A.5	CAP12_c667_143	5A	415502353	4.84e-06	Overall-7Env-VRI	FHB resistance	Visual rating index	Combined	Yes	5.31515	10.094	Yes
QFhb.dms-5A.5	CAP12_c667_143	5A	415502353	9.4737e-07	Carm-2020-VRI	FHB resistance	Visual rating index	Individual	No	6.02348	11.464	Yes
QFhb.dms-5A.5	CAP12_c667_143	5A	415502353	8.2342e-05	Mord-2019-VRI	FHB resistance	Visual rating index	Individual	No	4.08438	7.649	Yes
QFhb.dms-5A.5	Ra_c33743_472	5A	415773764	1.826e-05	Overall-7Env-Inc	FHB resistance	Disease incidence	Combined	Yes	4.7385	9.058	Yes
QFhb.dms-5A.5	Ra_c33743_472	5A	415773764	6.7606e-05	Carm-2020-Inc	FHB resistance	Disease incidence	Individual	No	4.17001	7.99	Yes
QFhb.dms-5A.5	Ra_c33743_472	5A	415773764	5.6296e-05	Mord-2019-Inc	FHB resistance	Disease incidence	Individual	No	4.24952	8.112	Yes
QFhb.dms-5A.5	Ra_c33743_472	5A	415773764	5.6656e-06	Overall-7Env-Sev	FHB resistance	Disease severity	Combined	Yes	5.24675	9.956	Yes
QFhb.dms-5A.5	Ra_c33743_472	5A	415773764	2.4872e-05	Carm-2020-Sev	FHB resistance	Disease severity	Individual	No	4.60429	8.625	Yes
QFhb.dms-5A.5	Ra_c33743_472	5A	415773764	2.5104e-06	Mord-2022-Sev	FHB resistance	Disease severity	Individual	No	5.60026	10.787	Yes
QFhb.dms-5A.5	Ra_c33743_472	5A	415773764	4.84e-06	Overall-7Env-VRI	FHB resistance	Visual rating index	Combined	Yes	5.31515	10.094	Yes
QFhb.dms-5A.5	Ra_c33743_472	5A	415773764	9.4737e-07	Carm-2020-VRI	FHB resistance	Visual rating index	Individual	No	6.02348	11.464	Yes
QFhb.dms-5A.5	Ra_c33743_472	5A	415773764	8.2342e-05	Mord-2019-VRI	FHB resistance	Visual rating index	Individual	No	4.08438	7.649	Yes
QFhb.dms-5A.5	Ku_c21587_754	5A	415775529	1.826e-05	Overall-7Env-Inc	FHB resistance	Disease incidence	Combined	Yes	4.7385	9.058	Yes
QFhb.dms-5A.5	Ku_c21587_754	5A	415775529	6.7606e-05	Carm-2020-Inc	FHB resistance	Disease incidence	Individual	No	4.17001	7.99	Yes
QFhb.dms-5A.5	Ku_c21587_754	5A	415775529	5.6296e-05	Mord-2019-Inc	FHB resistance	Disease incidence	Individual	No	4.24952	8.112	Yes
QFhb.dms-5A.5	Ku_c21587_754	5A	415775529	5.6656e-06	Overall-7Env-Sev	FHB resistance	Disease severity	Combined	Yes	5.24675	9.956	Yes
QFhb.dms-5A.5	Ku_c21587_754	5A	415775529	2.4872e-05	Carm-2020-Sev	FHB resistance	Disease severity	Individual	No	4.60429	8.625	Yes
QFhb.dms-5A.5	Ku_c21587_754	5A	415775529	2.5104e-06	Mord-2022-Sev	FHB resistance	Disease severity	Individual	No	5.60026	10.787	Yes
QFhb.dms-5A.5	Ku_c21587_754	5A	415775529	4.84e-06	Overall-7Env-VRI	FHB resistance	Visual rating index	Combined	Yes	5.31515	10.094	Yes
QFhb.dms-5A.5	Ku_c21587_754	5A	415775529	9.4737e-07	Carm-2020-VRI	FHB resistance	Visual rating index	Individual	No	6.02348	11.464	Yes
QFhb.dms-5A.5	Ku_c21587_754	5A	415775529	8.2342e-05	Mord-2019-VRI	FHB resistance	Visual rating index	Individual	No	4.08438	7.649	Yes
QFhb.dms-5A.5	BS00062427_51	5A	416270814	7.8418e-06	Overall-7Env-Inc	FHB resistance	Disease incidence	Combined	Yes	5.10558	9.814	Yes
QFhb.dms-5A.5	BS00062427_51	5A	416270814	8.0824e-05	Carm-2020-Inc	FHB resistance	Disease incidence	Individual	No	4.09246	7.827	Yes
QFhb.dms-5A.5	BS00062427_51	5A	416270814	2.9188e-05	Mord-2019-Inc	FHB resistance	Disease incidence	Individual	No	4.5348	8.708	Yes
QFhb.dms-5A.5	BS00062427_51	5A	416270814	3.4087e-05	Overall-7Env-Sev	FHB resistance	Disease severity	Combined	Yes	4.46741	8.379	Yes
QFhb.dms-5A.5	BS00062427_51	5A	416270814	6.0138e-05	Carm-2020-Sev	FHB resistance	Disease severity	Individual	No	4.22085	7.855	Yes
QFhb.dms-5A.5	BS00062427_51	5A	416270814	6.2734e-05	Mord-2022-Sev	FHB resistance	Disease severity	Individual	No	4.2025	7.926	Yes
QFhb.dms-5A.5	BS00062427_51	5A	416270814	1.3652e-05	Overall-7Env-VRI	FHB resistance	Visual rating index	Combined	Yes	4.8648	9.186	Yes
QFhb.dms-5A.5	BS00062427_51	5A	416270814	2.7852e-06	Carm-2020-VRI	FHB resistance	Visual rating index	Individual	No	5.55514	10.55	Yes
QFhb.dms-5A.5	BS00062427_51	5A	416270814	0.00018658	Mord-2019-VRI	FHB resistance	Visual rating index	Individual	No	3.72913	6.918	Yes
QFhb.dms-5A.5	RAC875_c55468_242	5A	416270835	2.2414e-07	Overall-7Env-Inc	FHB resistance	Disease incidence	Combined	Yes	6.64948	12.945	Yes
QFhb.dms-5A.5	RAC875_c55468_242	5A	416270835	0.00013063	Carm-2020-Inc	FHB resistance	Disease incidence	Individual	No	3.88396	7.388	Yes
QFhb.dms-5A.5	RAC875_c55468_242	5A	416270835	0.00011478	Elora-2017-Inc	FHB resistance	Disease incidence	Individual	No	3.94013	7.428	Yes
QFhb.dms-5A.5	RAC875_c55468_242	5A	416270835	1.0436e-05	Mord-2019-Inc	FHB resistance	Disease incidence	Individual	No	4.98147	9.634	Yes
QFhb.dms-5A.5	RAC875_c55468_242	5A	416270835	2.7639e-06	Overall-7Env-Sev	FHB resistance	Disease severity	Combined	Yes	5.55848	10.583	Yes
QFhb.dms-5A.5	RAC875_c55468_242	5A	416270835	3.6249e-06	Carm-2020-Sev	FHB resistance	Disease severity	Individual	No	5.4407	10.295	Yes
QFhb.dms-5A.5	RAC875_c55468_242	5A	416270835	6.3053e-05	Mord-2017-Sev	FHB resistance	Disease severity	Individual	No	4.20029	7.895	Yes
QFhb.dms-5A.5	RAC875_c55468_242	5A	416270835	1.2198e-06	Mord-2022-Sev	FHB resistance	Disease severity	Individual	No	5.91371	11.421	Yes
QFhb.dms-5A.5	RAC875_c55468_242	5A	416270835	1.9598e-07	Overall-7Env-VRI	FHB resistance	Visual rating index	Combined	Yes	6.70779	12.873	Yes
QFhb.dms-5A.5	RAC875_c55468_242	5A	416270835	2.5486e-07	Carm-2020-VRI	FHB resistance	Visual rating index	Individual	No	6.5937	12.572	Yes
QFhb.dms-5A.5	RAC875_c55468_242	5A	416270835	5.5874e-05	Mord-2017-VRI	FHB resistance	Visual rating index	Individual	No	4.25279	8.007	Yes
QFhb.dms-5A.5	RAC875_c55468_242	5A	416270835	1.3136e-05	Mord-2019-VRI	FHB resistance	Visual rating index	Individual	No	4.88154	9.279	Yes
QFhb.dms-5A.5	RAC875_c55468_242	5A	416270835	6.3272e-05	Mord-2022-VRI	FHB resistance	Visual rating index	Individual	No	4.19879	7.877	Yes
QFhb.dms-5A.5	BS00070903_51	5A	416314509	6.3674e-05	Mord-2019-Inc	FHB resistance	Disease incidence	Individual	No	4.19604	8.001	No
QFhb.dms-5A.5	BS00070903_51	5A	416314509	0.00024512	Mord-2022-Sev	FHB resistance	Disease severity	Individual	No	3.61062	6.705	No
QFhb.dms-5A.5	Kukri_c31786_657	5A	419849972	7.1676e-05	Overall-7Env-Inc	FHB resistance	Disease incidence	Combined	Yes	4.14463	7.829	Yes
QFhb.dms-5A.5	Kukri_c31786_657	5A	419849972	9.8282e-06	Carm-2020-Inc	FHB resistance	Disease incidence	Individual	No	5.00753	9.743	Yes
QFhb.dms-5A.5	Kukri_c31786_657	5A	419849972	0.00014967	Mord-2019-Inc	FHB resistance	Disease incidence	Individual	No	3.82487	7.222	Yes
QFhb.dms-5A.5	Kukri_c31786_657	5A	419849972	9.5474e-06	Mord-2022-Sev	FHB resistance	Disease severity	Individual	No	5.02011	9.611	Yes
QFhb.dms-5A.5	Kukri_c31786_657	5A	419849972	0.00015462	Overall-7Env-VRI	FHB resistance	Visual rating index	Combined	Yes	3.81073	7.03	Yes
QFhb.dms-5A.5	Kukri_c31786_657	5A	419849972	8.273e-05	Carm-2020-VRI	FHB resistance	Visual rating index	Individual	No	4.08234	7.555	Yes
QFhb.dms-5A.5	wsnp_Ex_rep_c72507_70869798	5A	419852076	6.3674e-05	Mord-2019-Inc	FHB resistance	Disease incidence	Individual	No	4.19604	8.001	No
QFhb.dms-5A.5	wsnp_Ex_rep_c72507_70869798	5A	419852076	0.00024512	Mord-2022-Sev	FHB resistance	Disease severity	Individual	No	3.61062	6.705	No
QFhb.dms-5A.5	BS00063425_51	5A	420030885	6.3674e-05	Mord-2019-Inc	FHB resistance	Disease incidence	Individual	No	4.19604	8.001	No
QFhb.dms-5A.5	BS00063425_51	5A	420030885	0.00024512	Mord-2022-Sev	FHB resistance	Disease severity	Individual	No	3.61062	6.705	No
QFhb.dms-5A.5	wsnp_Ex_rep_c113621_94394656	5A	422232348	0.00016766	Overall-7Env-Inc	FHB resistance	Disease incidence	Combined	Yes	3.77557	7.062	Yes
QFhb.dms-5A.5	wsnp_Ex_rep_c113621_94394656	5A	422232348	0.00012759	Carm-2020-Inc	FHB resistance	Disease incidence	Individual	No	3.89418	7.409	Yes
QFhb.dms-5A.5	wsnp_Ex_rep_c113621_94394656	5A	422232348	0.00030609	Mord-2017-Sev	FHB resistance	Disease severity	Individual	No	3.51415	6.474	Yes
QFhb.dms-5A.5	wsnp_Ex_rep_c113621_94394656	5A	422232348	1.3097e-05	Mord-2022-Sev	FHB resistance	Disease severity	Individual	No	4.88283	9.328	Yes
QFhb.dms-5A.5	wsnp_Ex_rep_c113621_94394656	5A	422232348	0.00023135	Overall-7Env-VRI	FHB resistance	Visual rating index	Combined	Yes	3.63573	6.67	Yes
QFhb.dms-5A.5	wsnp_Ex_rep_c113621_94394656	5A	422232348	0.00012239	Carm-2020-VRI	FHB resistance	Visual rating index	Individual	No	3.91225	7.207	Yes
QFhb.dms-5A.5	BS00034303_51	5A	422234517	6.3674e-05	Mord-2019-Inc	FHB resistance	Disease incidence	Individual	No	4.19604	8.001	No
QFhb.dms-5A.5	BS00034303_51	5A	422234517	0.00024512	Mord-2022-Sev	FHB resistance	Disease severity	Individual	No	3.61062	6.705	No
QFhb.dms-5A.5	BS00034304_51	5A	422234664	5.8243e-05	Overall-7Env-Inc	FHB resistance	Disease incidence	Combined	Yes	4.23476	8.017	Yes
QFhb.dms-5A.5	BS00034304_51	5A	422234664	7.8923e-05	Carm-2020-Inc	FHB resistance	Disease incidence	Individual	No	4.1028	7.849	Yes
QFhb.dms-5A.5	BS00034304_51	5A	422234664	0.00010354	Mord-2019-Inc	FHB resistance	Disease incidence	Individual	No	3.98489	7.559	Yes
QFhb.dms-5A.5	BS00034304_51	5A	422234664	4.6294e-05	Overall-7Env-Sev	FHB resistance	Disease severity	Combined	Yes	4.33448	8.105	Yes
QFhb.dms-5A.5	BS00034304_51	5A	422234664	9.2095e-05	Carm-2020-Sev	FHB resistance	Disease severity	Individual	No	4.03576	7.469	Yes
QFhb.dms-5A.5	BS00034304_51	5A	422234664	9.8246e-06	Mord-2022-Sev	FHB resistance	Disease severity	Individual	No	5.00769	9.584	Yes
QFhb.dms-5A.5	BS00034304_51	5A	422234664	2.9142e-05	Overall-7Env-VRI	FHB resistance	Visual rating index	Combined	Yes	4.53548	8.516	Yes
QFhb.dms-5A.5	BS00034304_51	5A	422234664	3.897e-06	Carm-2020-VRI	FHB resistance	Visual rating index	Individual	No	5.40927	10.243	Yes
QFhb.dms-5A.5	CAP11_c919_204	5A	432210594	5.3401e-06	Mord-2017-Inc	FHB resistance	Disease incidence	Individual	No	5.27245	10.184	No
QFhb.dms-5A.5	Ra_c1257_2455	5A	457525966	0.0002432	Mord-2021-Inc	FHB resistance	Disease incidence	Individual	No	3.61404	6.709	No
QFhb.dms-5A.5	BS00110285_51	5A	464683368	0.00024386	Mord-2017-Inc	FHB resistance	Disease incidence	Individual	No	3.61286	6.743	No
QFhb.dms-5A.5	tplb0051d06_78	5A	475788967	0.00014335	Carm-2020-Inc	FHB resistance	Disease incidence	Individual	No	3.8436	7.303	No
QFhb.dms-5A.5	BS00069176_51	5A	486052780	0.00017248	Carm-2020-Sev	FHB resistance	Disease severity	Individual	No	3.76326	6.909	No
QFhb.dms-5A.5	BS00069176_51	5A	486052780	5.3635e-05	Mord-2022-Sev	FHB resistance	Disease severity	Individual	No	4.27055	8.036	No
QFhb.dms-5A.5	BS00023407_51	5A	486528619	0.00017248	Carm-2020-Sev	FHB resistance	Disease severity	Individual	No	3.76326	6.909	No
QFhb.dms-5A.5	BS00023407_51	5A	486528619	5.3635e-05	Mord-2022-Sev	FHB resistance	Disease severity	Individual	No	4.27055	8.036	No
QFhb.dms-5A.5	RAC875_c3925_1043	5A	494021281	0.00013253	Carm-2020-Inc	FHB resistance	Disease incidence	Individual	No	3.87769	7.375	No
QFhb.dms-5A.5	GENE-3471_298	5A	494025683	0.00013253	Carm-2020-Inc	FHB resistance	Disease incidence	Individual	No	3.87769	7.375	No
QFhb.dms-5A.5	IACX2640	5A	495647127	0.00012206	Carm-2020-Inc	FHB resistance	Disease incidence	Individual	No	3.91343	7.45	No
QFhb.dms-5A.5	Excalibur_c49597_398	5A	522667307	3.2529e-05	Mord-2018-Sev	FHB resistance	Disease severity	Individual	No	4.48773	8.625	No
QFhb.dms-5A.5	Excalibur_c49597_398	5A	522667307	9.3899e-06	Mord-2018-VRI	FHB resistance	Visual rating index	Individual	No	5.02734	9.775	No
QFhb.dms-5A.6	Tdurum_contig50175_875	5A	596181609	0.00019928	Overall-7Env-Inc	FHB resistance	Disease incidence	Combined	Yes	3.70054	6.905	Yes
QFhb.dms-5A.6	Tdurum_contig50175_875	5A	596181609	5.4733e-05	Carm-2020-Inc	FHB resistance	Disease incidence	Individual	No	4.26175	8.183	Yes
QFhb.dms-5A.6	wsnp_Ex_c55777_58153636	5A	596406558	0.00019928	Overall-7Env-Inc	FHB resistance	Disease incidence	Combined	Yes	3.70054	6.905	Yes
QFhb.dms-5A.6	wsnp_Ex_c55777_58153636	5A	596406558	5.4733e-05	Carm-2020-Inc	FHB resistance	Disease incidence	Individual	No	4.26175	8.183	Yes
QFhb.dms-5A.6	BS00041063_51	5A	596788053	4.0269e-06	Mord-2017-Inc	FHB resistance	Disease incidence	Individual	No	5.39503	10.435	No
QFhb.dms-5A.6	Tdurum_contig10843_745	5A	596789984	4.0269e-06	Mord-2017-Inc	FHB resistance	Disease incidence	Individual	No	5.39503	10.435	No
QFhb.dms-5A.6	wsnp_Ex_c8424_14192191	5A	596974342	4.0269e-06	Mord-2017-Inc	FHB resistance	Disease incidence	Individual	No	5.39503	10.435	No
QFhb.dms-5A.6	RFL_Contig316_572	5A	597200385	4.0269e-06	Mord-2017-Inc	FHB resistance	Disease incidence	Individual	No	5.39503	10.435	No
QFhb.dms-5A.6	JD_c15758_288	5A	597201095	4.0269e-06	Mord-2017-Inc	FHB resistance	Disease incidence	Individual	No	5.39503	10.435	No
QFhb.dms-5A.6	wsnp_CAP11_rep_c4073_1924782	5A	597237252	0.00016576	Mord-2017-Inc	FHB resistance	Disease incidence	Individual	No	3.78052	7.092	No
QFhb.dms-5A.6	BS00108474_51	5A	597363315	0.00016576	Mord-2017-Inc	FHB resistance	Disease incidence	Individual	No	3.78052	7.092	No
QFhb.dms-5A.6	IAAV108	5A	603445366	2.0697e-05	Mord-2018-Sev	FHB resistance	Disease severity	Individual	No	4.68409	9.035	No
QFhb.dms-5A.6	IAAV108	5A	603445366	4.045e-06	Mord-2018-VRI	FHB resistance	Visual rating index	Individual	No	5.39308	10.534	No
QFhb.dms-5A.6	Excalibur_c92705_94	5A	617056432	0.00030112	Mord-2018-Sev	FHB resistance	Disease severity	Individual	No	3.52126	6.598	No
QFhb.dms-5A.7	Excalibur_c32414_861	5A	683270140	0.00016095	Elora-2017-Sev	FHB resistance	Disease severity	Individual	No	3.79331	6.864	No
QFhb.dms-5A.7	wsnp_Ku_c38543_47157828	5A	700030330	0.00014763	Carm-2020-Inc	FHB resistance	Disease incidence	Individual	No	3.83083	7.276	No
QFhb.dms-5A.7	wsnp_Ku_c38543_47157828	5A	700030330	0.00013713	Carm-2020-Sev	FHB resistance	Disease severity	Individual	No	3.86287	7.131	No
QFhb.dms-5A.7	wsnp_Ku_c38543_47157828	5A	700030330	0.00010601	Carm-2020-VRI	FHB resistance	Visual rating index	Individual	No	3.97465	7.351	No
QFhb.dms-5A.7	BobWhite_c8266_227	5A	700802297	1.7573e-05	Mord-2022-Inc	FHB resistance	Disease incidence	Individual	No	4.75515	9.084	Yes
QFhb.dms-5A.7	BobWhite_c8266_227	5A	700802297	6.6601e-06	Overall-7Env-Sev	FHB resistance	Disease severity	Combined	Yes	5.17652	9.836	Yes
QFhb.dms-5A.7	BobWhite_c8266_227	5A	700802297	2.811e-06	Elora-2017-Sev	FHB resistance	Disease severity	Individual	No	5.55114	10.294	Yes
QFhb.dms-5A.7	BobWhite_c8266_227	5A	700802297	1.0503e-06	Mord-2022-Sev	FHB resistance	Disease severity	Individual	No	5.97869	11.548	Yes
QFhb.dms-5A.7	BobWhite_c8266_227	5A	700802297	1.9506e-05	Overall-7Env-VRI	FHB resistance	Visual rating index	Combined	Yes	4.70983	8.884	Yes
QFhb.dms-5A.7	BobWhite_c8266_227	5A	700802297	1.2195e-05	Elora-2017-VRI	FHB resistance	Visual rating index	Individual	No	4.91382	8.968	Yes
QFhb.dms-5A.7	BobWhite_c8266_227	5A	700802297	5.31e-08	Mord-2022-VRI	FHB resistance	Visual rating index	Individual	No	7.27491	14.031	Yes
QFhb.dms-5A.7	RAC875_c17026_714	5A	706103215	6.691e-05	Carm-2020-Sev	FHB resistance	Disease severity	Individual	No	4.17451	7.793	No
QFhb.dms-5A.7	RAC875_c17026_714	5A	706103215	0.00028449	Carm-2020-VRI	FHB resistance	Visual rating index	Individual	No	3.54593	6.501	No
QFhb.dms-5A.7	BS00000054_51	5A	710065633	0.00026227	Overall-7Env-Inc	FHB resistance	Disease incidence	Combined	Yes	3.58125	6.656	Yes
QFhb.dms-5A.7	BS00000054_51	5A	710065633	0.00016027	Carm-2020-Inc	FHB resistance	Disease incidence	Individual	No	3.79515	7.201	Yes
QFhb.dms-5A.7	BS00000054_51	5A	710065633	0.00030851	Carm-2020-Sev	FHB resistance	Disease severity	Individual	No	3.51073	6.43	Yes
QFhb.dms-5B.1	Tdurum_contig97240_912	5B	18237672	8.9657e-05	Mord-2022-VRI	FHB resistance	Visual rating index	Individual	No	4.04742	7.716	No
QFhb.dms-5B.2	TA004167-0738	5B	53098748	0.00018535	Mord-2017-Sev	FHB resistance	Disease severity	Individual	No	3.73201	6.928	No
QFhb.dms-5B.2	TA004167-0738	5B	53098748	6.7271e-05	Mord-2017-VRI	FHB resistance	Visual rating index	Individual	No	4.17217	7.839	No
QFhb.dms-5B.2	Ra_c439_1536	5B	53098795	0.00018535	Mord-2017-Sev	FHB resistance	Disease severity	Individual	No	3.73201	6.928	No
QFhb.dms-5B.2	Ra_c439_1537	5B	53098795	0.00018535	Mord-2017-Sev	FHB resistance	Disease severity	Individual	No	3.73201	6.928	No
QFhb.dms-5B.2	Ra_c439_1536	5B	53098795	6.7271e-05	Mord-2017-VRI	FHB resistance	Visual rating index	Individual	No	4.17217	7.839	No
QFhb.dms-5B.2	Ra_c439_1537	5B	53098795	6.7271e-05	Mord-2017-VRI	FHB resistance	Visual rating index	Individual	No	4.17217	7.839	No
QFhb.dms-5B.2	IAAV3261	5B	54110763	0.00018535	Mord-2017-Sev	FHB resistance	Disease severity	Individual	No	3.73201	6.928	No
QFhb.dms-5B.2	IAAV3261	5B	54110763	6.7271e-05	Mord-2017-VRI	FHB resistance	Visual rating index	Individual	No	4.17217	7.839	No
QFhb.dms-5B.2	wsnp_Ku_c6950_12032896	5B	54742318	0.00018535	Mord-2017-Sev	FHB resistance	Disease severity	Individual	No	3.73201	6.928	No
QFhb.dms-5B.2	wsnp_Ku_c6950_12032896	5B	54742318	6.7271e-05	Mord-2017-VRI	FHB resistance	Visual rating index	Individual	No	4.17217	7.839	No
QFhb.dms-5B.2	wsnp_Ex_c1302_2489542	5B	54743065	0.00018535	Mord-2017-Sev	FHB resistance	Disease severity	Individual	No	3.73201	6.928	No
QFhb.dms-5B.2	wsnp_Ex_c1302_2489542	5B	54743065	6.7271e-05	Mord-2017-VRI	FHB resistance	Visual rating index	Individual	No	4.17217	7.839	No
QFhb.dms-5B.2	Kukri_s113060_116	5B	54747082	0.00018535	Mord-2017-Sev	FHB resistance	Disease severity	Individual	No	3.73201	6.928	No
QFhb.dms-5B.2	Kukri_s113060_116	5B	54747082	6.7271e-05	Mord-2017-VRI	FHB resistance	Visual rating index	Individual	No	4.17217	7.839	No
QFhb.dms-5B.2	Kukri_c2827_439	5B	54747175	0.00018535	Mord-2017-Sev	FHB resistance	Disease severity	Individual	No	3.73201	6.928	No
QFhb.dms-5B.2	Kukri_c2827_439	5B	54747175	6.7271e-05	Mord-2017-VRI	FHB resistance	Visual rating index	Individual	No	4.17217	7.839	No
QFhb.dms-5B.2	CAP7_c11288_109	5B	55790446	0.00018535	Mord-2017-Sev	FHB resistance	Disease severity	Individual	No	3.73201	6.928	No
QFhb.dms-5B.2	CAP7_c11288_109	5B	55790446	6.7271e-05	Mord-2017-VRI	FHB resistance	Visual rating index	Individual	No	4.17217	7.839	No
QFhb.dms-5B.2	BobWhite_c13844_873	5B	55900772	0.00018535	Mord-2017-Sev	FHB resistance	Disease severity	Individual	No	3.73201	6.928	No
QFhb.dms-5B.2	BobWhite_c13844_873	5B	55900772	6.7271e-05	Mord-2017-VRI	FHB resistance	Visual rating index	Individual	No	4.17217	7.839	No
QFhb.dms-5B.2	wsnp_Ra_rep_c106477_90236168	5B	56254222	0.00018535	Mord-2017-Sev	FHB resistance	Disease severity	Individual	No	3.73201	6.928	No
QFhb.dms-5B.2	wsnp_Ra_rep_c106477_90236168	5B	56254222	6.7271e-05	Mord-2017-VRI	FHB resistance	Visual rating index	Individual	No	4.17217	7.839	No
QFhb.dms-5B.3	Excalibur_c52165_93	5B	187501929	0.00013733	Carm-2020-Sev	FHB resistance	Disease severity	Individual	No	3.86223	7.126	No
QFhb.dms-5B.3	Excalibur_c52165_93	5B	187501929	8.3857e-05	Carm-2020-VRI	FHB resistance	Visual rating index	Individual	No	4.07646	7.559	No
QFhb.dms-5B.4	BS00094343_51	5B	474815971	0.00012206	Carm-2020-Inc	FHB resistance	Disease incidence	Individual	No	3.91343	7.45	No
QFhb.dms-5B.5	wsnp_Ex_c3232_5960344	5B	516013374	0.00011397	Mord-2021-Inc	FHB resistance	Disease incidence	Individual	No	3.94321	7.322	No
QFhb.dms-5B.6	wsnp_Ku_c3102_5810751	5B	548486889	2.9871e-05	Carm-2020-Inc	FHB resistance	Disease incidence	Individual	No	4.52475	8.735	No
QFhb.dms-5B.6	RAC875_c23289_303	5B	554139732	7.2462e-05	Mord-2018-VRI	FHB resistance	Visual rating index	Individual	No	4.13989	7.919	No
QFhb.dms-5B.7	Tdurum_contig13773_671	5B	599410457	0.00022671	Mord-2017-Sev	FHB resistance	Disease severity	Individual	No	3.64453	6.749	No
QFhb.dms-5B.7	Tdurum_contig13773_671	5B	599410457	0.00025363	Mord-2017-VRI	FHB resistance	Visual rating index	Individual	No	3.5958	6.651	No
QFhb.dms-5B.8	BS00022433_51	5B	639999771	0.00013949	Overall-7Env-Inc	FHB resistance	Disease incidence	Combined	Yes	3.85546	7.227	Yes
QFhb.dms-5B.8	BS00022433_51	5B	639999771	0.00022529	Mord-2017-Sev	FHB resistance	Disease severity	Individual	No	3.64726	6.755	Yes
QFhb.dms-5B.8	BS00022433_51	5B	639999771	0.00025535	Overall-7Env-VRI	FHB resistance	Visual rating index	Combined	Yes	3.59286	6.582	Yes
QFhb.dms-5B.9	BS00031339_51	5B	695189684	0.0001442	Mord-2018-Inc	FHB resistance	Disease incidence	Individual	No	3.84103	6.975	No
QFhb.dms-5D.1	BS00081120_51	5D	45435673	0.00011901	Mord-2018-Sev	FHB resistance	Disease severity	Individual	No	3.92442	7.447	No
QFhb.dms-5D.1	RFL_Contig5320_731	5D	50722006	0.00018535	Mord-2017-Sev	FHB resistance	Disease severity	Individual	No	3.73201	6.928	No
QFhb.dms-5D.1	RFL_Contig5320_731	5D	50722006	6.7271e-05	Mord-2017-VRI	FHB resistance	Visual rating index	Individual	No	4.17217	7.839	No
QFhb.dms-5D.1	Excalibur_c1302_1551	5D	51016413	0.00018535	Mord-2017-Sev	FHB resistance	Disease severity	Individual	No	3.73201	6.928	No
QFhb.dms-5D.1	Excalibur_c1302_1551	5D	51016413	6.7271e-05	Mord-2017-VRI	FHB resistance	Visual rating index	Individual	No	4.17217	7.839	No
QFhb.dms-5D.2	BobWhite_c14263_302	5D	230673258	0.00017979	Mord-2017-Sev	FHB resistance	Disease severity	Individual	No	3.74523	6.956	No
QFhb.dms-5D.3	Excalibur_c41710_417	5D	477842231	0.00019928	Overall-7Env-Inc	FHB resistance	Disease incidence	Combined	Yes	3.70054	6.905	Yes
QFhb.dms-5D.3	Excalibur_c41710_417	5D	477842231	5.4733e-05	Carm-2020-Inc	FHB resistance	Disease incidence	Individual	No	4.26175	8.183	Yes
QFhb.dms-6A.1	D_contig34725_854	6A	50833835	1.7372e-07	Mord-2021-Inc	FHB resistance	Disease incidence	Individual	No	6.76015	13.129	No
QFhb.dms-6A.1	D_contig34725_854	6A	50833835	0.00011801	Mord-2019-VRI	FHB resistance	Visual rating index	Individual	No	3.92808	7.306	No
QFhb.dms-6A.1	Ra_c72457_2247	6A	50834211	6.3575e-07	Mord-2021-Inc	FHB resistance	Disease incidence	Individual	No	6.19671	11.968	No
QFhb.dms-6A.1	Ra_c72457_2247	6A	50834211	0.00026119	Mord-2019-Sev	FHB resistance	Disease severity	Individual	No	3.58304	6.541	No
QFhb.dms-6A.1	Ra_c72457_2247	6A	50834211	0.00012665	Mord-2019-VRI	FHB resistance	Visual rating index	Individual	No	3.89739	7.239	No
QFhb.dms-6A.2	RAC875_c102695_762	6A	235943422	0.0003042	Elora-2017-Inc	FHB resistance	Disease incidence	Individual	No	3.51684	6.541	No
QFhb.dms-6A.3	BS00010221_51	6A	503438588	0.00029675	Elora-2017-Inc	FHB resistance	Disease incidence	Individual	No	3.52761	6.563	No
QFhb.dms-6A.3	IACX7439	6A	503438620	0.00029675	Elora-2017-Inc	FHB resistance	Disease incidence	Individual	No	3.52761	6.563	No
QFhb.dms-6A.3	BS00040124_51	6A	503483996	0.00029675	Elora-2017-Inc	FHB resistance	Disease incidence	Individual	No	3.52761	6.563	No
QFhb.dms-6A.3	tplb0061e06_1431	6A	503485788	0.00029675	Elora-2017-Inc	FHB resistance	Disease incidence	Individual	No	3.52761	6.563	No
QFhb.dms-6A.3	RAC875_rep_c72029_380	6A	503750149	0.00029675	Elora-2017-Inc	FHB resistance	Disease incidence	Individual	No	3.52761	6.563	No
QFhb.dms-6A.3	BS00067934_51	6A	504061376	0.00029675	Elora-2017-Inc	FHB resistance	Disease incidence	Individual	No	3.52761	6.563	No
QFhb.dms-6A.3	RAC875_rep_c91575_101	6A	504966730	0.00029675	Elora-2017-Inc	FHB resistance	Disease incidence	Individual	No	3.52761	6.563	No
QFhb.dms-6A.3	BS00066274_51	6A	505211610	0.00029675	Elora-2017-Inc	FHB resistance	Disease incidence	Individual	No	3.52761	6.563	No
QFhb.dms-6A.4	Excalibur_c18632_1700	6A	597635983	7.1519e-09	Mord-2017-Inc	FHB resistance	Disease incidence	Individual	No	8.14558	15.94	No
QFhb.dms-6A.4	BobWhite_c14882_143	6A	597636341	7.1519e-09	Mord-2017-Inc	FHB resistance	Disease incidence	Individual	No	8.14558	15.94	No
QFhb.dms-6A.4	D_GBUVHFX02JPJR7_79	6A	597637745	0.00026994	Mord-2021-Inc	FHB resistance	Disease incidence	Individual	No	3.56873	6.646	No
QFhb.dms-6A.4	IAAV7861	6A	609424979	1.5145e-05	Mord-2022-Inc	FHB resistance	Disease incidence	Individual	No	4.81973	9.137	No
QFhb.dms-6A.4	IAAV7861	6A	609424979	0.00010237	Mord-2022-Sev	FHB resistance	Disease severity	Individual	No	3.98983	7.489	No
QFhb.dms-6A.4	IAAV7861	6A	609424979	0.00018981	Mord-2022-VRI	FHB resistance	Visual rating index	Individual	No	3.72168	6.865	No
QFhb.dms-6A.4	RAC875_c26158_929	6A	609428240	8.2506e-05	Overall-7Env-Inc	FHB resistance	Disease incidence	Combined	Yes	4.08351	7.699	Yes
QFhb.dms-6A.4	RAC875_c26158_929	6A	609428240	4.8323e-05	Carm-2020-Inc	FHB resistance	Disease incidence	Individual	No	4.31585	8.296	Yes
QFhb.dms-6A.4	RAC875_c26158_929	6A	609428240	7.4977e-06	Mord-2022-Inc	FHB resistance	Disease incidence	Individual	No	5.12507	9.684	Yes
QFhb.dms-6A.4	RAC875_c26158_929	6A	609428240	0.00017363	Overall-7Env-Sev	FHB resistance	Disease severity	Combined	Yes	3.76038	6.929	Yes
QFhb.dms-6A.4	RAC875_c26158_929	6A	609428240	2.3711e-06	Mord-2022-Sev	FHB resistance	Disease severity	Individual	No	5.62505	10.807	Yes
QFhb.dms-6A.4	RAC875_c26158_929	6A	609428240	0.00016115	Overall-7Env-VRI	FHB resistance	Visual rating index	Combined	Yes	3.79277	6.99	Yes
QFhb.dms-6A.4	RAC875_c26158_929	6A	609428240	0.00014588	Mord-2022-VRI	FHB resistance	Visual rating index	Individual	No	3.836	7.076	Yes
QFhb.dms-6B.1	Ku_c6663_1331	6B	55533815	0.00027333	Mord-2021-Sev	FHB resistance	Disease severity	Individual	No	3.56331	6.426	No
QFhb.dms-6B.2	wsnp_Ex_c51288_55279360	6B	89320926	8.1831e-08	Mord-2021-Inc	FHB resistance	Disease incidence	Individual	No	7.08708	13.777	No
QFhb.dms-6B.3	BS00003616_51	6B	548743062	0.00030613	Elora-2017-Inc	FHB resistance	Disease incidence	Individual	No	3.51409	6.601	No
QFhb.dms-6B.3	GENE-4200_87	6B	551367654	0.00030692	Elora-2017-Inc	FHB resistance	Disease incidence	Individual	No	3.51297	6.566	No
QFhb.dms-6B.4	wsnp_Ex_c18632_27501724	6B	689657268	5.7181e-05	Mord-2017-Inc	FHB resistance	Disease incidence	Individual	No	4.24275	8.054	No
QFhb.dms-6B.4	wsnp_Ex_c18632_27501906	6B	689657521	6.7928e-07	Mord-2017-Inc	FHB resistance	Disease incidence	Individual	No	6.16795	12.009	No
QFhb.dms-6B.4	wsnp_Ex_c18632_27501906	6B	689657521	7.5244e-05	Mord-2017-VRI	FHB resistance	Visual rating index	Individual	No	4.12353	7.744	No
QFhb.dms-6B.4	RFL_Contig799_2434	6B	695713613	0.00030023	Mord-2017-Inc	FHB resistance	Disease incidence	Individual	No	3.52255	6.553	No
QFhb.dms-6B.4	RFL_Contig799_2434	6B	695713613	0.00027253	Mord-2017-VRI	FHB resistance	Visual rating index	Individual	No	3.56459	6.585	No
QFhb.dms-6B.4	RFL_Contig799_2152	6B	695713895	0.0001431	Mord-2017-Inc	FHB resistance	Disease incidence	Individual	No	3.84436	7.225	No
QFhb.dms-6B.4	RFL_Contig799_2152	6B	695713895	0.00028054	Mord-2017-VRI	FHB resistance	Visual rating index	Individual	No	3.55201	6.56	No
QFhb.dms-6B.4	Tdurum_contig17421_310	6B	695973747	0.00021103	Mord-2017-Inc	FHB resistance	Disease incidence	Individual	No	3.67566	6.874	No
QFhb.dms-6B.4	Tdurum_contig17421_310	6B	695973747	0.00026641	Mord-2017-VRI	FHB resistance	Visual rating index	Individual	No	3.57445	6.607	No
QFhb.dms-6B.4	BS00023080_51	6B	696084650	0.00021103	Mord-2017-Inc	FHB resistance	Disease incidence	Individual	No	3.67566	6.874	No
QFhb.dms-6B.4	BS00023080_51	6B	696084650	0.00026641	Mord-2017-VRI	FHB resistance	Visual rating index	Individual	No	3.57445	6.607	No
QFhb.dms-6B.4	GENE-3976_118	6B	706994141	0.0002636	Mord-2017-Sev	FHB resistance	Disease severity	Individual	No	3.57905	6.606	No
QFhb.dms-6D.1	Excalibur_c36398_69	6D	3540668	0.00016399	Elora-2017-Inc	FHB resistance	Disease incidence	Individual	No	3.78518	7.175	No
QFhb.dms-6D.1	RAC875_c19250_188	6D	11952116	1.4941e-05	Overall-7Env-Inc	FHB resistance	Disease incidence	Combined	Yes	4.82562	9.235	Yes
QFhb.dms-6D.1	RAC875_c19250_188	6D	11952116	2.5357e-07	Carm-2020-Inc	FHB resistance	Disease incidence	Individual	No	6.5959	13.009	Yes
QFhb.dms-6D.1	RAC875_c19250_188	6D	11952116	0.00012618	Mord-2017-Inc	FHB resistance	Disease incidence	Individual	No	3.89901	7.339	Yes
QFhb.dms-6D.2	Excalibur_c14222_179	6D	29813666	0.00021715	Mord-2021-Inc	FHB resistance	Disease incidence	Individual	No	3.66324	6.84	No
QFhb.dms-6D.3	wsnp_Ku_c36874_45825785	6D	377318145	0.00019319	Elora-2017-Inc	FHB resistance	Disease incidence	Individual	No	3.71402	6.952	No
QFhb.dms-6D.4	D_contig39720_686	6D	491541344	0.00025756	Mord-2022-Sev	FHB resistance	Disease severity	Individual	No	3.58912	6.655	No
QFhb.dms-7A.1	Tdurum_contig16632_288	7A	43004967	0.00013963	Mord-2018-VRI	FHB resistance	Visual rating index	Individual	No	3.85502	7.32	No
QFhb.dms-7A.1	wsnp_Ex_c2103_3947695	7A	84774550	0.00021986	Overall-7Env-Sev	FHB resistance	Disease severity	Combined	Yes	3.65785	6.706	Yes
QFhb.dms-7A.1	wsnp_Ex_c2103_3947695	7A	84774550	0.00010482	Mord-2017-Sev	FHB resistance	Disease severity	Individual	No	3.97956	7.435	Yes
QFhb.dms-7A.1	wsnp_Ex_c2103_3947695	7A	84774550	0.00014418	Mord-2022-Sev	FHB resistance	Disease severity	Individual	No	3.84109	7.177	Yes
QFhb.dms-7A.1	wsnp_Ex_c2103_3947695	7A	84774550	0.00029675	Mord-2017-VRI	FHB resistance	Visual rating index	Individual	No	3.52761	6.503	Yes
QFhb.dms-7A.1	BS00040929_51	7A	87572995	7.8895e-05	Carm-2020-Inc	FHB resistance	Disease incidence	Individual	No	4.10295	7.85	No
QFhb.dms-7A.1	RAC875_c19943_2198	7A	89239860	5.688e-05	Elora-2017-Sev	FHB resistance	Disease severity	Individual	No	4.24504	7.57	No
QFhb.dms-7A.1	RAC875_c19943_2198	7A	89239860	0.00023579	Elora-2017-VRI	FHB resistance	Visual rating index	Individual	No	3.62747	6.262	No
QFhb.dms-7A.1	wsnp_Ex_c24376_33618864	7A	89240166	5.688e-05	Elora-2017-Sev	FHB resistance	Disease severity	Individual	No	4.24504	7.57	No
QFhb.dms-7A.1	wsnp_Ex_c24376_33618864	7A	89240166	0.00023579	Elora-2017-VRI	FHB resistance	Visual rating index	Individual	No	3.62747	6.262	No
QFhb.dms-7A.2	Ra_c24622_352	7A	119698777	0.0002224	Carm-2020-VRI	FHB resistance	Visual rating index	Individual	No	3.65287	6.744	No
QFhb.dms-7A.3	RAC875_rep_c110227_133	7A	245245762	0.00019747	Mord-2021-Inc	FHB resistance	Disease incidence	Individual	No	3.7045	6.76	No
QFhb.dms-7A.4	Ra_c3267_787	7A	324932622	3.4761e-05	Mord-2021-Inc	FHB resistance	Disease incidence	Individual	No	4.45891	8.355	No
QFhb.dms-7A.5	Excalibur_c109258_1038	7A	510273625	0.00018364	Mord-2017-Sev	FHB resistance	Disease severity	Individual	No	3.73603	6.936	No
QFhb.dms-7A.5	Excalibur_c109258_1038	7A	510273625	0.00020021	Mord-2017-VRI	FHB resistance	Visual rating index	Individual	No	3.69851	6.861	No
QFhb.dms-7A.6	wsnp_BE497845D_Ta_1_1	7A	614619618	0.00015366	Mord-2022-Sev	FHB resistance	Disease severity	Individual	No	3.81344	7.146	No
QFhb.dms-7A.6	wsnp_BE497845D_Ta_1_1	7A	614619618	0.00022561	Mord-2022-VRI	FHB resistance	Visual rating index	Individual	No	3.64664	6.755	No
QFhb.dms-7A.7	Excalibur_c20258_385	7A	675363269	9.1001e-05	Mord-2022-Sev	FHB resistance	Disease severity	Individual	No	4.04095	7.613	No
QFhb.dms-7B.1	BobWhite_c4253_568	7B	14921773	0.00017506	Mord-2017-Inc	FHB resistance	Disease incidence	Individual	No	3.75681	7.044	Yes
QFhb.dms-7B.1	Excalibur_c34807_206	7B	14927437	0.00016674	Mord-2017-Inc	FHB resistance	Disease incidence	Individual	No	3.77796	7.088	Yes
QFhb.dms-7B.1	Kukri_c53004_344	7B	14928691	6.1498e-05	Mord-2019-Sev	FHB resistance	Disease severity	Individual	No	4.21114	7.867	No
QFhb.dms-7B.1	Kukri_c53004_344	7B	14928691	0.00016656	Mord-2019-VRI	FHB resistance	Visual rating index	Individual	No	3.77843	7.014	No
QFhb.dms-7B.1	BobWhite_c44404_312	7B	19159081	9.8388e-05	Mord-2018-VRI	FHB resistance	Visual rating index	Individual	No	4.00706	7.64	No
QFhb.dms-7B.1	wsnp_Ex_c24376_33619527	7B	36162027	7.8807e-05	Elora-2017-Sev	FHB resistance	Disease severity	Individual	No	4.10344	7.336	No
QFhb.dms-7B.1	wsnp_Ex_c24376_33619527	7B	36162027	0.00022449	Elora-2017-VRI	FHB resistance	Visual rating index	Individual	No	3.6488	6.296	No
QFhb.dms-7B.1	Kukri_c35354_321	7B	47401436	0.00020321	Mord-2018-Inc	FHB resistance	Disease incidence	Individual	No	3.69205	6.692	No
QFhb.dms-7B.2	RAC875_c5646_440	7B	598725323	0.00029056	Mord-2019-VRI	FHB resistance	Visual rating index	Individual	No	3.53676	6.512	No
QFhb.dms-7B.2	Kukri_c9405_379	7B	612025115	0.00024722	Mord-2019-VRI	FHB resistance	Visual rating index	Individual	No	3.60692	6.667	No
QFhb.dms-7B.3	tplb0058p02_2806	7B	710600889	9.6951e-05	Mord-2018-Sev	FHB resistance	Disease severity	Individual	No	4.01345	7.631	No
QFhb.dms-7B.3	tplb0058p02_2806	7B	710600889	0.00025521	Mord-2018-VRI	FHB resistance	Visual rating index	Individual	No	3.5931	6.768	No
QFhb.dms-7B.4	RAC875_c49954_992	7B	744127506	0.00026688	Mord-2017-Sev	FHB resistance	Disease severity	Individual	No	3.57368	6.601	No
QFhb.dms-7D.1	wsnp_Ex_rep_c68516_67350929	7D	304889265	0.00010839	Mord-2021-Inc	FHB resistance	Disease incidence	Individual	No	3.96501	7.337	No
QFhb.dms-7D.2	Kukri_rep_c112161_392	7D	426132194	0.00014746	Mord-2018-VRI	FHB resistance	Visual rating index	Individual	No	3.83133	7.27	No
QFhb.dms-7D.3	D_F5XZDLF01B7ECX_54	7D	477136947	7.2272e-05	Mord-2017-Inc	FHB resistance	Disease incidence	Individual	No	4.14103	7.844	No
QPht.dms-1A.1	Excalibur_c14806_1091	1A	34712981	0.00013777	Mord-2017-Pht	Plant height	Plant height	Individual	No	3.86085	7.019	No
QPht.dms-1A.2	RAC875_c46646_549	1A	451707859	0.00026922	Mord-2019-Pht	Plant height	Plant height	Individual	No	3.56989	6.564	No
QPht.dms-1A.3	wsnp_Ex_c9918_16332583	1A	582246227	4.7436e-05	Mord-2019-Pht	Plant height	Plant height	Individual	No	4.32389	8.208	No
QPht.dms-1A.3	wsnp_Ex_c9918_16332583	1A	582246227	6.1973e-05	Mord-2022-Pht	Plant height	Plant height	Individual	No	4.2078	7.987	No
QPht.dms-1A.3	BS00043441_51	1A	582288218	4.6909e-05	Mord-2019-Pht	Plant height	Plant height	Individual	No	4.32874	8.186	No
QPht.dms-1A.3	BS00043441_51	1A	582288218	0.00021376	Mord-2022-Pht	Plant height	Plant height	Individual	No	3.67007	6.863	No
QPht.dms-1A.3	RAC875_c52947_84	1A	584790635	0.0002141	Mord-2019-Pht	Plant height	Plant height	Individual	No	3.66938	6.914	No
QPht.dms-1A.3	Kukri_c65610_572	1A	584791636	0.00017216	Mord-2019-Pht	Plant height	Plant height	Individual	No	3.76407	7.115	No
QPht.dms-1B.1	wsnp_JD_c4444_5575748	1B	295224499	0.00014105	Mord-2018-Pht	Plant height	Plant height	Individual	No	3.85063	7.287	No
QPht.dms-1B.1	Excalibur_c56657_282	1B	297215222	0.00014105	Mord-2018-Pht	Plant height	Plant height	Individual	No	3.85063	7.287	No
QPht.dms-1B.1	TA015141-0717	1B	298820293	0.00014105	Mord-2018-Pht	Plant height	Plant height	Individual	No	3.85063	7.287	No
QPht.dms-1B.2	Excalibur_c10140_1484	1B	339866336	0.00026253	Mord-2017-Pht	Plant height	Plant height	Individual	No	3.58082	6.427	No
QPht.dms-1B.3	BobWhite_rep_c64920_402	1B	477423552	0.00026922	Mord-2019-Pht	Plant height	Plant height	Individual	No	3.56989	6.564	No
QPht.dms-1B.3	wsnp_Ra_c12888_20519578	1B	477423705	0.00027522	Mord-2019-Pht	Plant height	Plant height	Individual	No	3.56032	6.546	No
QPht.dms-1B.3	Excalibur_s102212_259	1B	480662812	0.00027522	Mord-2019-Pht	Plant height	Plant height	Individual	No	3.56032	6.546	No
QPht.dms-1B.3	CAP7_s12849_67	1B	480664233	0.00027522	Mord-2019-Pht	Plant height	Plant height	Individual	No	3.56032	6.546	No
QPht.dms-1B.3	CAP8_c9553_109	1B	480664298	0.00027522	Mord-2019-Pht	Plant height	Plant height	Individual	No	3.56032	6.546	No
QPht.dms-1B.3	wsnp_JD_c4641_5774711	1B	480664383	0.00027522	Mord-2019-Pht	Plant height	Plant height	Individual	No	3.56032	6.546	No
QPht.dms-1B.3	wsnp_CAP11_rep_c8576_3700031	1B	480664448	0.00027522	Mord-2019-Pht	Plant height	Plant height	Individual	No	3.56032	6.546	No
QPht.dms-1B.3	wsnp_Ex_c5388_9526777	1B	480665951	0.00027522	Mord-2019-Pht	Plant height	Plant height	Individual	No	3.56032	6.546	No
QPht.dms-1B.3	TA004407-0898	1B	484261292	7.5564e-05	Mord-2019-Pht	Plant height	Plant height	Individual	No	4.12169	7.694	No
QPht.dms-1D	RAC875_c2070_893	1D	2851141	0.00016989	Mord-2022-Pht	Plant height	Plant height	Individual	No	3.76983	7.597	No
QPht.dms-2A.1	Excalibur_c62824_402	2A	100976047	0.00014256	Mord-2018-Pht	Plant height	Plant height	Individual	No	3.846	7.309	No
QPht.dms-2A.1	TA004055-0626	2A	116086292	0.00019324	Mord-2019-Pht	Plant height	Plant height	Individual	No	3.7139	6.883	No
QPht.dms-2A.2	CAP12_rep_c7918_56	2A	616779507	0.00017496	Mord-2021-Pht	Plant height	Plant height	Individual	No	3.75706	7.007	No
QPht.dms-2A.3	BS00081194_51	2A	679827452	0.0001265	Overall-5Env-Pht	Plant height	Plant height	Combined	Yes	3.89791	7.226	Yes
QPht.dms-2A.3	BS00081194_51	2A	679827452	8.7841e-05	Mord-2019-Pht	Plant height	Plant height	Individual	No	4.0563	7.595	Yes
QPht.dms-2A.3	RAC875_rep_c69987_930	2A	679828626	0.0001265	Overall-5Env-Pht	Plant height	Plant height	Combined	Yes	3.89791	7.226	Yes
QPht.dms-2A.3	RAC875_rep_c69987_930	2A	679828626	8.7841e-05	Mord-2019-Pht	Plant height	Plant height	Individual	No	4.0563	7.595	Yes
QPht.dms-2A.3	RAC875_c35521_185	2A	679829296	0.0001265	Overall-5Env-Pht	Plant height	Plant height	Combined	Yes	3.89791	7.226	Yes
QPht.dms-2A.3	RAC875_c35521_185	2A	679829296	8.7841e-05	Mord-2019-Pht	Plant height	Plant height	Individual	No	4.0563	7.595	Yes
QPht.dms-2A.3	BS00110586_51	2A	679829359	0.0001265	Overall-5Env-Pht	Plant height	Plant height	Combined	Yes	3.89791	7.226	Yes
QPht.dms-2A.3	BS00110586_51	2A	679829359	8.7841e-05	Mord-2019-Pht	Plant height	Plant height	Individual	No	4.0563	7.595	Yes
QPht.dms-2A.3	BS00110587_51	2A	679829401	0.0001265	Overall-5Env-Pht	Plant height	Plant height	Combined	Yes	3.89791	7.226	Yes
QPht.dms-2A.3	BS00110587_51	2A	679829401	8.7841e-05	Mord-2019-Pht	Plant height	Plant height	Individual	No	4.0563	7.595	Yes
QPht.dms-2A.3	BS00022377_51	2A	679835912	0.0001265	Overall-5Env-Pht	Plant height	Plant height	Combined	Yes	3.89791	7.226	Yes
QPht.dms-2A.3	BS00022377_51	2A	679835912	8.7841e-05	Mord-2019-Pht	Plant height	Plant height	Individual	No	4.0563	7.595	Yes
QPht.dms-2A.3	BS00080654_51	2A	679835947	0.0001265	Overall-5Env-Pht	Plant height	Plant height	Combined	Yes	3.89791	7.226	Yes
QPht.dms-2A.3	BS00080654_51	2A	679835947	8.7841e-05	Mord-2019-Pht	Plant height	Plant height	Individual	No	4.0563	7.595	Yes
QPht.dms-2A.3	BS00070005_51	2A	679841670	0.0001265	Overall-5Env-Pht	Plant height	Plant height	Combined	Yes	3.89791	7.226	Yes
QPht.dms-2A.3	BS00070005_51	2A	679841670	8.7841e-05	Mord-2019-Pht	Plant height	Plant height	Individual	No	4.0563	7.595	Yes
QPht.dms-2A.3	BS00070004_51	2A	679841835	0.0001265	Overall-5Env-Pht	Plant height	Plant height	Combined	Yes	3.89791	7.226	Yes
QPht.dms-2A.3	BS00070004_51	2A	679841835	8.7841e-05	Mord-2019-Pht	Plant height	Plant height	Individual	No	4.0563	7.595	Yes
QPht.dms-2A.3	RFL_Contig3780_644	2A	679843178	0.0001265	Overall-5Env-Pht	Plant height	Plant height	Combined	Yes	3.89791	7.226	Yes
QPht.dms-2A.3	RFL_Contig3780_644	2A	679843178	8.7841e-05	Mord-2019-Pht	Plant height	Plant height	Individual	No	4.0563	7.595	Yes
QPht.dms-2A.3	BS00039406_51	2A	679979417	0.0001265	Overall-5Env-Pht	Plant height	Plant height	Combined	Yes	3.89791	7.226	Yes
QPht.dms-2A.3	BS00039406_51	2A	679979417	8.7841e-05	Mord-2019-Pht	Plant height	Plant height	Individual	No	4.0563	7.595	Yes
QPht.dms-2A.4	BS00035883_51	2A	698133500	6.8858e-05	Mord-2019-Pht	Plant height	Plant height	Individual	No	4.16205	7.814	No
QPht.dms-2A.4	BS00022666_51	2A	698298935	7.0436e-05	Mord-2019-Pht	Plant height	Plant height	Individual	No	4.15221	7.792	No
QPht.dms-2A.4	Ex_c23042_1024	2A	700380754	0.00015863	Mord-2019-Pht	Plant height	Plant height	Individual	No	3.79961	7.06	No
QPht.dms-2A.5	BobWhite_c17783_72	2A	748837340	5.6737e-05	Mord-2018-Pht	Plant height	Plant height	Individual	No	4.24613	8.146	No
QPht.dms-2A.5	Tdurum_contig94203_610	2A	758588213	0.00025541	Overall-5Env-Pht	Plant height	Plant height	Combined	Yes	3.59276	6.626	Yes
QPht.dms-2A.5	Tdurum_contig94203_610	2A	758588213	0.00016208	Mord-2021-Pht	Plant height	Plant height	Individual	No	3.79027	7.073	Yes
QPht.dms-2A.5	Tdurum_contig94203_610	2A	758588213	0.00017531	Mord-2022-Pht	Plant height	Plant height	Individual	No	3.75619	7.062	Yes
QPht.dms-2A.5	Excalibur_c39151_104	2A	762119946	0.00011548	Overall-5Env-Pht	Plant height	Plant height	Combined	Yes	3.93749	7.34	Yes
QPht.dms-2A.5	Excalibur_c39151_104	2A	762119946	2.4981e-05	Mord-2022-Pht	Plant height	Plant height	Individual	No	4.60239	8.824	Yes
QPht.dms-2B.1	Excalibur_c11437_75	2B	273585361	0.00027823	Mord-2019-Pht	Plant height	Plant height	Individual	No	3.5556	6.557	No
QPht.dms-2B.2	BS00099128_51	2B	556970572	0.00015454	Mord-2021-Pht	Plant height	Plant height	Individual	No	3.81096	7.122	No
QPht.dms-2B.3	IAAV1698	2B	667962807	1.1559e-05	Mord-2019-Pht	Plant height	Plant height	Individual	No	4.93708	9.374	No
QPht.dms-2D.1	Excalibur_c22761_811	2D	97600636	0.00014256	Mord-2018-Pht	Plant height	Plant height	Individual	No	3.846	7.309	No
QPht.dms-2D.1	Excalibur_c83961_243	2D	97932737	0.00014256	Mord-2018-Pht	Plant height	Plant height	Individual	No	3.846	7.309	No
QPht.dms-2D.1	RFL_Contig753_1499	2D	101514280	0.00014256	Mord-2018-Pht	Plant height	Plant height	Individual	No	3.846	7.309	No
QPht.dms-2D.1	tplb0035p08_1446	2D	101523494	0.00014256	Mord-2018-Pht	Plant height	Plant height	Individual	No	3.846	7.309	No
QPht.dms-2D.2	BobWhite_c17572_339	2D	575231607	7.8711e-05	Mord-2022-Pht	Plant height	Plant height	Individual	No	4.10396	7.787	No
QPht.dms-2D.3	wsnp_Ku_c26323_36285697	2D	630192504	0.000227	Mord-2022-Pht	Plant height	Plant height	Individual	No	3.64397	6.825	No
QPht.dms-3A.1	Excalibur_c8483_1308	3A	20662767	0.0001515	Mord-2017-Pht	Plant height	Plant height	Individual	No	3.81959	6.977	No
QPht.dms-3A.2	wsnp_Ex_c22766_31972812	3A	379676953	0.00029486	Mord-2021-Pht	Plant height	Plant height	Individual	No	3.53038	6.551	No
QPht.dms-3A.3	Kukri_c5459_334	3A	518808576	5.2793e-05	Mord-2022-Pht	Plant height	Plant height	Individual	No	4.27742	8.14	No
QPht.dms-3A.3	wsnp_Ex_c1660_3159173	3A	518808726	5.2793e-05	Mord-2022-Pht	Plant height	Plant height	Individual	No	4.27742	8.14	No
QPht.dms-3A.4	wsnp_Ex_c15269_23491104	3A	551431950	1.2582e-05	Mord-2018-Pht	Plant height	Plant height	Individual	No	4.90025	9.542	No
QPht.dms-3A.4	wsnp_Ex_c15269_23492289	3A	551433995	1.2161e-05	Mord-2018-Pht	Plant height	Plant height	Individual	No	4.91503	9.527	No
QPht.dms-3B.1	Tdurum_contig51993_52	3B	78261819	0.00010647	Mord-2017-Pht	Plant height	Plant height	Individual	No	3.97277	7.264	No
QPht.dms-3B.1	BS00022741_51	3B	78261914	0.00010647	Mord-2017-Pht	Plant height	Plant height	Individual	No	3.97277	7.264	No
QPht.dms-3B.1	Excalibur_c21372_142	3B	78262428	0.00010647	Mord-2017-Pht	Plant height	Plant height	Individual	No	3.97277	7.264	No
QPht.dms-3B.1	wsnp_Ex_c8695_14561512	3B	78717705	0.00010647	Mord-2017-Pht	Plant height	Plant height	Individual	No	3.97277	7.264	No
QPht.dms-3B.1	BS00060255_51	3B	78717856	0.00010647	Mord-2017-Pht	Plant height	Plant height	Individual	No	3.97277	7.264	No
QPht.dms-3B.1	BS00060247_51	3B	78718361	9.8231e-05	Mord-2017-Pht	Plant height	Plant height	Individual	No	4.00775	7.298	No
QPht.dms-3B.1	BS00063036_51	3B	78720655	0.00010647	Mord-2017-Pht	Plant height	Plant height	Individual	No	3.97277	7.264	No
QPht.dms-3B.1	RAC875_c35310_770	3B	79234688	0.00010647	Mord-2017-Pht	Plant height	Plant height	Individual	No	3.97277	7.264	No
QPht.dms-3B.1	Kukri_c66923_217	3B	79236378	0.00010647	Mord-2017-Pht	Plant height	Plant height	Individual	No	3.97277	7.264	No
QPht.dms-3B.1	Excalibur_c11246_659	3B	79236410	0.00010647	Mord-2017-Pht	Plant height	Plant height	Individual	No	3.97277	7.264	No
QPht.dms-3B.2	RAC875_c20905_383	3B	777207514	0.00025379	Mord-2018-Pht	Plant height	Plant height	Individual	No	3.59553	6.767	No
QPht.dms-3D	BS00017789_51	3D	614022994	0.00015764	Mord-2019-Pht	Plant height	Plant height	Individual	No	3.80233	7.097	No
QPht.dms-4B.1	CAP12_c4778_199	4B	53605515	9.3816e-05	Mord-2018-Pht	Plant height	Plant height	Individual	No	4.02772	7.628	No
QPht.dms-4B.2	Kukri_c75091_154	4B	640219155	7.8642e-05	Mord-2022-Pht	Plant height	Plant height	Individual	No	4.10435	7.783	No
QPht.dms-4D.1	wsnp_Ex_rep_c67296_65839761	4D	62949580	0.00021084	Mord-2017-Pht	Plant height	Plant height	Individual	No	3.67605	6.601	No
QPht.dms-4D.1	Ex_c6665_1067	4D	65539194	0.00027374	Mord-2017-Pht	Plant height	Plant height	Individual	No	3.56266	6.377	No
QPht.dms-4D.2	CAP12_c2569_346	4D	506019512	0.00011593	Mord-2019-Pht	Plant height	Plant height	Individual	No	3.9358	7.426	No
QPht.dms-5A	Kukri_c44572_797	5A	667869770	0.00025222	Mord-2017-Pht	Plant height	Plant height	Individual	No	3.59822	6.448	No
QPht.dms-5A	wsnp_Ex_c2505_4679749	5A	690172389	0.00028562	Mord-2019-Pht	Plant height	Plant height	Individual	No	3.54421	6.567	No
QPht.dms-5B.1	CAP7_c5481_96	5B	27153435	1.8593e-05	Mord-2017-Pht	Plant height	Plant height	Individual	No	4.73065	8.704	No
QPht.dms-5B.1	CAP7_c5481_96	5B	27153435	0.00018335	Mord-2022-Pht	Plant height	Plant height	Individual	No	3.73672	7.005	No
QPht.dms-5B.1	wsnp_CAP8_c1210_739429	5B	27153585	1.9709e-05	Mord-2017-Pht	Plant height	Plant height	Individual	No	4.70534	8.647	No
QPht.dms-5B.1	wsnp_CAP8_c1210_739429	5B	27153585	3.7784e-05	Mord-2019-Pht	Plant height	Plant height	Individual	No	4.42269	8.371	No
QPht.dms-5B.1	wsnp_CAP8_c1210_739429	5B	27153585	3.8725e-05	Mord-2022-Pht	Plant height	Plant height	Individual	No	4.41201	8.396	No
QPht.dms-5B.2	wsnp_Ku_rep_c102901_89769309	5B	673430886	0.0002262	Mord-2019-Pht	Plant height	Plant height	Individual	No	3.64551	6.759	No
QPht.dms-6A.1	Tdurum_contig10205_484	6A	487424689	0.00018111	Mord-2021-Pht	Plant height	Plant height	Individual	No	3.74206	6.946	No
QPht.dms-6A.2	Tdurum_contig61574_645	6A	565689339	0.00010812	Mord-2019-Pht	Plant height	Plant height	Individual	No	3.96609	7.46	No
QPht.dms-6A.2	wsnp_RFL_Contig3136_3092151	6A	566129440	0.0002262	Mord-2019-Pht	Plant height	Plant height	Individual	No	3.64551	6.759	No
QPht.dms-6A.2	wsnp_CAP11_c1178_684471	6A	566129558	0.0002262	Mord-2019-Pht	Plant height	Plant height	Individual	No	3.64551	6.759	No
QPht.dms-6A.2	wsnp_JD_c22766_19622512	6A	566129909	0.00010812	Mord-2019-Pht	Plant height	Plant height	Individual	No	3.96609	7.46	No
QPht.dms-6A.2	wsnp_CAP12_c928_486444	6A	566506766	0.00010812	Mord-2019-Pht	Plant height	Plant height	Individual	No	3.96609	7.46	No
QPht.dms-6A.2	RAC875_c104548_369	6A	566506836	0.00010812	Mord-2019-Pht	Plant height	Plant height	Individual	No	3.96609	7.46	No
QPht.dms-6A.2	Tdurum_contig55363_297	6A	566507150	0.00010812	Mord-2019-Pht	Plant height	Plant height	Individual	No	3.96609	7.46	No
QPht.dms-6A.2	Kukri_c6128_238	6A	567028965	7.805e-05	Mord-2019-Pht	Plant height	Plant height	Individual	No	4.10763	7.714	No
QPht.dms-6A.2	wsnp_Ra_c12086_19452422	6A	567046934	0.0003084	Mord-2019-Pht	Plant height	Plant height	Individual	No	3.51089	6.513	No
QPht.dms-6A.2	wsnp_Ex_c17637_26370812	6A	576106118	5.7034e-05	Mord-2019-Pht	Plant height	Plant height	Individual	No	4.24387	8.032	No
QPht.dms-6A.2	Tdurum_contig82427_252	6A	576178460	0.00014937	Overall-5Env-Pht	Plant height	Plant height	Combined	Yes	3.82574	7.094	Yes
QPht.dms-6A.2	Tdurum_contig82427_252	6A	576178460	3.6942e-06	Mord-2019-Pht	Plant height	Plant height	Individual	No	5.43248	10.418	Yes
QPht.dms-6A.2	Excalibur_c18632_1700	6A	597635983	0.00020687	Mord-2022-Pht	Plant height	Plant height	Individual	No	3.6843	6.906	No
QPht.dms-6A.2	BobWhite_c14882_143	6A	597636341	0.00020687	Mord-2022-Pht	Plant height	Plant height	Individual	No	3.6843	6.906	No
QPht.dms-6A.2	Kukri_c9805_696	6A	615258801	0.00011271	Mord-2019-Pht	Plant height	Plant height	Individual	No	3.94804	7.436	No
QPht.dms-6B	RAC875_c20115_1304	6B	649175306	9.6345e-05	Mord-2018-Pht	Plant height	Plant height	Individual	No	4.01617	7.642	No
QPht.dms-6B	GENE-3904_72	6B	652748410	4.2679e-05	Mord-2019-Pht	Plant height	Plant height	Individual	No	4.36979	8.25	No
QPht.dms-6D	Kukri_c91605_378	6D	34152005	0.00010813	Mord-2021-Pht	Plant height	Plant height	Individual	No	3.96605	7.447	No
QPht.dms-7B	BobWhite_c4253_568	7B	14921773	0.00026691	Overall-5Env-Pht	Plant height	Plant height	Combined	Yes	3.57364	6.594	Yes
QPht.dms-7B	Excalibur_c34807_206	7B	14927437	0.00019477	Overall-5Env-Pht	Plant height	Plant height	Combined	Yes	3.71048	6.88	Yes
QFlt.dms-1A.1	wsnp_Ex_c7252_12453079	1A	15213269	9.63e-05	Mord-2018-DA	Flowering time	Flowering time	Individual	No	4.01637	7.031	No
QFlt.dms-1A.1	BS00079071_51	1A	15301104	0.00024797	Mord-2018-DA	Flowering time	Flowering time	Individual	No	3.6056	6.252	No
QFlt.dms-1A.2	BobWhite_rep_c51642_1057	1A	445005074	0.00020359	Mord-2018-DA	Flowering time	Flowering time	Individual	No	3.69124	6.452	No
QFlt.dms-1A.2	wsnp_Ex_c31567_40338517	1A	445009058	0.00020359	Mord-2018-DA	Flowering time	Flowering time	Individual	No	3.69124	6.452	No
QFlt.dms-1A.2	Kukri_c49015_1606	1A	445014634	0.00020359	Mord-2018-DA	Flowering time	Flowering time	Individual	No	3.69124	6.452	No
QFlt.dms-1A.2	Kukri_c49015_1700	1A	445015479	0.00020359	Mord-2018-DA	Flowering time	Flowering time	Individual	No	3.69124	6.452	No
QFlt.dms-1A.2	wsnp_Ex_c2004_3770146	1A	450697348	0.00020359	Mord-2018-DA	Flowering time	Flowering time	Individual	No	3.69124	6.452	No
QFlt.dms-1A.3	Excalibur_c1845_4911	1A	519148259	0.00022198	Mord-2018-DA	Flowering time	Flowering time	Individual	No	3.65369	6.315	No
QFlt.dms-1A.3	Excalibur_c65755_51	1A	519148413	0.00022198	Mord-2018-DA	Flowering time	Flowering time	Individual	No	3.65369	6.315	No
QFlt.dms-1A.3	Ra_c24793_726	1A	519149413	0.00019612	Mord-2018-DA	Flowering time	Flowering time	Individual	No	3.70748	6.422	No
QFlt.dms-1A.3	Kukri_c28695_269	1A	519154600	0.00019612	Mord-2018-DA	Flowering time	Flowering time	Individual	No	3.70748	6.422	No
QFlt.dms-1A.3	wsnp_Ex_c1845_3472790	1A	519154750	0.00019612	Mord-2018-DA	Flowering time	Flowering time	Individual	No	3.70748	6.422	No
QFlt.dms-1A.3	RAC875_c12993_201	1A	519155014	0.00019612	Mord-2018-DA	Flowering time	Flowering time	Individual	No	3.70748	6.422	No
QFlt.dms-1A.3	RAC875_c12993_127	1A	519155088	0.00019612	Mord-2018-DA	Flowering time	Flowering time	Individual	No	3.70748	6.422	No
QFlt.dms-1A.3	Excalibur_c1845_718	1A	519155751	0.00019612	Mord-2018-DA	Flowering time	Flowering time	Individual	No	3.70748	6.422	No
QFlt.dms-1A.3	RAC875_c45115_340	1A	519156166	0.00019612	Mord-2018-DA	Flowering time	Flowering time	Individual	No	3.70748	6.422	No
QFlt.dms-1A.3	RAC875_c45115_509	1A	519156487	0.00019612	Mord-2018-DA	Flowering time	Flowering time	Individual	No	3.70748	6.422	No
QFlt.dms-1A.3	IAAV1142	1A	519627229	3.3868e-05	Mord-2018-DA	Flowering time	Flowering time	Individual	No	4.47021	7.855	No
QFlt.dms-1A.3	BS00003743_51	1A	528844795	0.00019612	Mord-2018-DA	Flowering time	Flowering time	Individual	No	3.70748	6.422	No
QFlt.dms-1A.4	IAAV4820	1A	578955295	2.8898e-05	Overall-3Env-DA	Flowering time	Flowering time	Combined	Yes	4.53913	8.345	Yes
QFlt.dms-1A.4	IAAV4820	1A	578955295	5.6194e-05	Mord-2017-DA	Flowering time	Flowering time	Individual	No	4.25031	7.744	Yes
QFlt.dms-1B.1	BobWhite_c441_976	1B	463765497	0.00020359	Mord-2018-DA	Flowering time	Flowering time	Individual	No	3.69124	6.452	No
QFlt.dms-1B.1	Kukri_c27114_294	1B	466468658	0.00020359	Mord-2018-DA	Flowering time	Flowering time	Individual	No	3.69124	6.452	No
QFlt.dms-1B.1	Kukri_c38105_452	1B	467186867	0.00020359	Mord-2018-DA	Flowering time	Flowering time	Individual	No	3.69124	6.452	No
QFlt.dms-1B.1	Kukri_c38105_143	1B	467187176	0.00020359	Mord-2018-DA	Flowering time	Flowering time	Individual	No	3.69124	6.452	No
QFlt.dms-1B.1	Ra_c45721_2630	1B	467187299	0.00020359	Mord-2018-DA	Flowering time	Flowering time	Individual	No	3.69124	6.452	No
QFlt.dms-1B.1	Kukri_c49015_1037	1B	467195756	0.00020359	Mord-2018-DA	Flowering time	Flowering time	Individual	No	3.69124	6.452	No
QFlt.dms-1B.1	Excalibur_c16154_246	1B	484771257	0.00010642	Mord-2018-DA	Flowering time	Flowering time	Individual	No	3.97298	6.918	No
QFlt.dms-1B.2	Excalibur_c63018_386	1B	675715555	6.5443e-05	Overall-3Env-DA	Flowering time	Flowering time	Combined	Yes	4.18414	7.563	Yes
QFlt.dms-1B.2	Excalibur_c63018_386	1B	675715555	0.00011784	Mord-2017-DA	Flowering time	Flowering time	Individual	No	3.92871	7.038	Yes
QFlt.dms-1D.1	BS00000744_51	1D	3051805	0.00013205	Mord-2018-DA	Flowering time	Flowering time	Individual	No	3.87926	7.51	No
QFlt.dms-1D.2	Ex_c15717_451	1D	30487435	0.00026394	Mord-2017-DA	Flowering time	Flowering time	Individual	No	3.57849	6.203	No
QFlt.dms-2A.1	Kukri_c11327_977	2A	511507524	0.00012752	Overall-3Env-DA	Flowering time	Flowering time	Combined	Yes	3.89442	6.909	Yes
QFlt.dms-2A.2	wsnp_Ex_c2137_4014383	2A	760050438	0.00027557	Mord-2018-DA	Flowering time	Flowering time	Individual	No	3.55977	6.141	No
QFlt.dms-2A.2	RAC875_c35807_1110	2A	776692457	0.00030389	Overall-3Env-DA	Flowering time	Flowering time	Combined	Yes	3.51728	6.094	Yes
QFlt.dms-2B.1	BS00078506_51	2B	218885187	1.2908e-05	Mord-2018-DA	Flowering time	Flowering time	Individual	No	4.88914	8.661	No
QFlt.dms-2B.2	BS00092235_51	2B	608940065	0.0001348	Mord-2017-DA	Flowering time	Flowering time	Individual	No	3.87031	6.871	No
QFlt.dms-2B.3	tplb0053o16_915	2B	800707801	0.00020556	Mord-2017-DA	Flowering time	Flowering time	Individual	No	3.68706	6.542	No
QFlt.dms-2B.3	BS00106597_51	2B	803226846	2.4404e-05	Overall-3Env-DA	Flowering time	Flowering time	Combined	Yes	4.61254	8.174	Yes
QFlt.dms-2B.3	BS00106597_51	2B	803226846	8.9595e-06	Mord-2017-DA	Flowering time	Flowering time	Individual	No	5.04772	9.106	Yes
QFlt.dms-2D	BS00077693_51	2D	382575356	7.4418e-05	Overall-3Env-DA	Flowering time	Flowering time	Combined	Yes	4.12832	7.408	Yes
QFlt.dms-3A	Kukri_c11905_89	3A	82787903	0.00019847	Mord-2017-DA	Flowering time	Flowering time	Individual	No	3.70231	6.265	No
QFlt.dms-3B.1	Kukri_rep_c102621_659	3B	127887186	0.00024007	Mord-2017-DA	Flowering time	Flowering time	Individual	No	3.61966	6.199	No
QFlt.dms-3B.2	BobWhite_c1196_297	3B	504904289	7.5172e-05	Mord-2018-DA	Flowering time	Flowering time	Individual	No	4.12394	7.178	No
QFlt.dms-3B.2	Ku_c27771_508	3B	508825335	0.00023545	Mord-2018-DA	Flowering time	Flowering time	Individual	No	3.6281	6.29	No
QFlt.dms-3B.2	BS00108055_51	3B	527647201	0.00025121	Mord-2018-DA	Flowering time	Flowering time	Individual	No	3.59996	6.17	No
QFlt.dms-3B.2	BobWhite_c40455_116	3B	594588859	0.00026378	Mord-2018-DA	Flowering time	Flowering time	Individual	No	3.57876	6.195	No
QFlt.dms-3D	Excalibur_rep_c99503_99	3D	614459071	0.00027174	Mord-2018-DA	Flowering time	Flowering time	Individual	No	3.56585	6.12	No
QFlt.dms-4B.1	RAC875_rep_c108054_95	4B	551885003	0.00028676	Mord-2017-DA	Flowering time	Flowering time	Individual	No	3.54248	6.208	No
QFlt.dms-4B.2	Excalibur_c29568_163	4B	645369355	0.00029861	Mord-2018-DA	Flowering time	Flowering time	Individual	No	3.5249	6.07	No
QFlt.dms-4B.2	wsnp_BG604404B_Ta_2_1	4B	657001762	0.00010405	Mord-2017-DA	Flowering time	Flowering time	Individual	No	3.98276	7.088	No
QFlt.dms-5A.1	wsnp_Ku_c30078_39930134	5A	331883424	0.00018094	Mord-2017-DA	Flowering time	Flowering time	Individual	No	3.74247	6.607	No
QFlt.dms-5A.2	BS00090309_51	5A	472838315	0.00014913	Mord-2018-DA	Flowering time	Flowering time	Individual	No	3.82643	6.625	No
QFlt.dms-5A.3	Tdurum_contig28268_91	5A	576289141	0.00028457	Mord-2017-DA	Flowering time	Flowering time	Individual	No	3.54581	6.17	No
QFlt.dms-5B	Ex_c31847_366	5B	552970035	1.6372e-05	Mord-2017-DA	Flowering time	Flowering time	Individual	No	4.7859	8.689	No
QFlt.dms-5B	Tdurum_contig97342_274	5B	561391211	0.00019015	Mord-2017-DA	Flowering time	Flowering time	Individual	No	3.7209	6.529	No
QFlt.dms-5B	wsnp_Ex_c13485_21225504	5B	566210165	0.00030751	Mord-2017-DA	Flowering time	Flowering time	Individual	No	3.51214	5.98	No
QFlt.dms-5B	Tdurum_contig32812_325	5B	574399341	0.00021069	Mord-2017-DA	Flowering time	Flowering time	Individual	No	3.67636	6.325	No
QFlt.dms-5B	BS00022000_51	5B	574399373	0.00021069	Mord-2017-DA	Flowering time	Flowering time	Individual	No	3.67636	6.325	No
QFlt.dms-5D.1	RAC875_c53154_81	5D	69066945	0.00020192	Mord-2017-DA	Flowering time	Flowering time	Individual	No	3.69482	6.571	No
QFlt.dms-5D.2	Kukri_rep_c105803_86	5D	381732524	9.8755e-05	Mord-2018-DA	Flowering time	Flowering time	Individual	No	4.00544	7.068	No
QFlt.dms-5D.3	BS00009443_51	5D	466984884	0.00012149	Mord-2017-DA	Flowering time	Flowering time	Individual	No	3.91546	6.819	No
QFlt.dms-6A	RAC875_c23552_811	6A	17387387	6.0656e-05	Mord-2019-DA	Flowering time	Flowering time	Individual	No	4.21713	7.946	No
QFlt.dms-6B.1	Kukri_c2148_137	6B	23091171	0.00025323	Mord-2018-DA	Flowering time	Flowering time	Individual	No	3.59648	6.203	No
QFlt.dms-6B.2	RAC875_c14309_317	6B	659308231	0.00014389	Mord-2017-DA	Flowering time	Flowering time	Individual	No	3.84197	6.933	No
QFlt.dms-6B.3	RAC875_c57219_1058	6B	726375053	0.00016021	Mord-2018-DA	Flowering time	Flowering time	Individual	No	3.79531	6.627	No
QFlt.dms-6D	RAC875_c95993_265	6D	77284817	5.5961e-05	Mord-2018-DA	Flowering time	Flowering time	Individual	No	4.25211	7.529	No
QFlt.dms-7A.1	GENE-3129_890	7A	65788443	0.0002388	Overall-3Env-DA	Flowering time	Flowering time	Combined	Yes	3.62197	6.371	Yes
QFlt.dms-7A.2	BS00038787_51	7A	119492152	0.00026591	Mord-2019-DA	Flowering time	Flowering time	Individual	No	3.57527	6.564	No
QFlt.dms-7A.3	BS00062738_51	7A	206184442	6.866e-05	Mord-2018-DA	Flowering time	Flowering time	Individual	No	4.1633	7.235	No
QFlt.dms-7B	wsnp_Ex_c27323_36528037	7B	578207106	0.00022349	Overall-3Env-DA	Flowering time	Flowering time	Combined	Yes	3.65074	6.5	Yes

## Sheet: Table S4B-QTL summary-1
B) Summary of the 185 QTLs assocaited with disease incidence, severity, visual rating index, flowering time, and plant height recorded in individual and combined environments.
Chrom	QTL	No. of SNPs	Site-Year-Trait	Min position (bp)	Max position (bp)	Mean P-value	Mean PVE (%)	Trait
1A	QFhb.dms-1A.1	4	Mord-2017-Inc	23266862	23266862	3.28e-06	10.62	Incidence
			Mord-2018-VRI	12414618	12414618	0.000275	6.7	VRI
			Mord-2021-VRI	35201537	35201537	0.000134	7.13	VRI
			Overall-7Env-Sev	48797924	48797924	0.000295	6.47	Severity
	QFhb.dms-1A.2	1	Carm-2020-Inc	123892376	123892376	1.06e-05	9.68	Incidence
			Carm-2020-VRI	123892376	123892376	7.53e-05	7.66	VRI
			Mord-2017-Inc	123892376	123892376	5.27e-05	8.13	Incidence
			Overall-7Env-Inc	123892376	123892376	5.41e-05	8.08	Incidence
	QFhb.dms-1A.3	1	Mord-2018-VRI	291983272	291983272	0.000169	7.15	VRI
	QFhb.dms-1A.4	1	Mord-2017-Inc	366502314	366502314	0.000222	6.83	Incidence
	QFhb.dms-1A.5	2	Mord-2018-VRI	465515172	465515835	0.00027	6.72	VRI
	QFhb.dms-1A.6	10	Carm-2020-Inc	535960658	535960658	2.93e-05	8.75	Incidence
			Carm-2020-VRI	535960658	539019865	0.0001985	6.86	VRI
			Mord-2021-Sev	531437685	531880503	0.0001884	6.47	Severity
1B	QFhb.dms-1B.1	1	Mord-2018-Sev	76443932	76443932	7.87e-05	7.83	Severity
	QFhb.dms-1B.2	2	Mord-2019-VRI	180502287	180502287	0.000183	6.91	VRI
			Mord-2021-Inc	180502287	180502287	3.46e-08	14.53	Incidence
			Mord-2022-Sev	182172689	182172689	8.63e-05	7.62	Severity
			Mord-2022-VRI	182172689	182172689	0.000258	6.6	VRI
	QFhb.dms-1B.3	6	Mord-2018-VRI	328171459	331585402	0.0002288	6.91	VRI
			Mord-2021-Sev	348320835	348320835	7.27e-05	7.57	Severity
	QFhb.dms-1B.4	3	Mord-2018-VRI	443868187	495900572	0.0002633	6.74	VRI
	QFhb.dms-1B.5	5	Carm-2020-Inc	599140145	601013700	9.72e-05	8.15	Incidence
			Carm-2020-Sev	577982185	577982185	9.34e-05	7.49	Severity
			Carm-2020-VRI	577982185	599740807	5.227e-05	8.07	VRI
			Mord-2021-Sev	589952660	589952660	0.000177	6.51	Severity
1D	QFhb.dms-1D.1	2	Mord-2017-Inc	21517834	21682699	1.768e-05	10.34	Incidence
	QFhb.dms-1D.2	1	Mord-2018-VRI	224996590	224996590	0.000165	7.17	VRI
	QFhb.dms-1D.3	1	Mord-2021-Inc	493865491	493865491	0.000266	6.67	Incidence
2A	QFhb.dms-2A.1	2	Mord-2018-Inc	22864268	22864268	0.000253	6.41	Incidence
			Mord-2018-VRI	41790187	41790187	6.2e-05	8.07	VRI
	QFhb.dms-2A.2	2	Carm-2020-Inc	170792611	170792724	1.19e-05	9.57	Incidence
			Carm-2020-VRI	170792611	170792724	0.000142	7.1	VRI
			Mord-2017-Inc	170792611	170792724	2.8e-05	8.7	Incidence
			Overall-7Env-Inc	170792611	170792724	3.09e-05	8.58	Incidence
			Overall-7Env-VRI	170792611	170792724	0.000185	6.87	VRI
	QFhb.dms-2A.3	25	Mord-2021-Inc	211363147	262367174	0.0001348	7.24	Incidence
	QFhb.dms-2A.4	28	Mord-2018-Sev	311003366	311003366	9.7e-05	7.63	Severity
			Mord-2018-VRI	311003366	311003366	0.000255	6.77	VRI
			Mord-2021-Inc	280404119	359534401	0.0001669	7.07	Incidence
	QFhb.dms-2A.5	26	Mord-2021-Inc	376479101	421908349	0.0001645	7.08	Incidence
	QFhb.dms-2A.6	8	Mord-2021-Inc	450071384	474110214	0.0001431	7.19	Incidence
	QFhb.dms-2A.7	11	Elora-2017-Sev	510976274	510976274	0.000155	6.78	Severity
			Elora-2017-VRI	510976274	511204073	0.0001513	6.66	VRI
			Mord-2017-Sev	508108675	508108675	0.000299	6.52	Severity
			Mord-2019-Sev	510976274	510976274	0.000197	6.81	Severity
			Mord-2021-Inc	501789551	511204073	8.625e-05	7.93	Incidence
	QFhb.dms-2A.8	3	Carm-2020-Sev	700817852	700817852	0.000138	7.15	Severity
			Carm-2020-VRI	608450249	608450399	0.000299	6.46	VRI
	QFhb.dms-2A.9	6	Carm-2020-Inc	754052714	754052714	4.9e-05	8.29	Incidence
			Carm-2020-VRI	754052714	754052714	6.71e-05	7.79	VRI
			Elora-2017-Sev	743041442	743309471	8.73e-05	7.51	Severity
			Elora-2017-VRI	743041442	743309471	0.0001615	6.97	VRI
			Mord-2018-Sev	760050438	783116072	0.0002295	6.89	Severity
			Mord-2018-VRI	783116072	783116072	2.21e-05	9	VRI
			Mord-2022-Sev	782020976	782020976	0.000156	7.11	Severity
2B	QFhb.dms-2B.1	2	Mord-2017-Sev	27882905	27882905	1.09e-06	11.86	Severity
			Mord-2017-VRI	27882905	27882905	3.64e-06	10.77	VRI
			Mord-2022-Inc	13182664	13182664	0.000185	6.95	Incidence
	QFhb.dms-2B.2	1	Mord-2019-Inc	118839261	118839261	3.76e-05	8.47	Incidence
	QFhb.dms-2B.3	4	Mord-2017-Sev	241190841	241190841	0.000185	6.93	Severity
			Mord-2017-VRI	241190841	241190841	6.73e-05	7.84	VRI
			Mord-2021-Inc	255849908	259661241	0.000248	6.69	Incidence
	QFhb.dms-2B.4	3	Mord-2018-Sev	330221121	330221121	6.54e-07	12.12	Severity
			Mord-2018-VRI	330221121	330221121	1.95e-06	11.19	VRI
			Mord-2021-Inc	344727219	344727371	0.000108	7.34	Incidence
	QFhb.dms-2B.5	1	Mord-2021-Inc	394188470	394188470	0.000114	7.32	Incidence
	QFhb.dms-2B.6	4	Mord-2017-Sev	451012333	451289805	0.0001547	8.03	Severity
			Mord-2017-VRI	451289805	451289805	2.95e-05	8.61	VRI
			Mord-2021-Inc	450359180	475639997	8.034e-05	8.14	Incidence
	QFhb.dms-2B.7	1	Carm-2020-Inc	642865065	642865065	3.69e-05	8.54	Incidence
	QFhb.dms-2B.8	4	Carm-2020-Inc	700111716	700111716	5.95e-05	8.11	Incidence
			Overall-7Env-Inc	691078143	691078296	0.000264	6.65	Incidence
	QFhb.dms-2B.9	1	Mord-2018-Sev	738938760	738938760	0.000189	7.02	Severity
	QFhb.dms-2B.10	1	Mord-2018-Sev	800875086	800875086	6.44e-05	8	Severity
			Mord-2018-VRI	800875086	800875086	0.000111	7.53	VRI
2D	QFhb.dms-2D.1	1	Mord-2019-Inc	6632206	6632206	3.52e-05	8.62	Incidence
	QFhb.dms-2D.2	1	Carm-2020-Inc	159094494	159094494	1.19e-05	9.57	Incidence
			Carm-2020-VRI	159094494	159094494	0.000142	7.1	VRI
			Mord-2017-Inc	159094494	159094494	2.8e-05	8.7	Incidence
			Overall-7Env-Inc	159094494	159094494	3.09e-05	8.58	Incidence
			Overall-7Env-VRI	159094494	159094494	0.000185	6.87	VRI
	QFhb.dms-2D.3	2	Mord-2021-Inc	206289057	222778813	0.000114	7.32	Incidence
	QFhb.dms-2D.4	5	Mord-2021-Inc	258909207	295765157	0.0002095	6.9	Incidence
	QFhb.dms-2D.5	1	Mord-2017-Inc	575231607	575231607	0.000161	7.12	Incidence
	QFhb.dms-2D.6	4	Carm-2020-Inc	622545065	622545065	0.000237	6.84	Incidence
			Elora-2017-Sev	610375410	610375410	0.000305	6.38	Severity
			Mord-2018-Sev	633649577	633649577	0.000158	7.18	Severity
			Mord-2019-VRI	645444753	645444753	0.000163	7.02	VRI
			Mord-2022-Sev	622545065	622545065	0.000263	6.63	Severity
3A	QFhb.dms-3A.1	9	Carm-2020-Inc	13799953	25989410	0.0001783	7.93	Incidence
			Carm-2020-VRI	13799953	14345904	7.53e-05	7.66	VRI
			Mord-2017-Inc	13799953	14345904	5.27e-05	8.13	Incidence
			Mord-2018-Sev	13205387	13205387	7.09e-05	7.96	Severity
			Mord-2018-VRI	10457950	13205387	0.0001042	8.23	VRI
			Overall-7Env-Inc	13799953	14345904	5.41e-05	8.08	Incidence
	QFhb.dms-3A.2	1	Mord-2017-VRI	227360444	227360444	0.000255	6.64	VRI
	QFhb.dms-3A.3	1	Mord-2017-Inc	379676953	379676953	3.51e-06	10.56	Incidence
	QFhb.dms-3A.4	1	Carm-2020-Inc	568036906	568036906	0.000204	6.98	Incidence
	QFhb.dms-3A.5	1	Mord-2018-Sev	632883561	632883561	0.000167	7.14	Severity
			Mord-2018-VRI	632883561	632883561	8.76e-05	7.75	VRI
	QFhb.dms-3A.6	1	Carm-2020-Sev	752842802	752842802	0.00025	6.75	Severity
3B	QFhb.dms-3B.1	16	Carm-2020-Inc	11966743	21998573	0.0001607	8.01	Incidence
			Carm-2020-VRI	11966743	15010783	7.53e-05	7.66	VRI
			Mord-2017-Inc	11966743	15010783	4.925e-05	8.19	Incidence
			Mord-2019-Sev	10183970	15826696	2.989e-05	11.79	Severity
			Mord-2019-VRI	15817806	15826696	6.235e-06	9.92	VRI
			Mord-2022-Inc	10183970	23544112	0.0001086	7.62	Incidence
			Overall-7Env-Inc	10183970	15010783	6.428e-05	7.96	Incidence
			Overall-7Env-Sev	15817806	15826696	7.445e-05	7.69	Severity
			Overall-7Env-VRI	15817806	15826696	0.000275	6.53	VRI
	QFhb.dms-3B.2	1	Carm-2020-Inc	453993436	453993436	8.71e-05	7.76	Incidence
	QFhb.dms-3B.3	9	Carm-2020-Inc	596393551	596769561	0.000233	6.86	Incidence
			Mord-2019-Sev	601828996	606543430	5.76e-05	7.97	Severity
	QFhb.dms-3B.4	1	Mord-2021-Inc	661706987	661706987	0.000138	7.26	Incidence
	QFhb.dms-3B.5	1	Elora-2017-Inc	684826108	684826108	0.000254	6.71	Incidence
			Elora-2017-Sev	684826108	684826108	0.000226	6.58	Severity
			Elora-2017-VRI	684826108	684826108	0.000137	6.98	VRI
	QFhb.dms-3B.6	2	Carm-2020-Inc	835992920	835992920	0.000148	7.28	Incidence
			Carm-2020-Sev	817273014	835992920	0.000134	7.14	Severity
			Carm-2020-VRI	817273014	835992920	0.0001125	7.29	VRI
3D	QFhb.dms-3D.1	9	Carm-2020-Inc	6342389	11718998	5.95e-05	9.16	Incidence
			Carm-2020-VRI	6342389	7918170	7.53e-05	7.66	VRI
			Mord-2017-Inc	6342389	7918170	5.27e-05	8.13	Incidence
			Mord-2019-Sev	7120322	7120322	0.000105	7.76	Severity
			Mord-2021-VRI	3120427	3120427	0.000222	6.71	VRI
			Mord-2022-VRI	7180309	7180309	6.48e-05	7.87	VRI
			Overall-7Env-Inc	6342389	7918170	5.41e-05	8.08	Incidence
	QFhb.dms-3D.2	1	Mord-2022-Inc	362494047	362494047	0.000262	6.66	Incidence
	QFhb.dms-3D.3	1	Carm-2020-Inc	601527049	601527049	0.000202	6.99	Incidence
4A	QFhb.dms-4A.1	5	Carm-2020-Sev	29088835	29088835	0.000277	6.55	Severity
			Mord-2018-Sev	7110506	7359059	5.903e-05	8.29	Severity
			Mord-2021-Sev	24587335	24587335	6.89e-05	7.78	Severity
	QFhb.dms-4A.2	1	Mord-2017-Sev	434405954	434405954	0.000135	7.21	Severity
			Mord-2017-VRI	434405954	434405954	0.000203	6.85	VRI
			Mord-2021-Inc	434405954	434405954	1.6e-05	9.01	Incidence
	QFhb.dms-4A.3	3	Mord-2018-Sev	627264866	634185740	7.363e-05	8.08	Severity
			Mord-2018-VRI	627264866	634185740	6.62e-05	8.2	VRI
	QFhb.dms-4A.4	2	Carm-2020-Inc	703726263	703726263	0.000237	6.84	Incidence
			Mord-2018-VRI	718547031	718547031	0.000274	6.7	VRI
	QFhb.dms-4A.5	1	Mord-2019-Sev	753067552	753067552	0.000306	6.43	Severity
4B	QFhb.dms-4B.1	1	Mord-2019-Inc	144122749	144122749	1e-05	9.71	Incidence
	QFhb.dms-4B.2	1	Mord-2022-VRI	382363929	382363929	0.00025	6.63	VRI
	QFhb.dms-4B.3	1	Mord-2021-Sev	643919716	643919716	0.000228	6.54	Severity
4D	QFhb.dms-4D.1	1	Mord-2021-Inc	43963763	43963763	5.59e-05	7.86	Incidence
	QFhb.dms-4D.2	1	Mord-2019-Sev	215264602	215264602	1.34e-05	9.16	Severity
			Mord-2019-VRI	215264602	215264602	2.2e-05	8.81	VRI
			Mord-2021-Inc	215264602	215264602	7.85e-07	11.8	Incidence
	QFhb.dms-4D.3	1	Mord-2018-VRI	417772023	417772023	2.93e-05	8.75	VRI
	QFhb.dms-4D.4	2	Carm-2020-Inc	475132522	475132522	4.9e-05	8.29	Incidence
			Carm-2020-VRI	475132522	475132522	6.71e-05	7.79	VRI
			Mord-2021-Inc	460413315	460413315	0.000156	7.04	Incidence
	QFhb.dms-4D.5	1	Mord-2022-VRI	509743050	509743050	0.000184	6.97	VRI
5A	QFhb.dms-5A.1	1	Mord-2022-Sev	4961403	4961403	6.1e-06	10.32	Severity
	QFhb.dms-5A.2	4	Mord-2017-Sev	41956018	43161069	0.000185	6.93	Severity
			Mord-2017-VRI	41956018	43161069	6.73e-05	7.84	VRI
			Mord-2018-Sev	37887527	37896815	0.000119	7.45	Severity
	QFhb.dms-5A.3	2	Carm-2020-Sev	149267681	149267681	0.000137	7.13	Severity
			Carm-2020-VRI	149267681	149267681	8.39e-05	7.56	VRI
			Mord-2017-Sev	125068828	125068828	0.000286	6.52	Severity
			Mord-2022-Sev	125068828	125068828	0.000191	6.93	Severity
	QFhb.dms-5A.4	1	Mord-2021-Inc	220706144	220706144	0.000114	7.32	Incidence
	QFhb.dms-5A.5	33	Carm-2020-Inc	414202758	495647127	7.15e-05	8.15	Incidence
			Carm-2020-Sev	414202758	486528619	5.161e-05	8.26	Severity
			Carm-2020-VRI	414202758	422234664	1.206e-05	10.9	VRI
			Elora-2017-Inc	416270835	416270835	0.000115	7.43	Incidence
			Mord-2017-Inc	432210594	464683368	0.0001247	8.46	Incidence
			Mord-2017-Sev	416270835	422232348	0.0001846	7.18	Severity
			Mord-2017-VRI	416270835	416270835	5.59e-05	8.01	VRI
			Mord-2018-Sev	522667307	522667307	3.25e-05	8.63	Severity
			Mord-2018-VRI	522667307	522667307	9.39e-06	9.78	VRI
			Mord-2019-Inc	414202758	422234664	8.624e-05	7.92	Incidence
			Mord-2019-VRI	414202758	416270835	0.0001968	7.07	VRI
			Mord-2021-Inc	457525966	457525966	0.000243	6.71	Incidence
			Mord-2022-Sev	414202758	486528619	9.447e-05	8.32	Severity
			Mord-2022-VRI	416270835	416270835	6.33e-05	7.88	VRI
			Overall-7Env-Inc	414202758	422234664	2.263e-05	9.7	Incidence
			Overall-7Env-Sev	414202758	422234664	3.25e-05	8.73	Severity
			Overall-7Env-VRI	414202758	422234664	3.236e-05	9.2	VRI
	QFhb.dms-5A.6	11	Carm-2020-Inc	596181609	596406558	5.47e-05	8.18	Incidence
			Mord-2017-Inc	596788053	597363315	5.031e-05	9.48	Incidence
			Mord-2018-Sev	603445366	617056432	0.0001609	7.82	Severity
			Mord-2018-VRI	603445366	603445366	4.05e-06	10.53	VRI
			Overall-7Env-Inc	596181609	596406558	0.000199	6.91	Incidence
	QFhb.dms-5A.7	5	Carm-2020-Inc	700030330	710065633	0.000154	7.24	Incidence
			Carm-2020-Sev	700030330	710065633	0.000171	7.12	Severity
			Carm-2020-VRI	700030330	706103215	0.000195	6.93	VRI
			Elora-2017-Sev	683270140	700802297	8.191e-05	8.58	Severity
			Elora-2017-VRI	700802297	700802297	1.22e-05	8.97	VRI
			Mord-2022-Inc	700802297	700802297	1.76e-05	9.08	Incidence
			Mord-2022-Sev	700802297	700802297	1.05e-06	11.55	Severity
			Mord-2022-VRI	700802297	700802297	5.31e-08	14.03	VRI
			Overall-7Env-Inc	710065633	710065633	0.000262	6.66	Incidence
			Overall-7Env-Sev	700802297	700802297	6.66e-06	9.84	Severity
			Overall-7Env-VRI	700802297	700802297	1.95e-05	8.88	VRI
5B	QFhb.dms-5B.1	1	Mord-2022-VRI	18237672	18237672	8.97e-05	7.72	VRI
	QFhb.dms-5B.2	11	Mord-2017-Sev	53098748	56254222	0.000185	6.93	Severity
			Mord-2017-VRI	53098748	56254222	6.73e-05	7.84	VRI
	QFhb.dms-5B.3	1	Carm-2020-Sev	187501929	187501929	0.000137	7.13	Severity
			Carm-2020-VRI	187501929	187501929	8.39e-05	7.56	VRI
	QFhb.dms-5B.4	1	Carm-2020-Inc	474815971	474815971	0.000122	7.45	Incidence
	QFhb.dms-5B.5	1	Mord-2021-Inc	516013374	516013374	0.000114	7.32	Incidence
	QFhb.dms-5B.6	2	Carm-2020-Inc	548486889	548486889	2.99e-05	8.74	Incidence
			Mord-2018-VRI	554139732	554139732	7.25e-05	7.92	VRI
	QFhb.dms-5B.7	1	Mord-2017-Sev	599410457	599410457	0.000227	6.75	Severity
			Mord-2017-VRI	599410457	599410457	0.000254	6.65	VRI
	QFhb.dms-5B.8	1	Mord-2017-Sev	639999771	639999771	0.000225	6.76	Severity
			Overall-7Env-Inc	639999771	639999771	0.000139	7.23	Incidence
			Overall-7Env-VRI	639999771	639999771	0.000255	6.58	VRI
	QFhb.dms-5B.9	1	Mord-2018-Inc	695189684	695189684	0.000144	6.98	Incidence
5D	QFhb.dms-5D.1	3	Mord-2017-Sev	50722006	51016413	0.000185	6.93	Severity
			Mord-2017-VRI	50722006	51016413	6.73e-05	7.84	VRI
			Mord-2018-Sev	45435673	45435673	0.000119	7.45	Severity
	QFhb.dms-5D.2	1	Mord-2017-Sev	230673258	230673258	0.00018	6.96	Severity
	QFhb.dms-5D.3	1	Carm-2020-Inc	477842231	477842231	5.47e-05	8.18	Incidence
			Overall-7Env-Inc	477842231	477842231	0.000199	6.91	Incidence
6A	QFhb.dms-6A.1	2	Mord-2019-Sev	50834211	50834211	0.000261	6.54	Severity
			Mord-2019-VRI	50833835	50834211	0.0001225	7.27	VRI
			Mord-2021-Inc	50833835	50834211	4.05e-07	12.55	Incidence
	QFhb.dms-6A.2	1	Elora-2017-Inc	235943422	235943422	0.000304	6.54	Incidence
	QFhb.dms-6A.3	8	Elora-2017-Inc	503438588	505211610	0.000297	6.56	Incidence
	QFhb.dms-6A.4	5	Carm-2020-Inc	609428240	609428240	4.83e-05	8.3	Incidence
			Mord-2017-Inc	597635983	597636341	7.15e-09	8.1	Incidence
			Mord-2021-Inc	597637745	597637745	0.00027	6.65	Incidence
			Mord-2022-Inc	609424979	609428240	1.13e-05	9.41	Incidence
			Mord-2022-Sev	609424979	609428240	5.219e-05	9.15	Severity
			Mord-2022-VRI	609424979	609428240	0.000168	6.97	VRI
			Overall-7Env-Inc	609428240	609428240	8.25e-05	7.7	Incidence
			Overall-7Env-Sev	609428240	609428240	0.000174	6.93	Severity
			Overall-7Env-VRI	609428240	609428240	0.000161	6.99	VRI
6B	QFhb.dms-6B.1	1	Mord-2021-Sev	55533815	55533815	0.000273	6.43	Severity
	QFhb.dms-6B.2	1	Mord-2021-Inc	89320926	89320926	8.18e-08	13.78	Incidence
	QFhb.dms-6B.3	2	Elora-2017-Inc	548743062	551367654	0.0003065	6.58	Incidence
	QFhb.dms-6B.4	7	Mord-2017-Inc	689657268	696084650	0.0001538	7.93	Incidence
			Mord-2017-Sev	706994141	706994141	0.000264	6.61	Severity
			Mord-2017-VRI	689657521	696084650	0.0002322	6.82	VRI
6D	QFhb.dms-6D.1	2	Carm-2020-Inc	11952116	11952116	2.54e-07	13.01	Incidence
			Elora-2017-Inc	3540668	3540668	0.000164	7.18	Incidence
			Mord-2017-Inc	11952116	11952116	0.000126	7.34	Incidence
			Overall-7Env-Inc	11952116	11952116	1.49e-05	9.24	Incidence
	QFhb.dms-6D.2	1	Mord-2021-Inc	29813666	29813666	0.000217	6.84	Incidence
	QFhb.dms-6D.3	1	Elora-2017-Inc	377318145	377318145	0.000193	6.95	Incidence
	QFhb.dms-6D.4	1	Mord-2022-Sev	491541344	491541344	0.000258	6.66	Severity
7A	QFhb.dms-7A.1	5	Carm-2020-Inc	87572995	87572995	7.89e-05	7.85	Incidence
			Elora-2017-Sev	89239860	89240166	5.69e-05	7.57	Severity
			Elora-2017-VRI	89239860	89240166	0.000236	6.26	VRI
			Mord-2017-Sev	84774550	84774550	0.000105	7.44	Severity
			Mord-2017-VRI	84774550	84774550	0.000297	6.5	VRI
			Mord-2018-VRI	43004967	43004967	0.00014	7.32	VRI
			Mord-2022-Sev	84774550	84774550	0.000144	7.18	Severity
			Overall-7Env-Sev	84774550	84774550	0.00022	6.71	Severity
	QFhb.dms-7A.2	1	Carm-2020-VRI	119698777	119698777	0.000222	6.74	VRI
	QFhb.dms-7A.3	1	Mord-2021-Inc	245245762	245245762	0.000197	6.76	Incidence
	QFhb.dms-7A.4	1	Mord-2021-Inc	324932622	324932622	3.48e-05	8.36	Incidence
	QFhb.dms-7A.5	1	Mord-2017-Sev	510273625	510273625	0.000184	6.94	Severity
			Mord-2017-VRI	510273625	510273625	0.0002	6.86	VRI
	QFhb.dms-7A.6	1	Mord-2022-Sev	614619618	614619618	0.000154	7.15	Severity
			Mord-2022-VRI	614619618	614619618	0.000226	6.76	VRI
	QFhb.dms-7A.7	1	Mord-2022-Sev	675363269	675363269	9.1e-05	7.61	Severity
7B	QFhb.dms-7B.1	6	Elora-2017-Sev	36162027	36162027	7.88e-05	7.34	Severity
			Elora-2017-VRI	36162027	36162027	0.000224	6.3	VRI
			Mord-2017-Inc	14921773	14927437	0.000171	7.07	Incidence
			Mord-2018-Inc	47401436	47401436	0.000203	6.69	Incidence
			Mord-2018-VRI	19159081	19159081	9.84e-05	7.64	VRI
			Mord-2019-Sev	14928691	14928691	6.15e-05	7.87	Severity
			Mord-2019-VRI	14928691	14928691	0.000167	7.01	VRI
	QFhb.dms-7B.2	2	Mord-2019-VRI	598725323	612025115	0.000269	6.59	VRI
	QFhb.dms-7B.3	1	Mord-2018-Sev	710600889	710600889	9.7e-05	7.63	Severity
			Mord-2018-VRI	710600889	710600889	0.000255	6.77	VRI
	QFhb.dms-7B.4	1	Mord-2017-Sev	744127506	744127506	0.000267	6.6	Severity
7D	QFhb.dms-7D.1	1	Mord-2021-Inc	304889265	304889265	0.000108	7.34	Incidence
	QFhb.dms-7D.2	1	Mord-2018-VRI	426132194	426132194	0.000147	7.27	VRI
	QFhb.dms-7D.3	1	Mord-2017-Inc	477136947	477136947	7.23e-05	7.84	Incidence
1A	QPht.dms-1A.1	1	Mord-2017-Pht	34712981	34712981	0.000138	7.02	Height
	QPht.dms-1A.2	1	Mord-2019-Pht	451707859	451707859	0.000269	6.56	Height
	QPht.dms-1A.3	4	Mord-2019-Pht	582246227	584791636	0.0001201	7.61	Height
			Mord-2022-Pht	582246227	582288218	0.000138	7.43	Height
1B	QPht.dms-1B.1	3	Mord-2018-Pht	295224499	298820293	0.000141	7.29	Height
	QPht.dms-1B.2	1	Mord-2017-Pht	339866336	339866336	0.000263	6.43	Height
	QPht.dms-1B.3	9	Mord-2019-Pht	477423552	484261292	0.0002522	6.68	Height
1D	QPht.dms-1D	1	Mord-2022-Pht	2851141	2851141	0.00017	7.6	Height
2A	QPht.dms-2A.1	2	Mord-2018-Pht	100976047	100976047	0.000143	7.31	Height
			Mord-2019-Pht	116086292	116086292	0.000193	6.88	Height
	QPht.dms-2A.2	1	Mord-2021-Pht	616779507	616779507	0.000175	7.01	Height
	QPht.dms-2A.3	11	Mord-2019-Pht	679827452	679979417	8.78e-05	7.6	Height
			Overall-5Env-Pht	679827452	679979417	0.000127	7.23	Height
	QPht.dms-2A.4	3	Mord-2019-Pht	698133500	700380754	9.943e-05	7.56	Height
	QPht.dms-2A.5	3	Mord-2018-Pht	748837340	748837340	5.67e-05	8.15	Height
			Mord-2021-Pht	758588213	758588213	0.000162	7.07	Height
			Mord-2022-Pht	758588213	762119946	0.0001	7.94	Height
			Overall-5Env-Pht	758588213	762119946	0.000185	6.98	Height
2B	QPht.dms-2B.1	1	Mord-2019-Pht	273585361	273585361	0.000278	6.56	Height
	QPht.dms-2B.2	1	Mord-2021-Pht	556970572	556970572	0.000155	7.12	Height
	QPht.dms-2B.3	1	Mord-2019-Pht	667962807	667962807	1.16e-05	9.37	Height
2D	QPht.dms-2D.1	4	Mord-2018-Pht	97600636	101523494	0.000143	7.31	Height
	QPht.dms-2D.2	1	Mord-2022-Pht	575231607	575231607	7.87e-05	7.79	Height
	QPht.dms-2D.3	1	Mord-2022-Pht	630192504	630192504	0.000227	6.83	Height
3A	QPht.dms-3A.1	1	Mord-2017-Pht	20662767	20662767	0.000152	6.98	Height
	QPht.dms-3A.2	1	Mord-2021-Pht	379676953	379676953	0.000295	6.55	Height
	QPht.dms-3A.3	2	Mord-2022-Pht	518808576	518808726	5.28e-05	8.14	Height
	QPht.dms-3A.4	2	Mord-2018-Pht	551431950	551433995	1.24e-05	9.53	Height
3B	QPht.dms-3B.1	10	Mord-2017-Pht	78261819	79236410	0.0001052	7.27	Height
	QPht.dms-3B.2	1	Mord-2018-Pht	777207514	777207514	0.000254	6.77	Height
3D	QPht.dms-3D	1	Mord-2019-Pht	614022994	614022994	0.000158	7.1	Height
4B	QPht.dms-4B.1	1	Mord-2018-Pht	53605515	53605515	9.38e-05	7.63	Height
	QPht.dms-4B.2	1	Mord-2022-Pht	640219155	640219155	7.86e-05	7.78	Height
4D	QPht.dms-4D.1	2	Mord-2017-Pht	62949580	65539194	0.0002425	6.49	Height
	QPht.dms-4D.2	1	Mord-2019-Pht	506019512	506019512	0.000116	7.43	Height
5A	QPht.dms-5A	2	Mord-2017-Pht	667869770	667869770	0.000252	6.45	Height
			Mord-2019-Pht	690172389	690172389	0.000286	6.57	Height
5B	QPht.dms-5B.1	2	Mord-2017-Pht	27153435	27153585	1.915e-05	8.68	Height
			Mord-2019-Pht	27153585	27153585	3.78e-05	8.37	Height
			Mord-2022-Pht	27153435	27153585	0.0001108	7.7	Height
	QPht.dms-5B.2	1	Mord-2019-Pht	673430886	673430886	0.000226	6.76	Height
6A	QPht.dms-6A.1	1	Mord-2021-Pht	487424689	487424689	0.000181	6.95	Height
	QPht.dms-6A.2	14	Mord-2019-Pht	565689339	615258801	0.0001293	7.58	Height
			Mord-2022-Pht	597635983	597636341	0.000207	6.91	Height
			Overall-5Env-Pht	576178460	576178460	0.000149	7.09	Height
6B	QPht.dms-6B	2	Mord-2018-Pht	649175306	649175306	9.63e-05	7.64	Height
			Mord-2019-Pht	652748410	652748410	4.27e-05	8.25	Height
6D	QPht.dms-6D	1	Mord-2021-Pht	34152005	34152005	0.000108	7.45	Height
7B	QPht.dms-7B	2	Overall-5Env-Pht	14921773	14927437	0.000231	6.74	Height
1A	QFlt.dms-1A.1	2	Mord-2018-DA	15213269	15301104	0.0001722	6.64	Flowering
	QFlt.dms-1A.2	5	Mord-2018-DA	445005074	450697348	0.000204	6.45	Flowering
	QFlt.dms-1A.3	12	Mord-2018-DA	519148259	528844795	0.0001868	6.52	Flowering
	QFlt.dms-1A.4	1	Mord-2017-DA	578955295	578955295	5.62e-05	7.74	Flowering
			Overall-3Env-DA	578955295	578955295	2.89e-05	8.35	Flowering
1B	QFlt.dms-1B.1	7	Mord-2018-DA	463765497	484771257	0.00019	6.52	Flowering
	QFlt.dms-1B.2	1	Mord-2017-DA	675715555	675715555	0.000118	7.04	Flowering
			Overall-3Env-DA	675715555	675715555	6.54e-05	7.56	Flowering
1D	QFlt.dms-1D.1	1	Mord-2018-DA	3051805	3051805	0.000132	7.51	Flowering
	QFlt.dms-1D.2	1	Mord-2017-DA	30487435	30487435	0.000264	6.2	Flowering
2A	QFlt.dms-2A.1	1	Overall-3Env-DA	511507524	511507524	0.000128	6.91	Flowering
	QFlt.dms-2A.2	2	Mord-2018-DA	760050438	760050438	0.000276	6.14	Flowering
			Overall-3Env-DA	776692457	776692457	0.000304	6.09	Flowering
2B	QFlt.dms-2B.1	1	Mord-2018-DA	218885187	218885187	1.29e-05	8.66	Flowering
	QFlt.dms-2B.2	1	Mord-2017-DA	608940065	608940065	0.000135	6.87	Flowering
	QFlt.dms-2B.3	2	Mord-2017-DA	800707801	803226846	0.0001075	7.82	Flowering
			Overall-3Env-DA	803226846	803226846	2.44e-05	8.17	Flowering
2D	QFlt.dms-2D	1	Overall-3Env-DA	382575356	382575356	7.44e-05	7.41	Flowering
3A	QFlt.dms-3A	1	Mord-2017-DA	82787903	82787903	0.000198	6.27	Flowering
3B	QFlt.dms-3B.1	1	Mord-2017-DA	127887186	127887186	0.00024	6.2	Flowering
	QFlt.dms-3B.2	4	Mord-2018-DA	504904289	594588859	0.0002063	6.46	Flowering
3D	QFlt.dms-3D	1	Mord-2018-DA	614459071	614459071	0.000272	6.12	Flowering
4B	QFlt.dms-4B.1	1	Mord-2017-DA	551885003	551885003	0.000287	6.21	Flowering
	QFlt.dms-4B.2	2	Mord-2017-DA	657001762	657001762	0.000104	7.09	Flowering
			Mord-2018-DA	645369355	645369355	0.000299	6.07	Flowering
5A	QFlt.dms-5A.1	1	Mord-2017-DA	331883424	331883424	0.000181	6.61	Flowering
	QFlt.dms-5A.2	1	Mord-2018-DA	472838315	472838315	0.000149	6.63	Flowering
	QFlt.dms-5A.3	1	Mord-2017-DA	576289141	576289141	0.000285	6.17	Flowering
5B	QFlt.dms-5B	5	Mord-2017-DA	552970035	574399373	0.0001873	6.77	Flowering
5D	QFlt.dms-5D.1	1	Mord-2017-DA	69066945	69066945	0.000202	6.57	Flowering
	QFlt.dms-5D.2	1	Mord-2018-DA	381732524	381732524	9.88e-05	7.07	Flowering
	QFlt.dms-5D.3	1	Mord-2017-DA	466984884	466984884	0.000121	6.82	Flowering
6A	QFlt.dms-6A	1	Mord-2019-DA	17387387	17387387	6.07e-05	7.95	Flowering
6B	QFlt.dms-6B.1	1	Mord-2018-DA	23091171	23091171	0.000253	6.2	Flowering
	QFlt.dms-6B.2	1	Mord-2017-DA	659308231	659308231	0.000144	6.93	Flowering
	QFlt.dms-6B.3	1	Mord-2018-DA	726375053	726375053	0.00016	6.63	Flowering
6D	QFlt.dms-6D	1	Mord-2018-DA	77284817	77284817	5.6e-05	7.53	Flowering
7A	QFlt.dms-7A.1	1	Overall-3Env-DA	65788443	65788443	0.000239	6.37	Flowering
	QFlt.dms-7A.2	1	Mord-2019-DA	119492152	119492152	0.000266	6.56	Flowering
	QFlt.dms-7A.3	1	Mord-2018-DA	206184442	206184442	6.87e-05	7.24	Flowering
7B	QFlt.dms-7B	1	Overall-3Env-DA	578207106	578207106	0.000223	6.5	Flowering

## Sheet: Table S4C-QTL summary-2
C) Summary of the 185 QTLs assocaited with disease incidence (INC), severity (SEV), visual rating index (VRI), flowering time (Flt), and plant height (Pht) regardless of the environments.
QTL	No. of significant SNPs	Linked trait(s)	Environment type	Min position (bp)	Max position (bp)	P-value
QFhb.dms-1A.1	4	INC, SEV, & VRI	Combined & individual	12414618	48797924	0.0001768
QFhb.dms-1A.2	1	INC & VRI	Combined & individual	123892376	123892376	4.818e-05
QFhb.dms-1A.3	1	VRI	Individual	291983272	291983272	0.000169
QFhb.dms-1A.4	1	INC	Individual	366502314	366502314	0.000222
QFhb.dms-1A.5	2	VRI	Individual	465515172	465515835	0.00027
QFhb.dms-1A.6	10	INC, SEV, & VRI	Individual	531437685	539019865	0.0001758
QFhb.dms-1B.1	1	SEV	Individual	76443932	76443932	7.87e-05
QFhb.dms-1B.2	2	INC, SEV, & VRI	Individual	180502287	182172689	0.0001318
QFhb.dms-1B.3	6	SEV & VRI	Individual	328171459	348320835	0.0002028
QFhb.dms-1B.4	3	VRI	Individual	443868187	495900572	0.0002633
QFhb.dms-1B.5	5	INC, SEV, & VRI	Individual	577982185	601013700	8.985e-05
QFhb.dms-1D.1	2	INC	Individual	21517834	21682699	1.768e-05
QFhb.dms-1D.2	1	VRI	Individual	224996590	224996590	0.000165
QFhb.dms-1D.3	1	INC	Individual	493865491	493865491	0.000266
QFhb.dms-2A.1	2	INC & VRI	Individual	22864268	41790187	0.0001575
QFhb.dms-2A.2	2	INC & VRI	Combined & individual	170792611	170792724	7.956e-05
QFhb.dms-2A.3	25	INC	Individual	211363147	262367174	0.0001348
QFhb.dms-2A.4	28	INC, SEV, & VRI	Individual	280404119	359534401	0.0001675
QFhb.dms-2A.5	26	INC	Individual	376479101	421908349	0.0001645
QFhb.dms-2A.6	8	INC	Individual	450071384	474110214	0.0001431
QFhb.dms-2A.7	11	INC, SEV, & VRI	Individual	501789551	511204073	0.0001189
QFhb.dms-2A.8	3	SEV & VRI	Individual	608450249	700817852	0.0002453
QFhb.dms-2A.9	6	INC, SEV, & VRI	Individual	743041442	783116072	0.0001251
QFhb.dms-2B.1	2	INC, SEV, & VRI	Individual	13182664	27882905	6.324e-05
QFhb.dms-2B.2	1	INC	Individual	118839261	118839261	3.76e-05
QFhb.dms-2B.3	4	INC, SEV, & VRI	Individual	241190841	259661241	0.0001993
QFhb.dms-2B.4	3	INC, SEV, & VRI	Individual	330221121	344727371	5.465e-05
QFhb.dms-2B.5	1	INC	Individual	394188470	394188470	0.000114
QFhb.dms-2B.6	4	INC, SEV, & VRI	Individual	450359180	475639997	9.432e-05
QFhb.dms-2B.7	1	INC	Individual	642865065	642865065	3.69e-05
QFhb.dms-2B.8	4	INC	Combined & individual	691078143	700111716	0.0002129
QFhb.dms-2B.9	1	SEV	Individual	738938760	738938760	0.000189
QFhb.dms-2B.10	1	SEV & VRI	Individual	800875086	800875086	8.77e-05
QFhb.dms-2D.1	1	INC	Individual	6632206	6632206	3.52e-05
QFhb.dms-2D.2	1	INC & VRI	Combined & individual	159094494	159094494	7.956e-05
QFhb.dms-2D.3	2	INC	Individual	206289057	222778813	0.000114
QFhb.dms-2D.4	5	INC	Individual	258909207	295765157	0.0002095
QFhb.dms-2D.5	1	INC	Individual	575231607	575231607	0.000161
QFhb.dms-2D.6	4	INC, SEV, & VRI	Individual	610375410	645444753	0.0002252
QFhb.dms-3A.1	9	INC, SEV, & VRI	Combined & individual	10457950	25989410	0.0001091
QFhb.dms-3A.2	1	VRI	Individual	227360444	227360444	0.000255
QFhb.dms-3A.3	1	INC	Individual	379676953	379676953	3.51e-06
QFhb.dms-3A.4	1	INC	Individual	568036906	568036906	0.000204
QFhb.dms-3A.5	1	SEV & VRI	Individual	632883561	632883561	0.0001273
QFhb.dms-3A.6	1	SEV	Individual	752842802	752842802	0.00025
QFhb.dms-3B.1	16	INC, SEV, & VRI	Combined & individual	10183970	23544112	9.871e-05
QFhb.dms-3B.2	1	INC	Individual	453993436	453993436	8.71e-05
QFhb.dms-3B.3	9	INC & SEV	Individual	596393551	606543430	0.0001161
QFhb.dms-3B.4	1	INC	Individual	661706987	661706987	0.000138
QFhb.dms-3B.5	1	INC, SEV, & VRI	Individual	684826108	684826108	0.0002057
QFhb.dms-3B.6	2	INC, SEV, & VRI	Individual	817273014	835992920	0.0001282
QFhb.dms-3D.1	9	INC, SEV, & VRI	Combined & individual	3120427	11718998	6.914e-05
QFhb.dms-3D.2	1	INC	Individual	362494047	362494047	0.000262
QFhb.dms-3D.3	1	INC	Individual	601527049	601527049	0.000202
QFhb.dms-4A.1	5	SEV	Individual	7110506	29088835	0.0001046
QFhb.dms-4A.2	1	INC, SEV, & VRI	Individual	434405954	434405954	0.000118
QFhb.dms-4A.3	3	SEV & VRI	Individual	627264866	634185740	6.992e-05
QFhb.dms-4A.4	2	INC & VRI	Individual	703726263	718547031	0.0002555
QFhb.dms-4A.5	1	SEV	Individual	753067552	753067552	0.000306
QFhb.dms-4B.1	1	INC	Individual	144122749	144122749	1e-05
QFhb.dms-4B.2	1	VRI	Individual	382363929	382363929	0.00025
QFhb.dms-4B.3	1	SEV	Individual	643919716	643919716	0.000228
QFhb.dms-4D.1	1	INC	Individual	43963763	43963763	5.59e-05
QFhb.dms-4D.2	1	INC, SEV, & VRI	Individual	215264602	215264602	1.206e-05
QFhb.dms-4D.3	1	VRI	Individual	417772023	417772023	2.93e-05
QFhb.dms-4D.4	2	INC & VRI	Individual	460413315	475132522	9.07e-05
QFhb.dms-4D.5	1	VRI	Individual	509743050	509743050	0.000184
QFhb.dms-5A.1	1	SEV	Individual	4961403	4961403	6.1e-06
QFhb.dms-5A.2	4	SEV & VRI	Individual	37887527	43161069	0.0001238
QFhb.dms-5A.3	2	SEV & VRI	Individual	125068828	149267681	0.0001745
QFhb.dms-5A.4	1	INC	Individual	220706144	220706144	0.000114
QFhb.dms-5A.5	33	INC, SEV, & VRI	Combined & individual	414202758	522667307	6.876e-05
QFhb.dms-5A.6	11	INC, SEV, & VRI	Combined & individual	596181609	617056432	8.466e-05
QFhb.dms-5A.7	5	INC, SEV, & VRI	Combined & individual	683270140	710065633	0.0001059
QFhb.dms-5B.1	1	VRI	Individual	18237672	18237672	8.97e-05
QFhb.dms-5B.2	11	SEV & VRI	Individual	53098748	56254222	0.0001262
QFhb.dms-5B.3	1	SEV & VRI	Individual	187501929	187501929	0.0001105
QFhb.dms-5B.4	1	INC	Individual	474815971	474815971	0.000122
QFhb.dms-5B.5	1	INC	Individual	516013374	516013374	0.000114
QFhb.dms-5B.6	2	INC & VRI	Individual	548486889	554139732	5.12e-05
QFhb.dms-5B.7	1	SEV & VRI	Individual	599410457	599410457	0.0002405
QFhb.dms-5B.8	1	INC, SEV, & VRI	Combined & individual	639999771	639999771	0.0002063
QFhb.dms-5B.9	1	INC	Individual	695189684	695189684	0.000144
QFhb.dms-5D.1	3	SEV & VRI	Individual	45435673	51016413	0.0001247
QFhb.dms-5D.2	1	SEV	Individual	230673258	230673258	0.00018
QFhb.dms-5D.3	1	INC	Combined & individual	477842231	477842231	0.0001269
QFhb.dms-6A.1	2	INC, SEV, & VRI	Individual	50833835	50834211	0.0001014
QFhb.dms-6A.2	1	INC	Individual	235943422	235943422	0.000304
QFhb.dms-6A.3	8	INC	Individual	503438588	505211610	0.000297
QFhb.dms-6A.4	5	INC, SEV, & VRI	Combined & individual	597635983	609428240	9.221e-05
QFhb.dms-6B.1	1	SEV	Individual	55533815	55533815	0.000273
QFhb.dms-6B.2	1	INC	Individual	89320926	89320926	8.18e-08
QFhb.dms-6B.3	2	INC	Individual	548743062	551367654	0.0003065
QFhb.dms-6B.4	7	INC, SEV, & VRI	Individual	689657268	706994141	0.0001957
QFhb.dms-6D.1	2	INC	Combined & individual	3540668	11952116	7.629e-05
QFhb.dms-6D.2	1	INC	Individual	29813666	29813666	0.000217
QFhb.dms-6D.3	1	INC	Individual	377318145	377318145	0.000193
QFhb.dms-6D.4	1	SEV	Individual	491541344	491541344	0.000258
QFhb.dms-7A.1	5	INC, SEV, & VRI	Combined & individual	43004967	89240166	0.0001571
QFhb.dms-7A.2	1	VRI	Individual	119698777	119698777	0.000222
QFhb.dms-7A.3	1	INC	Individual	245245762	245245762	0.000197
QFhb.dms-7A.4	1	INC	Individual	324932622	324932622	3.48e-05
QFhb.dms-7A.5	1	SEV & VRI	Individual	510273625	510273625	0.000192
QFhb.dms-7A.6	1	SEV & VRI	Individual	614619618	614619618	0.00019
QFhb.dms-7A.7	1	SEV	Individual	675363269	675363269	9.1e-05
QFhb.dms-7B.1	6	INC, SEV, & VRI	Individual	14921773	47401436	0.0001468
QFhb.dms-7B.2	2	VRI	Individual	598725323	612025115	0.000269
QFhb.dms-7B.3	1	SEV & VRI	Individual	710600889	710600889	0.000176
QFhb.dms-7B.4	1	SEV	Individual	744127506	744127506	0.000267
QFhb.dms-7D.1	1	INC	Individual	304889265	304889265	0.000108
QFhb.dms-7D.2	1	VRI	Individual	426132194	426132194	0.000147
QFhb.dms-7D.3	1	INC	Individual	477136947	477136947	7.23e-05
QFlt.dms-1A.1	2	Flt	Individual	15213269	15301104	0.0001722
QFlt.dms-1A.2	5	Flt	Individual	445005074	450697348	0.000204
QFlt.dms-1A.3	12	Flt	Individual	519148259	528844795	0.0001868
QFlt.dms-1A.4	1	Flt	Combined & individual	578955295	578955295	4.255e-05
QFlt.dms-1B.1	7	Flt	Individual	463765497	484771257	0.00019
QFlt.dms-1B.2	1	Flt	Combined & individual	675715555	675715555	9.17e-05
QFlt.dms-1D.1	1	Flt	Individual	3051805	3051805	0.000132
QFlt.dms-1D.2	1	Flt	Individual	30487435	30487435	0.000264
QFlt.dms-2A.1	1	Flt	Combined	511507524	511507524	0.000128
QFlt.dms-2A.2	2	Flt	Combined & individual	760050438	776692457	0.00029
QFlt.dms-2B.1	1	Flt	Individual	218885187	218885187	1.29e-05
QFlt.dms-2B.2	1	Flt	Individual	608940065	608940065	0.000135
QFlt.dms-2B.3	2	Flt	Combined & individual	800707801	803226846	7.979e-05
QFlt.dms-2D	1	Flt	Combined	382575356	382575356	7.44e-05
QFlt.dms-3A	1	Flt	Individual	82787903	82787903	0.000198
QFlt.dms-3B.1	1	Flt	Individual	127887186	127887186	0.00024
QFlt.dms-3B.2	4	Flt	Individual	504904289	594588859	0.0002063
QFlt.dms-3D	1	Flt	Individual	614459071	614459071	0.000272
QFlt.dms-4B.1	1	Flt	Individual	551885003	551885003	0.000287
QFlt.dms-4B.2	2	Flt	Individual	645369355	657001762	0.0002015
QFlt.dms-5A.1	1	Flt	Individual	331883424	331883424	0.000181
QFlt.dms-5A.2	1	Flt	Individual	472838315	472838315	0.000149
QFlt.dms-5A.3	1	Flt	Individual	576289141	576289141	0.000285
QFlt.dms-5B	5	Flt	Individual	552970035	574399373	0.0001873
QFlt.dms-5D.1	1	Flt	Individual	69066945	69066945	0.000202
QFlt.dms-5D.2	1	Flt	Individual	381732524	381732524	9.88e-05
QFlt.dms-5D.3	1	Flt	Individual	466984884	466984884	0.000121
QFlt.dms-6A	1	Flt	Individual	17387387	17387387	6.07e-05
QFlt.dms-6B.1	1	Flt	Individual	23091171	23091171	0.000253
QFlt.dms-6B.2	1	Flt	Individual	659308231	659308231	0.000144
QFlt.dms-6B.3	1	Flt	Individual	726375053	726375053	0.00016
QFlt.dms-6D	1	Flt	Individual	77284817	77284817	5.6e-05
QFlt.dms-7A.1	1	Flt	Combined	65788443	65788443	0.000239
QFlt.dms-7A.2	1	Flt	Individual	119492152	119492152	0.000266
QFlt.dms-7A.3	1	Flt	Individual	206184442	206184442	6.87e-05
QFlt.dms-7B	1	Flt	Combined	578207106	578207106	0.000223
QPht.dms-1A.1	1	Pht	Individual	34712981	34712981	0.000138
QPht.dms-1A.2	1	Pht	Individual	451707859	451707859	0.000269
QPht.dms-1A.3	4	Pht	Individual	582246227	584791636	0.0001261
QPht.dms-1B.1	3	Pht	Individual	295224499	298820293	0.000141
QPht.dms-1B.2	1	Pht	Individual	339866336	339866336	0.000263
QPht.dms-1B.3	9	Pht	Individual	477423552	484261292	0.0002522
QPht.dms-1D	1	Pht	Individual	2851141	2851141	0.00017
QPht.dms-2A.1	2	Pht	Individual	100976047	116086292	0.000168
QPht.dms-2A.2	1	Pht	Individual	616779507	616779507	0.000175
QPht.dms-2A.3	11	Pht	Combined & individual	679827452	679979417	0.0001074
QPht.dms-2A.4	3	Pht	Individual	698133500	700380754	9.943e-05
QPht.dms-2A.5	3	Pht	Combined & individual	748837340	762119946	0.0001314
QPht.dms-2B.1	1	Pht	Individual	273585361	273585361	0.000278
QPht.dms-2B.2	1	Pht	Individual	556970572	556970572	0.000155
QPht.dms-2B.3	1	Pht	Individual	667962807	667962807	1.16e-05
QPht.dms-2D.1	4	Pht	Individual	97600636	101523494	0.000143
QPht.dms-2D.2	1	Pht	Individual	575231607	575231607	7.87e-05
QPht.dms-2D.3	1	Pht	Individual	630192504	630192504	0.000227
QPht.dms-3A.1	1	Pht	Individual	20662767	20662767	0.000152
QPht.dms-3A.2	1	Pht	Individual	379676953	379676953	0.000295
QPht.dms-3A.3	2	Pht	Individual	518808576	518808726	5.28e-05
QPht.dms-3A.4	2	Pht	Individual	551431950	551433995	1.24e-05
QPht.dms-3B.1	10	Pht	Individual	78261819	79236410	0.0001052
QPht.dms-3B.2	1	Pht	Individual	777207514	777207514	0.000254
QPht.dms-3D	1	Pht	Individual	614022994	614022994	0.000158
QPht.dms-4B.1	1	Pht	Individual	53605515	53605515	9.38e-05
QPht.dms-4B.2	1	Pht	Individual	640219155	640219155	7.86e-05
QPht.dms-4D.1	2	Pht	Individual	62949580	65539194	0.0002425
QPht.dms-4D.2	1	Pht	Individual	506019512	506019512	0.000116
QPht.dms-5A	2	Pht	Individual	667869770	690172389	0.000269
QPht.dms-5B.1	2	Pht	Individual	27153435	27153585	5.956e-05
QPht.dms-5B.2	1	Pht	Individual	673430886	673430886	0.000226
QPht.dms-6A.1	1	Pht	Individual	487424689	487424689	0.000181
QPht.dms-6A.2	14	Pht	Combined & individual	565689339	615258801	0.000141
QPht.dms-6B	2	Pht	Individual	649175306	652748410	6.95e-05
QPht.dms-6D	1	Pht	Individual	34152005	34152005	0.000108
QPht.dms-7B	2	Pht	Combined	14921773	14927437	0.000231

## Sheet: Table S4D Summary-3
D) Summary of the 559 SNPs significantly assocaited with disease incidence (Inc), severity (Sev), visual rating index (VRI), flowering time (Flt), and plant height (Pht).
SNP	Site-Year-Trait	QTL	Chrom	Position (bp)	Max	P-value	Marker R2 (%)	Trait
BobWhite_c441_976	Mord-2018-DA	QFlt.dms-1B.1	1B	463765497	463765497	0.000204	6.45	Flt
BobWhite_c1093_494	Mord-2019-Sev	QFhb.dms-3B.3	3B	606543430	606543430	5.76e-05	7.97	FHB
BobWhite_c1196_297	Mord-2018-DA	QFlt.dms-3B.2	3B	504904289	504904289	7.52e-05	7.18	Flt
BobWhite_c1318_691	Mord-2017-Inc	QFhb.dms-1A.4	1A	366502314	366502314	0.000222	6.83	FHB
BobWhite_c1634_563	Mord-2021-Inc	QFhb.dms-2A.6	2A	457488739	457488739	0.000118	7.31	FHB
BobWhite_c3902_210	Carm-2020-Inc	QFhb.dms-3B.1	3B	11966743	11966743	1.06e-05	9.68	FHB
	Carm-2020-VRI	QFhb.dms-3B.1	3B	11966743	11966743	7.53e-05	7.66	FHB
	Mord-2017-Inc	QFhb.dms-3B.1	3B	11966743	11966743	5.27e-05	8.13	FHB
	Overall-7Env-Inc	QFhb.dms-3B.1	3B	11966743	11966743	5.41e-05	8.08	FHB
BobWhite_c4249_174	Carm-2020-Inc	QFhb.dms-3A.1	3A	14211731	14211731	1.06e-05	9.68	FHB
	Carm-2020-VRI	QFhb.dms-3A.1	3A	14211731	14211731	7.53e-05	7.66	FHB
	Mord-2017-Inc	QFhb.dms-3A.1	3A	14211731	14211731	5.27e-05	8.13	FHB
	Overall-7Env-Inc	QFhb.dms-3A.1	3A	14211731	14211731	5.41e-05	8.08	FHB
BobWhite_c4253_568	Mord-2017-Inc	QFhb.dms-7B.1	7B	14921773	14921773	0.000175	7.04	FHB
	Overall-5Env-Pht	QPht.dms-7B	7B	14921773	14921773	0.000267	6.59	Pht
BobWhite_c8266_227	Elora-2017-Sev	QFhb.dms-5A.7	5A	700802297	700802297	2.81e-06	10.29	FHB
	Elora-2017-VRI	QFhb.dms-5A.7	5A	700802297	700802297	1.22e-05	8.97	FHB
	Mord-2022-Inc	QFhb.dms-5A.7	5A	700802297	700802297	1.76e-05	9.08	FHB
	Mord-2022-Sev	QFhb.dms-5A.7	5A	700802297	700802297	1.05e-06	11.55	FHB
	Mord-2022-VRI	QFhb.dms-5A.7	5A	700802297	700802297	5.31e-08	14.03	FHB
	Overall-7Env-Sev	QFhb.dms-5A.7	5A	700802297	700802297	6.66e-06	9.84	FHB
	Overall-7Env-VRI	QFhb.dms-5A.7	5A	700802297	700802297	1.95e-05	8.88	FHB
BobWhite_c9138_101	Mord-2018-Sev	QFhb.dms-4A.3	4A	634185740	634185740	0.0001	7.6	FHB
	Mord-2018-VRI	QFhb.dms-4A.3	4A	634185740	634185740	9.01e-05	7.72	FHB
BobWhite_c10290_234	Mord-2022-Sev	QFhb.dms-2A.9	2A	782020976	782020976	0.000156	7.11	FHB
BobWhite_c11178_914	Mord-2021-Inc	QFhb.dms-2A.7	2A	506714693	506714693	6.33e-05	7.9	FHB
BobWhite_c11615_268	Carm-2020-Inc	QFhb.dms-3B.1	3B	14908620	14908620	1.06e-05	9.68	FHB
	Carm-2020-VRI	QFhb.dms-3B.1	3B	14908620	14908620	7.53e-05	7.66	FHB
	Mord-2017-Inc	QFhb.dms-3B.1	3B	14908620	14908620	5.27e-05	8.13	FHB
	Overall-7Env-Inc	QFhb.dms-3B.1	3B	14908620	14908620	5.41e-05	8.08	FHB
BobWhite_c13844_873	Mord-2017-Sev	QFhb.dms-5B.2	5B	55900772	55900772	0.000185	6.93	FHB
	Mord-2017-VRI	QFhb.dms-5B.2	5B	55900772	55900772	6.73e-05	7.84	FHB
BobWhite_c14263_302	Mord-2017-Sev	QFhb.dms-5D.2	5D	230673258	230673258	0.00018	6.96	FHB
BobWhite_c14882_143	Mord-2017-Inc	QFhb.dms-6A.4	6A	597636341	597636341	7.15e-09	15.94	FHB
	Mord-2022-Pht	QPht.dms-6A.2	6A	597636341	597636341	0.000207	6.91	Pht
BobWhite_c15454_63	Carm-2020-Inc	QFhb.dms-5A.5	5A	414317386	414317386	8.08e-05	7.83	FHB
	Carm-2020-Sev	QFhb.dms-5A.5	5A	414317386	414317386	6.01e-05	7.86	FHB
	Carm-2020-VRI	QFhb.dms-5A.5	5A	414317386	414317386	2.79e-06	10.55	FHB
	Mord-2019-Inc	QFhb.dms-5A.5	5A	414317386	414317386	2.92e-05	8.71	FHB
	Mord-2019-VRI	QFhb.dms-5A.5	5A	414317386	414317386	0.000187	6.92	FHB
	Mord-2022-Sev	QFhb.dms-5A.5	5A	414317386	414317386	6.27e-05	7.93	FHB
	Overall-7Env-Inc	QFhb.dms-5A.5	5A	414317386	414317386	7.84e-06	9.81	FHB
	Overall-7Env-Sev	QFhb.dms-5A.5	5A	414317386	414317386	3.41e-05	8.38	FHB
	Overall-7Env-VRI	QFhb.dms-5A.5	5A	414317386	414317386	1.37e-05	9.19	FHB
BobWhite_c17572_339	Mord-2017-Inc	QFhb.dms-2D.5	2D	575231607	575231607	0.000161	7.12	FHB
	Mord-2022-Pht	QPht.dms-2D.2	2D	575231607	575231607	7.87e-05	7.79	Pht
BobWhite_c17783_72	Mord-2018-Pht	QPht.dms-2A.5	2A	748837340	748837340	5.67e-05	8.15	Pht
BobWhite_c23362_393	Mord-2021-Inc	QFhb.dms-2B.3	2B	259661241	259661241	0.00017	7.01	FHB
BobWhite_c23392_63	Carm-2020-Inc	QFhb.dms-3A.1	3A	13799953	13799953	1.06e-05	9.68	FHB
	Carm-2020-VRI	QFhb.dms-3A.1	3A	13799953	13799953	7.53e-05	7.66	FHB
	Mord-2017-Inc	QFhb.dms-3A.1	3A	13799953	13799953	5.27e-05	8.13	FHB
	Overall-7Env-Inc	QFhb.dms-3A.1	3A	13799953	13799953	5.41e-05	8.08	FHB
BobWhite_c32178_223	Mord-2018-VRI	QFhb.dms-2A.1	2A	41790187	41790187	6.2e-05	8.07	FHB
BobWhite_c34068_854	Mord-2018-Sev	QFhb.dms-2A.4	2A	311003366	311003366	9.7e-05	7.63	FHB
	Mord-2018-VRI	QFhb.dms-2A.4	2A	311003366	311003366	0.000255	6.77	FHB
BobWhite_c37929_141	Mord-2021-Inc	QFhb.dms-2A.3	2A	260743655	260743655	0.000108	7.34	FHB
BobWhite_c40455_116	Mord-2018-DA	QFlt.dms-3B.2	3B	594588859	594588859	0.000264	6.2	Flt
BobWhite_c44175_495	Mord-2021-Inc	QFhb.dms-2B.3	2B	259266196	259266196	0.000287	6.54	FHB
BobWhite_c44404_312	Mord-2018-VRI	QFhb.dms-7B.1	7B	19159081	19159081	9.84e-05	7.64	FHB
BobWhite_c45978_111	Mord-2021-Inc	QFhb.dms-2A.5	2A	395247502	395247502	0.000114	7.32	FHB
BobWhite_rep_c51642_1057	Mord-2018-DA	QFlt.dms-1A.2	1A	445005074	445005074	0.000204	6.45	Flt
BobWhite_rep_c64920_402	Mord-2019-Pht	QPht.dms-1B.3	1B	477423552	477423552	0.000269	6.56	Pht
BS00000054_51	Carm-2020-Inc	QFhb.dms-5A.7	5A	710065633	710065633	0.00016	7.2	FHB
	Carm-2020-Sev	QFhb.dms-5A.7	5A	710065633	710065633	0.000309	6.43	FHB
	Overall-7Env-Inc	QFhb.dms-5A.7	5A	710065633	710065633	0.000262	6.66	FHB
BS00000744_51	Mord-2018-DA	QFlt.dms-1D.1	1D	3051805	3051805	0.000132	7.51	Flt
BS00003616_51	Elora-2017-Inc	QFhb.dms-6B.3	6B	548743062	548743062	0.000306	6.6	FHB
BS00003743_51	Mord-2018-DA	QFlt.dms-1A.3	1A	528844795	528844795	0.000196	6.42	Flt
BS00003878_51	Mord-2021-Inc	QFhb.dms-2A.4	2A	359529436	359529436	0.000289	6.49	FHB
BS00009443_51	Mord-2017-DA	QFlt.dms-5D.3	5D	466984884	466984884	0.000121	6.82	Flt
BS00010221_51	Elora-2017-Inc	QFhb.dms-6A.3	6A	503438588	503438588	0.000297	6.56	FHB
BS00010932_51	Mord-2021-Inc	QFhb.dms-2A.3	2A	215016218	215016218	0.000287	6.54	FHB
BS00011478_51	Elora-2017-Sev	QFhb.dms-2D.6	2D	610375410	610375410	0.000305	6.38	FHB
BS00012071_51	Carm-2020-Inc	QFhb.dms-2B.7	2B	642865065	642865065	3.69e-05	8.54	FHB
BS00016650_51	Overall-7Env-Inc	QFhb.dms-2B.8	2B	691078143	691078143	0.000264	6.65	FHB
BS00017789_51	Mord-2019-Pht	QPht.dms-3D	3D	614022994	614022994	0.000158	7.1	Pht
BS00018764_51	Carm-2020-Inc	QFhb.dms-3B.1	3B	21998573	21998573	0.000304	6.61	FHB
BS00022000_51	Mord-2017-DA	QFlt.dms-5B	5B	574399373	574399373	0.000211	6.33	Flt
BS00022265_51	Elora-2017-Sev	QFhb.dms-2A.9	2A	743309471	743309471	6.96e-05	7.69	FHB
	Elora-2017-VRI	QFhb.dms-2A.9	2A	743309471	743309471	0.000103	7.31	FHB
BS00022377_51	Mord-2019-Pht	QPht.dms-2A.3	2A	679835912	679835912	8.78e-05	7.6	Pht
	Overall-5Env-Pht	QPht.dms-2A.3	2A	679835912	679835912	0.000127	7.23	Pht
BS00022433_51	Mord-2017-Sev	QFhb.dms-5B.8	5B	639999771	639999771	0.000225	6.76	FHB
	Overall-7Env-Inc	QFhb.dms-5B.8	5B	639999771	639999771	0.000139	7.23	FHB
	Overall-7Env-VRI	QFhb.dms-5B.8	5B	639999771	639999771	0.000255	6.58	FHB
BS00022442_51	Carm-2020-Inc	QFhb.dms-4A.4	4A	703726263	703726263	0.000237	6.84	FHB
BS00022446_51	Carm-2020-Inc	QFhb.dms-2A.9	2A	754052714	754052714	4.9e-05	8.29	FHB
	Carm-2020-VRI	QFhb.dms-2A.9	2A	754052714	754052714	6.71e-05	7.79	FHB
BS00022666_51	Mord-2019-Pht	QPht.dms-2A.4	2A	698298935	698298935	7.04e-05	7.79	Pht
BS00022741_51	Mord-2017-Pht	QPht.dms-3B.1	3B	78261914	78261914	0.000106	7.26	Pht
BS00023001_51	Mord-2018-VRI	QFhb.dms-1B.4	1B	494806220	494806220	0.00027	6.72	FHB
BS00023080_51	Mord-2017-Inc	QFhb.dms-6B.4	6B	696084650	696084650	0.000211	6.87	FHB
	Mord-2017-VRI	QFhb.dms-6B.4	6B	696084650	696084650	0.000266	6.61	FHB
BS00023407_51	Carm-2020-Sev	QFhb.dms-5A.5	5A	486528619	486528619	0.000172	6.91	FHB
	Mord-2022-Sev	QFhb.dms-5A.5	5A	486528619	486528619	5.36e-05	8.04	FHB
BS00031339_51	Mord-2018-Inc	QFhb.dms-5B.9	5B	695189684	695189684	0.000144	6.98	FHB
BS00032205_51	Mord-2021-Inc	QFhb.dms-2A.3	2A	233301742	233301742	0.000108	7.34	FHB
BS00032606_51	Elora-2017-VRI	QFhb.dms-2A.7	2A	511204073	511204073	0.000243	6.14	FHB
	Mord-2021-Inc	QFhb.dms-2A.7	2A	511204073	511204073	5.25e-06	10.12	FHB
BS00034278_51	Mord-2021-Sev	QFhb.dms-1A.6	1A	531820524	531820524	0.000177	6.51	FHB
BS00034303_51	Mord-2019-Inc	QFhb.dms-5A.5	5A	422234517	422234517	6.37e-05	8	FHB
	Mord-2022-Sev	QFhb.dms-5A.5	5A	422234517	422234517	0.000245	6.71	FHB
BS00034304_51	Carm-2020-Inc	QFhb.dms-5A.5	5A	422234664	422234664	7.89e-05	7.85	FHB
	Carm-2020-Sev	QFhb.dms-5A.5	5A	422234664	422234664	9.21e-05	7.47	FHB
	Carm-2020-VRI	QFhb.dms-5A.5	5A	422234664	422234664	3.9e-06	10.24	FHB
	Mord-2019-Inc	QFhb.dms-5A.5	5A	422234664	422234664	0.000104	7.56	FHB
	Mord-2022-Sev	QFhb.dms-5A.5	5A	422234664	422234664	9.82e-06	9.58	FHB
	Overall-7Env-Inc	QFhb.dms-5A.5	5A	422234664	422234664	5.82e-05	8.02	FHB
	Overall-7Env-Sev	QFhb.dms-5A.5	5A	422234664	422234664	4.63e-05	8.11	FHB
	Overall-7Env-VRI	QFhb.dms-5A.5	5A	422234664	422234664	2.91e-05	8.52	FHB
BS00035883_51	Mord-2019-Pht	QPht.dms-2A.4	2A	698133500	698133500	6.89e-05	7.81	Pht
BS00038787_51	Mord-2019-DA	QFlt.dms-7A.2	7A	119492152	119492152	0.000266	6.56	Flt
BS00039218_51	Mord-2022-Inc	QFhb.dms-3B.1	3B	23544112	23544112	0.000179	6.94	FHB
BS00039406_51	Mord-2019-Pht	QPht.dms-2A.3	2A	679979417	679979417	8.78e-05	7.6	Pht
	Overall-5Env-Pht	QPht.dms-2A.3	2A	679979417	679979417	0.000127	7.23	Pht
BS00040124_51	Elora-2017-Inc	QFhb.dms-6A.3	6A	503483996	503483996	0.000297	6.56	FHB
BS00040929_51	Carm-2020-Inc	QFhb.dms-7A.1	7A	87572995	87572995	7.89e-05	7.85	FHB
BS00041063_51	Mord-2017-Inc	QFhb.dms-5A.6	5A	596788053	596788053	4.03e-06	10.44	FHB
BS00042245_51	Mord-2021-Inc	QFhb.dms-2D.4	2D	294490785	294490785	0.000289	6.49	FHB
BS00043286_51	Mord-2018-Sev	QFhb.dms-4A.1	4A	7359059	7359059	5.61e-05	8.13	FHB
BS00043441_51	Mord-2019-Pht	QPht.dms-1A.3	1A	582288218	582288218	4.69e-05	8.19	Pht
	Mord-2022-Pht	QPht.dms-1A.3	1A	582288218	582288218	0.000214	6.86	Pht
BS00052043_51	Mord-2021-Inc	QFhb.dms-2A.5	2A	380309459	380309459	0.000289	6.49	FHB
BS00056232_51	Mord-2021-Inc	QFhb.dms-2D.4	2D	274197573	274197573	7.23e-05	7.72	FHB
BS00060247_51	Mord-2017-Pht	QPht.dms-3B.1	3B	78718361	78718361	9.82e-05	7.3	Pht
BS00060255_51	Mord-2017-Pht	QPht.dms-3B.1	3B	78717856	78717856	0.000106	7.26	Pht
BS00060653_51	Elora-2017-Sev	QFhb.dms-2A.7	2A	510976274	510976274	0.000155	6.78	FHB
	Elora-2017-VRI	QFhb.dms-2A.7	2A	510976274	510976274	5.96e-05	7.19	FHB
	Mord-2019-Sev	QFhb.dms-2A.7	2A	510976274	510976274	0.000197	6.81	FHB
	Mord-2021-Inc	QFhb.dms-2A.7	2A	510976274	510976274	1.74e-05	9.09	FHB
BS00062427_51	Carm-2020-Inc	QFhb.dms-5A.5	5A	416270814	416270814	8.08e-05	7.83	FHB
	Carm-2020-Sev	QFhb.dms-5A.5	5A	416270814	416270814	6.01e-05	7.86	FHB
	Carm-2020-VRI	QFhb.dms-5A.5	5A	416270814	416270814	2.79e-06	10.55	FHB
	Mord-2019-Inc	QFhb.dms-5A.5	5A	416270814	416270814	2.92e-05	8.71	FHB
	Mord-2019-VRI	QFhb.dms-5A.5	5A	416270814	416270814	0.000187	6.92	FHB
	Mord-2022-Sev	QFhb.dms-5A.5	5A	416270814	416270814	6.27e-05	7.93	FHB
	Overall-7Env-Inc	QFhb.dms-5A.5	5A	416270814	416270814	7.84e-06	9.81	FHB
	Overall-7Env-Sev	QFhb.dms-5A.5	5A	416270814	416270814	3.41e-05	8.38	FHB
	Overall-7Env-VRI	QFhb.dms-5A.5	5A	416270814	416270814	1.37e-05	9.19	FHB
BS00062738_51	Mord-2018-DA	QFlt.dms-7A.3	7A	206184442	206184442	6.87e-05	7.24	Flt
BS00062876_51	Mord-2021-Sev	QFhb.dms-1A.6	1A	531437685	531437685	0.000177	6.51	FHB
BS00063036_51	Mord-2017-Pht	QPht.dms-3B.1	3B	78720655	78720655	0.000106	7.26	Pht
BS00063180_51	Carm-2020-Sev	QFhb.dms-1B.5	1B	577982185	577982185	9.34e-05	7.49	FHB
	Carm-2020-VRI	QFhb.dms-1B.5	1B	577982185	577982185	8.74e-05	7.55	FHB
BS00063425_51	Mord-2019-Inc	QFhb.dms-5A.5	5A	420030885	420030885	6.37e-05	8	FHB
	Mord-2022-Sev	QFhb.dms-5A.5	5A	420030885	420030885	0.000245	6.71	FHB
BS00063822_51	Carm-2020-Inc	QFhb.dms-5A.5	5A	414203040	414203040	2.46e-05	8.91	FHB
	Carm-2020-Sev	QFhb.dms-5A.5	5A	414203040	414203040	2.87e-05	8.5	FHB
	Carm-2020-VRI	QFhb.dms-5A.5	5A	414203040	414203040	7.71e-07	11.64	FHB
	Mord-2019-Inc	QFhb.dms-5A.5	5A	414203040	414203040	0.000148	7.23	FHB
	Mord-2019-VRI	QFhb.dms-5A.5	5A	414203040	414203040	0.000294	6.51	FHB
	Mord-2022-Sev	QFhb.dms-5A.5	5A	414203040	414203040	0.00014	7.2	FHB
	Overall-7Env-Inc	QFhb.dms-5A.5	5A	414203040	414203040	3.91e-06	10.43	FHB
	Overall-7Env-Sev	QFhb.dms-5A.5	5A	414203040	414203040	4.92e-05	8.05	FHB
	Overall-7Env-VRI	QFhb.dms-5A.5	5A	414203040	414203040	1.79e-05	8.95	FHB
BS00063823_51	Carm-2020-Inc	QFhb.dms-5A.5	5A	414203035	414203035	2.46e-05	8.91	FHB
	Carm-2020-Sev	QFhb.dms-5A.5	5A	414203035	414203035	2.87e-05	8.5	FHB
	Carm-2020-VRI	QFhb.dms-5A.5	5A	414203035	414203035	7.71e-07	11.64	FHB
	Mord-2019-Inc	QFhb.dms-5A.5	5A	414203035	414203035	0.000148	7.23	FHB
	Mord-2019-VRI	QFhb.dms-5A.5	5A	414203035	414203035	0.000294	6.51	FHB
	Mord-2022-Sev	QFhb.dms-5A.5	5A	414203035	414203035	0.00014	7.2	FHB
	Overall-7Env-Inc	QFhb.dms-5A.5	5A	414203035	414203035	3.91e-06	10.43	FHB
	Overall-7Env-Sev	QFhb.dms-5A.5	5A	414203035	414203035	4.92e-05	8.05	FHB
	Overall-7Env-VRI	QFhb.dms-5A.5	5A	414203035	414203035	1.79e-05	8.95	FHB
BS00066127_51	Carm-2020-Inc	QFhb.dms-5A.5	5A	414202758	414202758	2.46e-05	8.91	FHB
	Carm-2020-Sev	QFhb.dms-5A.5	5A	414202758	414202758	2.87e-05	8.5	FHB
	Carm-2020-VRI	QFhb.dms-5A.5	5A	414202758	414202758	7.71e-07	11.64	FHB
	Mord-2019-Inc	QFhb.dms-5A.5	5A	414202758	414202758	0.000148	7.23	FHB
	Mord-2019-VRI	QFhb.dms-5A.5	5A	414202758	414202758	0.000294	6.51	FHB
	Mord-2022-Sev	QFhb.dms-5A.5	5A	414202758	414202758	0.00014	7.2	FHB
	Overall-7Env-Inc	QFhb.dms-5A.5	5A	414202758	414202758	3.91e-06	10.43	FHB
	Overall-7Env-Sev	QFhb.dms-5A.5	5A	414202758	414202758	4.92e-05	8.05	FHB
	Overall-7Env-VRI	QFhb.dms-5A.5	5A	414202758	414202758	1.79e-05	8.95	FHB
BS00066274_51	Elora-2017-Inc	QFhb.dms-6A.3	6A	505211610	505211610	0.000297	6.56	FHB
BS00066310_51	Mord-2021-Inc	QFhb.dms-2A.4	2A	356046880	356046880	0.000289	6.49	FHB
BS00067886_51	Mord-2021-Inc	QFhb.dms-5A.4	5A	220706144	220706144	0.000114	7.32	FHB
BS00067934_51	Elora-2017-Inc	QFhb.dms-6A.3	6A	504061376	504061376	0.000297	6.56	FHB
BS00069176_51	Carm-2020-Sev	QFhb.dms-5A.5	5A	486052780	486052780	0.000172	6.91	FHB
	Mord-2022-Sev	QFhb.dms-5A.5	5A	486052780	486052780	5.36e-05	8.04	FHB
BS00070004_51	Mord-2019-Pht	QPht.dms-2A.3	2A	679841835	679841835	8.78e-05	7.6	Pht
	Overall-5Env-Pht	QPht.dms-2A.3	2A	679841835	679841835	0.000127	7.23	Pht
BS00070005_51	Mord-2019-Pht	QPht.dms-2A.3	2A	679841670	679841670	8.78e-05	7.6	Pht
	Overall-5Env-Pht	QPht.dms-2A.3	2A	679841670	679841670	0.000127	7.23	Pht
BS00070138_51	Mord-2021-Inc	QFhb.dms-2A.4	2A	323376935	323376935	0.000108	7.34	FHB
BS00070903_51	Mord-2019-Inc	QFhb.dms-5A.5	5A	416314509	416314509	6.37e-05	8	FHB
	Mord-2022-Sev	QFhb.dms-5A.5	5A	416314509	416314509	0.000245	6.71	FHB
BS00071422_51	Mord-2018-Sev	QFhb.dms-3A.1	3A	13205387	13205387	7.09e-05	7.96	FHB
	Mord-2018-VRI	QFhb.dms-3A.1	3A	13205387	13205387	1.44e-05	9.44	FHB
BS00073720_51	Mord-2021-Inc	QFhb.dms-2A.5	2A	383060615	383060615	0.000114	7.32	FHB
BS00074415_51	Mord-2021-Inc	QFhb.dms-2B.4	2B	344727219	344727219	0.000108	7.34	FHB
BS00077693_51	Overall-3Env-DA	QFlt.dms-2D	2D	382575356	382575356	7.44e-05	7.41	Flt
BS00078506_51	Mord-2018-DA	QFlt.dms-2B.1	2B	218885187	218885187	1.29e-05	8.66	Flt
BS00079071_51	Mord-2018-DA	QFlt.dms-1A.1	1A	15301104	15301104	0.000248	6.25	Flt
BS00080654_51	Mord-2019-Pht	QPht.dms-2A.3	2A	679835947	679835947	8.78e-05	7.6	Pht
	Overall-5Env-Pht	QPht.dms-2A.3	2A	679835947	679835947	0.000127	7.23	Pht
BS00081120_51	Mord-2018-Sev	QFhb.dms-5D.1	5D	45435673	45435673	0.000119	7.45	FHB
BS00081194_51	Mord-2019-Pht	QPht.dms-2A.3	2A	679827452	679827452	8.78e-05	7.6	Pht
	Overall-5Env-Pht	QPht.dms-2A.3	2A	679827452	679827452	0.000127	7.23	Pht
BS00087278_51	Carm-2020-Inc	QFhb.dms-3B.3	3B	596769561	596769561	0.000233	6.86	FHB
BS00090309_51	Mord-2018-DA	QFlt.dms-5A.2	5A	472838315	472838315	0.000149	6.63	Flt
BS00092235_51	Mord-2017-DA	QFlt.dms-2B.2	2B	608940065	608940065	0.000135	6.87	Flt
BS00094343_51	Carm-2020-Inc	QFhb.dms-5B.4	5B	474815971	474815971	0.000122	7.45	FHB
BS00097263_51	Mord-2021-Inc	QFhb.dms-2A.3	2A	215016412	215016412	0.000287	6.54	FHB
BS00099128_51	Mord-2021-Pht	QPht.dms-2B.2	2B	556970572	556970572	0.000155	7.12	Pht
BS00106597_51	Mord-2017-DA	QFlt.dms-2B.3	2B	803226846	803226846	8.96e-06	9.11	Flt
	Overall-3Env-DA	QFlt.dms-2B.3	2B	803226846	803226846	2.44e-05	8.17	Flt
BS00108004_51	Mord-2021-Inc	QFhb.dms-2A.4	2A	294185766	294185766	0.000289	6.49	FHB
BS00108055_51	Mord-2018-DA	QFlt.dms-3B.2	3B	527647201	527647201	0.000251	6.17	Flt
BS00108474_51	Mord-2017-Inc	QFhb.dms-5A.6	5A	597363315	597363315	0.000166	7.09	FHB
BS00110278_51	Carm-2020-Inc	QFhb.dms-1B.5	1B	601013700	601013700	0.000236	6.85	FHB
BS00110285_51	Mord-2017-Inc	QFhb.dms-5A.5	5A	464683368	464683368	0.000244	6.74	FHB
BS00110586_51	Mord-2019-Pht	QPht.dms-2A.3	2A	679829359	679829359	8.78e-05	7.6	Pht
	Overall-5Env-Pht	QPht.dms-2A.3	2A	679829359	679829359	0.000127	7.23	Pht
BS00110587_51	Mord-2019-Pht	QPht.dms-2A.3	2A	679829401	679829401	8.78e-05	7.6	Pht
	Overall-5Env-Pht	QPht.dms-2A.3	2A	679829401	679829401	0.000127	7.23	Pht
BS00111033_51	Mord-2018-VRI	QFhb.dms-1B.4	1B	495900572	495900572	0.000284	6.67	FHB
CAP7_c1576_371	Mord-2019-Sev	QFhb.dms-3B.1	3B	15817806	15817806	3.85e-08	14.04	FHB
	Mord-2019-VRI	QFhb.dms-3B.1	3B	15817806	15817806	5.26e-06	10.09	FHB
	Overall-7Env-Sev	QFhb.dms-3B.1	3B	15817806	15817806	7.92e-05	7.66	FHB
	Overall-7Env-VRI	QFhb.dms-3B.1	3B	15817806	15817806	0.000257	6.6	FHB
CAP7_c1891_230	Mord-2021-Sev	QFhb.dms-1A.6	1A	531824361	531824361	0.000177	6.51	FHB
CAP7_c5481_96	Mord-2017-Pht	QPht.dms-5B.1	5B	27153435	27153435	1.86e-05	8.7	Pht
	Mord-2022-Pht	QPht.dms-5B.1	5B	27153435	27153435	0.000183	7.01	Pht
CAP7_c11288_109	Mord-2017-Sev	QFhb.dms-5B.2	5B	55790446	55790446	0.000185	6.93	FHB
	Mord-2017-VRI	QFhb.dms-5B.2	5B	55790446	55790446	6.73e-05	7.84	FHB
CAP7_s12849_67	Mord-2019-Pht	QPht.dms-1B.3	1B	480664233	480664233	0.000275	6.55	Pht
CAP8_c9553_109	Mord-2019-Pht	QPht.dms-1B.3	1B	480664298	480664298	0.000275	6.55	Pht
CAP11_c919_204	Mord-2017-Inc	QFhb.dms-5A.5	5A	432210594	432210594	5.34e-06	10.18	FHB
CAP11_c4420_138	Mord-2021-Inc	QFhb.dms-2A.5	2A	391245994	391245994	0.000114	7.32	FHB
CAP12_c667_143	Carm-2020-Inc	QFhb.dms-5A.5	5A	415502353	415502353	6.76e-05	7.99	FHB
	Carm-2020-Sev	QFhb.dms-5A.5	5A	415502353	415502353	2.49e-05	8.63	FHB
	Carm-2020-VRI	QFhb.dms-5A.5	5A	415502353	415502353	9.47e-07	11.46	FHB
	Mord-2019-Inc	QFhb.dms-5A.5	5A	415502353	415502353	5.63e-05	8.11	FHB
	Mord-2019-VRI	QFhb.dms-5A.5	5A	415502353	415502353	8.23e-05	7.65	FHB
	Mord-2022-Sev	QFhb.dms-5A.5	5A	415502353	415502353	2.51e-06	10.79	FHB
	Overall-7Env-Inc	QFhb.dms-5A.5	5A	415502353	415502353	1.83e-05	9.06	FHB
	Overall-7Env-Sev	QFhb.dms-5A.5	5A	415502353	415502353	5.67e-06	9.96	FHB
	Overall-7Env-VRI	QFhb.dms-5A.5	5A	415502353	415502353	4.84e-06	10.09	FHB
CAP12_c1437_261	Mord-2021-Inc	QFhb.dms-2A.4	2A	280750063	280750063	0.000108	7.34	FHB
CAP12_c2569_346	Mord-2019-Pht	QPht.dms-4D.2	4D	506019512	506019512	0.000116	7.43	Pht
CAP12_c4778_199	Mord-2018-Pht	QPht.dms-4B.1	4B	53605515	53605515	9.38e-05	7.63	Pht
CAP12_c6115_344	Mord-2017-Sev	QFhb.dms-2B.3	2B	241190841	241190841	0.000185	6.93	FHB
	Mord-2017-VRI	QFhb.dms-2B.3	2B	241190841	241190841	6.73e-05	7.84	FHB
CAP12_rep_c4000_432	Mord-2021-Sev	QFhb.dms-4A.1	4A	24587335	24587335	6.89e-05	7.78	FHB
CAP12_rep_c6956_169	Carm-2020-Sev	QFhb.dms-2A.8	2A	700817852	700817852	0.000138	7.15	FHB
CAP12_rep_c7918_56	Mord-2021-Pht	QPht.dms-2A.2	2A	616779507	616779507	0.000175	7.01	Pht
CAP12_rep_c8488_146	Mord-2021-Inc	QFhb.dms-2A.5	2A	391199584	391199584	0.000195	6.88	FHB
D_contig12592_200	Mord-2021-Inc	QFhb.dms-1D.3	1D	493865491	493865491	0.000266	6.67	FHB
D_contig13475_402	Mord-2017-Inc	QFhb.dms-1D.1	1D	21682699	21682699	3.48e-05	8.51	FHB
D_contig34725_854	Mord-2019-VRI	QFhb.dms-6A.1	6A	50833835	50833835	0.000118	7.31	FHB
	Mord-2021-Inc	QFhb.dms-6A.1	6A	50833835	50833835	1.74e-07	13.13	FHB
D_contig39720_686	Mord-2022-Sev	QFhb.dms-6D.4	6D	491541344	491541344	0.000258	6.66	FHB
D_F5XZDLF01B7ECX_54	Mord-2017-Inc	QFhb.dms-7D.3	7D	477136947	477136947	7.23e-05	7.84	FHB
D_F5XZDLF02HX2DL_204	Mord-2019-Sev	QFhb.dms-3D.1	3D	7120322	7120322	0.000105	7.76	FHB
D_GBUVHFX02JPJR7_79	Mord-2021-Inc	QFhb.dms-6A.4	6A	597637745	597637745	0.00027	6.65	FHB
D_GDRF1KQ02FMFSH_337	Mord-2022-VRI	QFhb.dms-3D.1	3D	7180309	7180309	6.48e-05	7.87	FHB
Ex_c864_653	Mord-2018-Sev	QFhb.dms-4A.1	4A	7110506	7110506	6.11e-05	8.06	FHB
Ex_c6665_1067	Mord-2017-Pht	QPht.dms-4D.1	4D	65539194	65539194	0.000274	6.38	Pht
Ex_c15717_451	Mord-2017-DA	QFlt.dms-1D.2	1D	30487435	30487435	0.000264	6.2	Flt
Ex_c23042_1024	Mord-2019-Pht	QPht.dms-2A.4	2A	700380754	700380754	0.000159	7.06	Pht
Ex_c31847_366	Mord-2017-DA	QFlt.dms-5B	5B	552970035	552970035	1.64e-05	8.69	Flt
Ex_c87254_173	Mord-2019-Inc	QFhb.dms-2D.1	2D	6632206	6632206	3.52e-05	8.62	FHB
Excalibur_c1084_229	Carm-2020-Inc	QFhb.dms-3D.1	3D	7608580	7608580	1.06e-05	9.68	FHB
	Carm-2020-VRI	QFhb.dms-3D.1	3D	7608580	7608580	7.53e-05	7.66	FHB
	Mord-2017-Inc	QFhb.dms-3D.1	3D	7608580	7608580	5.27e-05	8.13	FHB
	Overall-7Env-Inc	QFhb.dms-3D.1	3D	7608580	7608580	5.41e-05	8.08	FHB
Excalibur_c1302_1551	Mord-2017-Sev	QFhb.dms-5D.1	5D	51016413	51016413	0.000185	6.93	FHB
	Mord-2017-VRI	QFhb.dms-5D.1	5D	51016413	51016413	6.73e-05	7.84	FHB
Excalibur_c1845_718	Mord-2018-DA	QFlt.dms-1A.3	1A	519155751	519155751	0.000196	6.42	Flt
Excalibur_c1845_4911	Mord-2018-DA	QFlt.dms-1A.3	1A	519148259	519148259	0.000222	6.32	Flt
Excalibur_c7154_1904	Mord-2021-Inc	QFhb.dms-2A.3	2A	227075172	227075172	0.000108	7.34	FHB
Excalibur_c8483_1308	Mord-2017-Pht	QPht.dms-3A.1	3A	20662767	20662767	0.000152	6.98	Pht
Excalibur_c10140_1484	Mord-2017-Pht	QPht.dms-1B.2	1B	339866336	339866336	0.000263	6.43	Pht
Excalibur_c11167_1207	Mord-2017-Sev	QFhb.dms-5A.3	5A	125068828	125068828	0.000286	6.52	FHB
	Mord-2022-Sev	QFhb.dms-5A.3	5A	125068828	125068828	0.000191	6.93	FHB
Excalibur_c11246_659	Mord-2017-Pht	QPht.dms-3B.1	3B	79236410	79236410	0.000106	7.26	Pht
Excalibur_c11437_75	Mord-2019-Pht	QPht.dms-2B.1	2B	273585361	273585361	0.000278	6.56	Pht
Excalibur_c12980_2392	Mord-2022-Inc	QFhb.dms-2B.1	2B	13182664	13182664	0.000185	6.95	FHB
Excalibur_c13413_1008	Mord-2018-Inc	QFhb.dms-2A.1	2A	22864268	22864268	0.000253	6.41	FHB
Excalibur_c14222_179	Mord-2021-Inc	QFhb.dms-6D.2	6D	29813666	29813666	0.000217	6.84	FHB
Excalibur_c14693_724	Mord-2019-Sev	QFhb.dms-4D.2	4D	215264602	215264602	1.34e-05	9.16	FHB
	Mord-2019-VRI	QFhb.dms-4D.2	4D	215264602	215264602	2.2e-05	8.81	FHB
	Mord-2021-Inc	QFhb.dms-4D.2	4D	215264602	215264602	7.85e-07	11.8	FHB
Excalibur_c14806_1091	Mord-2017-Pht	QPht.dms-1A.1	1A	34712981	34712981	0.000138	7.02	Pht
Excalibur_c16154_246	Mord-2018-DA	QFlt.dms-1B.1	1B	484771257	484771257	0.000106	6.92	Flt
Excalibur_c18632_1700	Mord-2017-Inc	QFhb.dms-6A.4	6A	597635983	597635983	7.15e-09	15.94	FHB
	Mord-2022-Pht	QPht.dms-6A.2	6A	597635983	597635983	0.000207	6.91	Pht
Excalibur_c20258_385	Mord-2022-Sev	QFhb.dms-7A.7	7A	675363269	675363269	9.1e-05	7.61	FHB
Excalibur_c21372_142	Mord-2017-Pht	QPht.dms-3B.1	3B	78262428	78262428	0.000106	7.26	Pht
Excalibur_c22761_811	Mord-2018-Pht	QPht.dms-2D.1	2D	97600636	97600636	0.000143	7.31	Pht
Excalibur_c23932_916	Mord-2018-Sev	QFhb.dms-2B.4	2B	330221121	330221121	6.54e-07	12.12	FHB
	Mord-2018-VRI	QFhb.dms-2B.4	2B	330221121	330221121	1.95e-06	11.19	FHB
Excalibur_c26597_185	Mord-2022-Sev	QFhb.dms-1B.2	1B	182172689	182172689	8.63e-05	7.62	FHB
	Mord-2022-VRI	QFhb.dms-1B.2	1B	182172689	182172689	0.000258	6.6	FHB
Excalibur_c29496_799	Carm-2020-Inc	QFhb.dms-4D.4	4D	475132522	475132522	4.9e-05	8.29	FHB
	Carm-2020-VRI	QFhb.dms-4D.4	4D	475132522	475132522	6.71e-05	7.79	FHB
Excalibur_c29568_163	Mord-2018-DA	QFlt.dms-4B.2	4B	645369355	645369355	0.000299	6.07	Flt
Excalibur_c30565_92	Carm-2020-Inc	QFhb.dms-3D.1	3D	6860754	6860754	1.06e-05	9.68	FHB
	Carm-2020-VRI	QFhb.dms-3D.1	3D	6860754	6860754	7.53e-05	7.66	FHB
	Mord-2017-Inc	QFhb.dms-3D.1	3D	6860754	6860754	5.27e-05	8.13	FHB
	Overall-7Env-Inc	QFhb.dms-3D.1	3D	6860754	6860754	5.41e-05	8.08	FHB
Excalibur_c31930_701	Carm-2020-Inc	QFhb.dms-3D.1	3D	6413099	6413099	1.06e-05	9.68	FHB
	Carm-2020-VRI	QFhb.dms-3D.1	3D	6413099	6413099	7.53e-05	7.66	FHB
	Mord-2017-Inc	QFhb.dms-3D.1	3D	6413099	6413099	5.27e-05	8.13	FHB
	Overall-7Env-Inc	QFhb.dms-3D.1	3D	6413099	6413099	5.41e-05	8.08	FHB
Excalibur_c32414_861	Elora-2017-Sev	QFhb.dms-5A.7	5A	683270140	683270140	0.000161	6.86	FHB
Excalibur_c32833_466	Mord-2018-Sev	QFhb.dms-5A.2	5A	37896815	37896815	0.000119	7.45	FHB
Excalibur_c34807_206	Mord-2017-Inc	QFhb.dms-7B.1	7B	14927437	14927437	0.000167	7.09	FHB
	Overall-5Env-Pht	QPht.dms-7B	7B	14927437	14927437	0.000195	6.88	Pht
Excalibur_c36398_69	Elora-2017-Inc	QFhb.dms-6D.1	6D	3540668	3540668	0.000164	7.18	FHB
Excalibur_c39151_104	Mord-2022-Pht	QPht.dms-2A.5	2A	762119946	762119946	2.5e-05	8.82	Pht
	Overall-5Env-Pht	QPht.dms-2A.5	2A	762119946	762119946	0.000115	7.34	Pht
Excalibur_c40056_59	Mord-2019-Inc	QFhb.dms-2B.2	2B	118839261	118839261	3.76e-05	8.47	FHB
Excalibur_c41710_417	Carm-2020-Inc	QFhb.dms-5D.3	5D	477842231	477842231	5.47e-05	8.18	FHB
	Overall-7Env-Inc	QFhb.dms-5D.3	5D	477842231	477842231	0.000199	6.91	FHB
Excalibur_c43811_527	Mord-2018-Sev	QFhb.dms-3A.5	3A	632883561	632883561	0.000167	7.14	FHB
	Mord-2018-VRI	QFhb.dms-3A.5	3A	632883561	632883561	8.76e-05	7.75	FHB
Excalibur_c46082_440	Carm-2020-Inc	QFhb.dms-3A.4	3A	568036906	568036906	0.000204	6.98	FHB
Excalibur_c49597_398	Mord-2018-Sev	QFhb.dms-5A.5	5A	522667307	522667307	3.25e-05	8.63	FHB
	Mord-2018-VRI	QFhb.dms-5A.5	5A	522667307	522667307	9.39e-06	9.78	FHB
Excalibur_c52165_93	Carm-2020-Sev	QFhb.dms-5B.3	5B	187501929	187501929	0.000137	7.13	FHB
	Carm-2020-VRI	QFhb.dms-5B.3	5B	187501929	187501929	8.39e-05	7.56	FHB
Excalibur_c56657_282	Mord-2018-Pht	QPht.dms-1B.1	1B	297215222	297215222	0.000141	7.29	Pht
Excalibur_c61014_55	Carm-2020-Inc	QFhb.dms-3D.3	3D	601527049	601527049	0.000202	6.99	FHB
Excalibur_c62824_402	Mord-2018-Pht	QPht.dms-2A.1	2A	100976047	100976047	0.000143	7.31	Pht
Excalibur_c63018_386	Mord-2017-DA	QFlt.dms-1B.2	1B	675715555	675715555	0.000118	7.04	Flt
	Overall-3Env-DA	QFlt.dms-1B.2	1B	675715555	675715555	6.54e-05	7.56	Flt
Excalibur_c65755_51	Mord-2018-DA	QFlt.dms-1A.3	1A	519148413	519148413	0.000222	6.32	Flt
Excalibur_c66185_353	Mord-2021-Inc	QFhb.dms-2A.3	2A	238531940	238531940	0.000266	6.55	FHB
Excalibur_c83961_243	Mord-2018-Pht	QPht.dms-2D.1	2D	97932737	97932737	0.000143	7.31	Pht
Excalibur_c92705_94	Mord-2018-Sev	QFhb.dms-5A.6	5A	617056432	617056432	0.000301	6.6	FHB
Excalibur_c109258_1038	Mord-2017-Sev	QFhb.dms-7A.5	7A	510273625	510273625	0.000184	6.94	FHB
	Mord-2017-VRI	QFhb.dms-7A.5	7A	510273625	510273625	0.0002	6.86	FHB
Excalibur_rep_c67448_528	Carm-2020-Inc	QFhb.dms-3A.1	3A	25987171	25987171	0.000304	6.61	FHB
Excalibur_rep_c99503_99	Mord-2018-DA	QFlt.dms-3D	3D	614459071	614459071	0.000272	6.12	Flt
Excalibur_rep_c101321_497	Mord-2021-Sev	QFhb.dms-1B.3	1B	348320835	348320835	7.27e-05	7.57	FHB
Excalibur_rep_c104498_168	Carm-2020-Inc	QFhb.dms-3B.1	3B	21987734	21987734	0.000304	6.61	FHB
Excalibur_rep_c104532_80	Carm-2020-Inc	QFhb.dms-3A.1	3A	25987101	25987101	0.000304	6.61	FHB
Excalibur_rep_c106048_800	Mord-2018-Sev	QFhb.dms-2B.10	2B	800875086	800875086	6.44e-05	8	FHB
	Mord-2018-VRI	QFhb.dms-2B.10	2B	800875086	800875086	0.000111	7.53	FHB
Excalibur_rep_c106935_390	Carm-2020-Inc	QFhb.dms-3B.3	3B	596461662	596461662	0.000233	6.86	FHB
Excalibur_rep_c107523_281	Carm-2020-Inc	QFhb.dms-2D.2	2D	159094494	159094494	1.19e-05	9.57	FHB
	Carm-2020-VRI	QFhb.dms-2D.2	2D	159094494	159094494	0.000142	7.1	FHB
	Mord-2017-Inc	QFhb.dms-2D.2	2D	159094494	159094494	2.8e-05	8.7	FHB
	Overall-7Env-Inc	QFhb.dms-2D.2	2D	159094494	159094494	3.09e-05	8.58	FHB
	Overall-7Env-VRI	QFhb.dms-2D.2	2D	159094494	159094494	0.000185	6.87	FHB
Excalibur_s102212_259	Mord-2019-Pht	QPht.dms-1B.3	1B	480662812	480662812	0.000275	6.55	Pht
Fhb1_wMAS000009	Mord-2022-Inc	QFhb.dms-3B.1	3B	13965085	13965085	0.000117	7.33	FHB
GENE-0951_398	Mord-2021-Inc	QFhb.dms-2B.6	2B	450359180	450359180	6.33e-05	7.9	FHB
GENE-1057_41	Mord-2021-Inc	QFhb.dms-2A.6	2A	474110214	474110214	0.000283	6.53	FHB
GENE-1579_18	Carm-2020-Inc	QFhb.dms-3D.1	3D	11718998	11718998	0.000304	6.61	FHB
GENE-1802_588	Mord-2019-Sev	QFhb.dms-3B.3	3B	603596863	603596863	5.76e-05	7.97	FHB
GENE-1856_1005	Carm-2020-Inc	QFhb.dms-3B.1	3B	21985720	21985720	0.000304	6.61	FHB
GENE-2085_187	Carm-2020-Inc	QFhb.dms-3D.1	3D	6342389	6342389	1.06e-05	9.68	FHB
	Carm-2020-VRI	QFhb.dms-3D.1	3D	6342389	6342389	7.53e-05	7.66	FHB
	Mord-2017-Inc	QFhb.dms-3D.1	3D	6342389	6342389	5.27e-05	8.13	FHB
	Overall-7Env-Inc	QFhb.dms-3D.1	3D	6342389	6342389	5.41e-05	8.08	FHB
GENE-2085_366	Carm-2020-Inc	QFhb.dms-3B.1	3B	12382177	12382177	1.06e-05	9.68	FHB
	Carm-2020-VRI	QFhb.dms-3B.1	3B	12382177	12382177	7.53e-05	7.66	FHB
	Mord-2017-Inc	QFhb.dms-3B.1	3B	12382177	12382177	5.27e-05	8.13	FHB
	Overall-7Env-Inc	QFhb.dms-3B.1	3B	12382177	12382177	5.41e-05	8.08	FHB
GENE-2762_43	Mord-2019-VRI	QFhb.dms-1B.2	1B	180502287	180502287	0.000183	6.91	FHB
	Mord-2021-Inc	QFhb.dms-1B.2	1B	180502287	180502287	3.46e-08	14.53	FHB
GENE-3129_890	Overall-3Env-DA	QFlt.dms-7A.1	7A	65788443	65788443	0.000239	6.37	Flt
GENE-3471_298	Carm-2020-Inc	QFhb.dms-5A.5	5A	494025683	494025683	0.000133	7.38	FHB
GENE-3904_72	Mord-2019-Pht	QPht.dms-6B	6B	652748410	652748410	4.27e-05	8.25	Pht
GENE-3976_118	Mord-2017-Sev	QFhb.dms-6B.4	6B	706994141	706994141	0.000264	6.61	FHB
GENE-4200_87	Elora-2017-Inc	QFhb.dms-6B.3	6B	551367654	551367654	0.000307	6.57	FHB
IAAV108	Mord-2018-Sev	QFhb.dms-5A.6	5A	603445366	603445366	2.07e-05	9.04	FHB
	Mord-2018-VRI	QFhb.dms-5A.6	5A	603445366	603445366	4.05e-06	10.53	FHB
IAAV233	Mord-2021-Inc	QFhb.dms-2A.3	2A	248934999	248934999	0.000108	7.34	FHB
IAAV531	Mord-2021-Inc	QFhb.dms-2A.5	2A	391797890	391797890	0.000114	7.32	FHB
IAAV1142	Mord-2018-DA	QFlt.dms-1A.3	1A	519627229	519627229	3.39e-05	7.86	Flt
IAAV1587	Mord-2021-Inc	QFhb.dms-2A.3	2A	211363147	211363147	0.000287	6.54	FHB
IAAV1655	Mord-2021-Inc	QFhb.dms-2A.3	2A	262367013	262367013	0.000108	7.34	FHB
IAAV1691	Mord-2021-Inc	QFhb.dms-2A.4	2A	328600218	328600218	0.000108	7.34	FHB
IAAV1698	Mord-2019-Pht	QPht.dms-2B.3	2B	667962807	667962807	1.16e-05	9.37	Pht
IAAV3232	Mord-2018-VRI	QFhb.dms-1B.3	1B	329912486	329912486	0.000228	6.87	FHB
IAAV3261	Mord-2017-Sev	QFhb.dms-5B.2	5B	54110763	54110763	0.000185	6.93	FHB
	Mord-2017-VRI	QFhb.dms-5B.2	5B	54110763	54110763	6.73e-05	7.84	FHB
IAAV3412	Mord-2021-Inc	QFhb.dms-2D.3	2D	222778813	222778813	0.000114	7.32	FHB
IAAV3570	Mord-2021-Inc	QFhb.dms-2B.3	2B	255849908	255849908	0.000287	6.54	FHB
IAAV3834	Mord-2021-Inc	QFhb.dms-2A.4	2A	304099411	304099411	0.000105	7.4	FHB
IAAV4561	Carm-2020-Inc	QFhb.dms-3B.1	3B	15010783	15010783	1.06e-05	9.68	FHB
	Carm-2020-VRI	QFhb.dms-3B.1	3B	15010783	15010783	7.53e-05	7.66	FHB
	Mord-2017-Inc	QFhb.dms-3B.1	3B	15010783	15010783	5.27e-05	8.13	FHB
	Overall-7Env-Inc	QFhb.dms-3B.1	3B	15010783	15010783	5.41e-05	8.08	FHB
IAAV4820	Mord-2017-DA	QFlt.dms-1A.4	1A	578955295	578955295	5.62e-05	7.74	Flt
	Overall-3Env-DA	QFlt.dms-1A.4	1A	578955295	578955295	2.89e-05	8.35	Flt
IAAV4899	Overall-7Env-Inc	QFhb.dms-2B.8	2B	691078293	691078293	0.000264	6.65	FHB
IAAV5457	Mord-2021-Inc	QFhb.dms-2A.4	2A	352327511	352327511	0.000108	7.34	FHB
IAAV6424	Carm-2020-Inc	QFhb.dms-2B.8	2B	700111716	700111716	5.95e-05	8.11	FHB
IAAV6642	Mord-2021-Inc	QFhb.dms-2A.3	2A	248934824	248934824	0.000108	7.34	FHB
IAAV6691	Mord-2021-Inc	QFhb.dms-2A.5	2A	398176993	398176993	0.000114	7.32	FHB
IAAV6808	Carm-2020-Inc	QFhb.dms-3A.1	3A	14345904	14345904	1.06e-05	9.68	FHB
	Carm-2020-VRI	QFhb.dms-3A.1	3A	14345904	14345904	7.53e-05	7.66	FHB
	Mord-2017-Inc	QFhb.dms-3A.1	3A	14345904	14345904	5.27e-05	8.13	FHB
	Overall-7Env-Inc	QFhb.dms-3A.1	3A	14345904	14345904	5.41e-05	8.08	FHB
IAAV7861	Mord-2022-Inc	QFhb.dms-6A.4	6A	609424979	609424979	1.51e-05	9.14	FHB
	Mord-2022-Sev	QFhb.dms-6A.4	6A	609424979	609424979	0.000102	7.49	FHB
	Mord-2022-VRI	QFhb.dms-6A.4	6A	609424979	609424979	0.00019	6.87	FHB
IAAV8002	Mord-2021-Inc	QFhb.dms-2D.4	2D	295765157	295765157	0.000289	6.49	FHB
IAAV8481	Mord-2021-Inc	QFhb.dms-2A.3	2A	216448511	216448511	7.31e-05	7.77	FHB
IACX2640	Carm-2020-Inc	QFhb.dms-5A.5	5A	495647127	495647127	0.000122	7.45	FHB
IACX5145	Mord-2021-Inc	QFhb.dms-2A.4	2A	357521850	357521850	0.000289	6.49	FHB
IACX5719	Mord-2021-Inc	QFhb.dms-2A.3	2A	217434357	217434357	0.000146	7.18	FHB
IACX5919	Overall-7Env-Inc	QFhb.dms-2B.8	2B	691078296	691078296	0.000264	6.65	FHB
IACX7433	Mord-2021-Inc	QFhb.dms-2A.3	2A	242658341	242658341	0.000108	7.34	FHB
IACX7439	Elora-2017-Inc	QFhb.dms-6A.3	6A	503438620	503438620	0.000297	6.56	FHB
IACX9430	Mord-2022-Inc	QFhb.dms-3D.2	3D	362494047	362494047	0.000262	6.66	FHB
Jagger_c504_109	Mord-2018-VRI	QFhb.dms-4A.4	4A	718547031	718547031	0.000274	6.7	FHB
JD_c15758_288	Mord-2017-Inc	QFhb.dms-5A.6	5A	597201095	597201095	4.03e-06	10.44	FHB
Ku_c6663_1331	Mord-2021-Sev	QFhb.dms-6B.1	6B	55533815	55533815	0.000273	6.43	FHB
Ku_c9909_1766	Carm-2020-Inc	QFhb.dms-1B.5	1B	599140145	599140145	2.78e-05	8.8	FHB
	Carm-2020-VRI	QFhb.dms-1B.5	1B	599140145	599140145	3.47e-05	8.33	FHB
Ku_c13673_1108	Mord-2021-Inc	QFhb.dms-2A.3	2A	216448361	216448361	7.31e-05	7.77	FHB
Ku_c19051_834	Mord-2021-Inc	QFhb.dms-2A.5	2A	398178759	398178759	0.000114	7.32	FHB
Ku_c19051_2450	Mord-2021-Inc	QFhb.dms-2A.5	2A	398177143	398177143	0.000108	7.34	FHB
Ku_c20833_518	Mord-2018-VRI	QFhb.dms-1B.3	1B	328175033	328175033	0.000208	6.99	FHB
Ku_c21587_754	Carm-2020-Inc	QFhb.dms-5A.5	5A	415775529	415775529	6.76e-05	7.99	FHB
	Carm-2020-Sev	QFhb.dms-5A.5	5A	415775529	415775529	2.49e-05	8.63	FHB
	Carm-2020-VRI	QFhb.dms-5A.5	5A	415775529	415775529	9.47e-07	11.46	FHB
	Mord-2019-Inc	QFhb.dms-5A.5	5A	415775529	415775529	5.63e-05	8.11	FHB
	Mord-2019-VRI	QFhb.dms-5A.5	5A	415775529	415775529	8.23e-05	7.65	FHB
	Mord-2022-Sev	QFhb.dms-5A.5	5A	415775529	415775529	2.51e-06	10.79	FHB
	Overall-7Env-Inc	QFhb.dms-5A.5	5A	415775529	415775529	1.83e-05	9.06	FHB
	Overall-7Env-Sev	QFhb.dms-5A.5	5A	415775529	415775529	5.67e-06	9.96	FHB
	Overall-7Env-VRI	QFhb.dms-5A.5	5A	415775529	415775529	4.84e-06	10.09	FHB
Ku_c25099_632	Mord-2021-Inc	QFhb.dms-2A.4	2A	357514275	357514275	0.000289	6.49	FHB
Ku_c27771_508	Mord-2018-DA	QFlt.dms-3B.2	3B	508825335	508825335	0.000235	6.29	Flt
Ku_c29310_725	Mord-2021-Inc	QFhb.dms-2A.4	2A	341961018	341961018	0.000108	7.34	FHB
Ku_c40553_871	Mord-2021-Inc	QFhb.dms-2A.5	2A	412225320	412225320	0.000108	7.34	FHB
Ku_c59581_1412	Mord-2021-Inc	QFhb.dms-2A.7	2A	501789551	501789551	0.000136	7.29	FHB
Ku_c69356_2165	Mord-2021-Inc	QFhb.dms-2A.6	2A	459309965	459309965	0.000127	7.27	FHB
Kukri_c2148_137	Mord-2018-DA	QFlt.dms-6B.1	6B	23091171	23091171	0.000253	6.2	Flt
Kukri_c2827_439	Mord-2017-Sev	QFhb.dms-5B.2	5B	54747175	54747175	0.000185	6.93	FHB
	Mord-2017-VRI	QFhb.dms-5B.2	5B	54747175	54747175	6.73e-05	7.84	FHB
Kukri_c4900_3100	Overall-7Env-Sev	QFhb.dms-1A.1	1A	48797924	48797924	0.000295	6.47	FHB
Kukri_c5459_334	Mord-2022-Pht	QPht.dms-3A.3	3A	518808576	518808576	5.28e-05	8.14	Pht
Kukri_c6128_238	Mord-2019-Pht	QPht.dms-6A.2	6A	567028965	567028965	7.81e-05	7.71	Pht
Kukri_c9405_379	Mord-2019-VRI	QFhb.dms-7B.2	7B	612025115	612025115	0.000247	6.67	FHB
Kukri_c9805_696	Mord-2019-Pht	QPht.dms-6A.2	6A	615258801	615258801	0.000113	7.44	Pht
Kukri_c11327_977	Overall-3Env-DA	QFlt.dms-2A.1	2A	511507524	511507524	0.000128	6.91	Flt
Kukri_c11905_89	Mord-2017-DA	QFlt.dms-3A	3A	82787903	82787903	0.000198	6.27	Flt
Kukri_c25579_213	Mord-2017-VRI	QFhb.dms-3A.2	3A	227360444	227360444	0.000255	6.64	FHB
Kukri_c26260_746	Mord-2021-Inc	QFhb.dms-3B.4	3B	661706987	661706987	0.000138	7.26	FHB
Kukri_c27114_294	Mord-2018-DA	QFlt.dms-1B.1	1B	466468658	466468658	0.000204	6.45	Flt
Kukri_c28695_269	Mord-2018-DA	QFlt.dms-1A.3	1A	519154600	519154600	0.000196	6.42	Flt
Kukri_c31786_657	Carm-2020-Inc	QFhb.dms-5A.5	5A	419849972	419849972	9.83e-06	9.74	FHB
	Carm-2020-VRI	QFhb.dms-5A.5	5A	419849972	419849972	8.27e-05	7.56	FHB
	Mord-2019-Inc	QFhb.dms-5A.5	5A	419849972	419849972	0.00015	7.22	FHB
	Mord-2022-Sev	QFhb.dms-5A.5	5A	419849972	419849972	9.55e-06	9.61	FHB
	Overall-7Env-Inc	QFhb.dms-5A.5	5A	419849972	419849972	7.17e-05	7.83	FHB
	Overall-7Env-VRI	QFhb.dms-5A.5	5A	419849972	419849972	0.000155	7.03	FHB
Kukri_c32253_407	Mord-2018-Sev	QFhb.dms-4A.3	4A	627264866	627264866	2.09e-05	9.03	FHB
	Mord-2018-VRI	QFhb.dms-4A.3	4A	627264866	627264866	1.84e-05	9.17	FHB
Kukri_c32430_109	Mord-2018-VRI	QFhb.dms-1A.5	1A	465515835	465515835	0.00027	6.72	FHB
Kukri_c34097_494	Mord-2017-Sev	QFhb.dms-4A.2	4A	434405954	434405954	0.000135	7.21	FHB
	Mord-2017-VRI	QFhb.dms-4A.2	4A	434405954	434405954	0.000203	6.85	FHB
	Mord-2021-Inc	QFhb.dms-4A.2	4A	434405954	434405954	1.6e-05	9.01	FHB
Kukri_c35354_321	Mord-2018-Inc	QFhb.dms-7B.1	7B	47401436	47401436	0.000203	6.69	FHB
Kukri_c36017_162	Mord-2021-Inc	QFhb.dms-4D.1	4D	43963763	43963763	5.59e-05	7.86	FHB
Kukri_c38105_143	Mord-2018-DA	QFlt.dms-1B.1	1B	467187176	467187176	0.000204	6.45	Flt
Kukri_c38105_452	Mord-2018-DA	QFlt.dms-1B.1	1B	467186867	467186867	0.000204	6.45	Flt
Kukri_c42466_392	Carm-2020-Inc	QFhb.dms-5A.5	5A	414319836	414319836	8.08e-05	7.83	FHB
	Carm-2020-Sev	QFhb.dms-5A.5	5A	414319836	414319836	6.01e-05	7.86	FHB
	Carm-2020-VRI	QFhb.dms-5A.5	5A	414319836	414319836	2.79e-06	10.55	FHB
	Mord-2019-Inc	QFhb.dms-5A.5	5A	414319836	414319836	2.92e-05	8.71	FHB
	Mord-2019-VRI	QFhb.dms-5A.5	5A	414319836	414319836	0.000187	6.92	FHB
	Mord-2022-Sev	QFhb.dms-5A.5	5A	414319836	414319836	6.27e-05	7.93	FHB
	Overall-7Env-Inc	QFhb.dms-5A.5	5A	414319836	414319836	7.84e-06	9.81	FHB
	Overall-7Env-Sev	QFhb.dms-5A.5	5A	414319836	414319836	3.41e-05	8.38	FHB
	Overall-7Env-VRI	QFhb.dms-5A.5	5A	414319836	414319836	1.37e-05	9.19	FHB
Kukri_c44572_797	Mord-2017-Pht	QPht.dms-5A	5A	667869770	667869770	0.000252	6.45	Pht
Kukri_c49015_1037	Mord-2018-DA	QFlt.dms-1B.1	1B	467195756	467195756	0.000204	6.45	Flt
Kukri_c49015_1606	Mord-2018-DA	QFlt.dms-1A.2	1A	445014634	445014634	0.000204	6.45	Flt
Kukri_c49015_1700	Mord-2018-DA	QFlt.dms-1A.2	1A	445015479	445015479	0.000204	6.45	Flt
Kukri_c53004_344	Mord-2019-Sev	QFhb.dms-7B.1	7B	14928691	14928691	6.15e-05	7.87	FHB
	Mord-2019-VRI	QFhb.dms-7B.1	7B	14928691	14928691	0.000167	7.01	FHB
Kukri_c53509_636	Mord-2021-Inc	QFhb.dms-4D.4	4D	460413315	460413315	0.000156	7.04	FHB
Kukri_c53546_104	Mord-2021-Inc	QFhb.dms-2A.3	2A	255404891	255404891	0.000114	7.32	FHB
Kukri_c57078_153	Carm-2020-VRI	QFhb.dms-2A.8	2A	608450249	608450249	0.000299	6.46	FHB
Kukri_c57491_132	Mord-2021-Inc	QFhb.dms-2A.7	2A	506048545	506048545	0.000136	7.29	FHB
Kukri_c64989_318	Mord-2021-Inc	QFhb.dms-2A.4	2A	314688733	314688733	0.000289	6.49	FHB
Kukri_c65610_572	Mord-2019-Pht	QPht.dms-1A.3	1A	584791636	584791636	0.000172	7.12	Pht
Kukri_c66923_217	Mord-2017-Pht	QPht.dms-3B.1	3B	79236378	79236378	0.000106	7.26	Pht
Kukri_c67383_102	Mord-2021-Sev	QFhb.dms-1A.6	1A	531851294	531851294	0.000177	6.51	FHB
Kukri_c75091_154	Mord-2022-Pht	QPht.dms-4B.2	4B	640219155	640219155	7.86e-05	7.78	Pht
Kukri_c91605_378	Mord-2021-Pht	QPht.dms-6D	6D	34152005	34152005	0.000108	7.45	Pht
Kukri_rep_c69028_139	Mord-2018-VRI	QFhb.dms-3A.1	3A	10457950	10457950	0.000194	7.02	FHB
Kukri_rep_c70207_560	Mord-2021-Inc	QFhb.dms-2A.3	2A	221037839	221037839	0.000114	7.32	FHB
Kukri_rep_c70265_167	Mord-2021-Inc	QFhb.dms-2A.4	2A	345983691	345983691	0.000108	7.34	FHB
Kukri_rep_c101341_425	Carm-2020-Inc	QFhb.dms-3A.1	3A	25989410	25989410	0.000304	6.61	FHB
Kukri_rep_c102621_659	Mord-2017-DA	QFlt.dms-3B.1	3B	127887186	127887186	0.00024	6.2	Flt
Kukri_rep_c105803_86	Mord-2018-DA	QFlt.dms-5D.2	5D	381732524	381732524	9.88e-05	7.07	Flt
Kukri_rep_c107316_393	Carm-2020-Inc	QFhb.dms-3B.1	3B	21996420	21996420	0.000304	6.61	FHB
Kukri_rep_c112161_392	Mord-2018-VRI	QFhb.dms-7D.2	7D	426132194	426132194	0.000147	7.27	FHB
Kukri_rep_c112814_587	Carm-2020-Inc	QFhb.dms-2A.2	2A	170792724	170792724	1.19e-05	9.57	FHB
	Carm-2020-VRI	QFhb.dms-2A.2	2A	170792724	170792724	0.000142	7.1	FHB
	Mord-2017-Inc	QFhb.dms-2A.2	2A	170792724	170792724	2.8e-05	8.7	FHB
	Overall-7Env-Inc	QFhb.dms-2A.2	2A	170792724	170792724	3.09e-05	8.58	FHB
	Overall-7Env-VRI	QFhb.dms-2A.2	2A	170792724	170792724	0.000185	6.87	FHB
Kukri_rep_c112814_700	Carm-2020-Inc	QFhb.dms-2A.2	2A	170792611	170792611	1.19e-05	9.57	FHB
	Carm-2020-VRI	QFhb.dms-2A.2	2A	170792611	170792611	0.000142	7.1	FHB
	Mord-2017-Inc	QFhb.dms-2A.2	2A	170792611	170792611	2.8e-05	8.7	FHB
	Overall-7Env-Inc	QFhb.dms-2A.2	2A	170792611	170792611	3.09e-05	8.58	FHB
	Overall-7Env-VRI	QFhb.dms-2A.2	2A	170792611	170792611	0.000185	6.87	FHB
Kukri_s113060_116	Mord-2017-Sev	QFhb.dms-5B.2	5B	54747082	54747082	0.000185	6.93	FHB
	Mord-2017-VRI	QFhb.dms-5B.2	5B	54747082	54747082	6.73e-05	7.84	FHB
Ra_c439_1536	Mord-2017-Sev	QFhb.dms-5B.2	5B	53098795	53098795	0.000185	6.93	FHB
	Mord-2017-VRI	QFhb.dms-5B.2	5B	53098795	53098795	6.73e-05	7.84	FHB
Ra_c439_1537	Mord-2017-Sev	QFhb.dms-5B.2	5B	53098795	53098795	0.000185	6.93	FHB
	Mord-2017-VRI	QFhb.dms-5B.2	5B	53098795	53098795	6.73e-05	7.84	FHB
Ra_c1257_2455	Mord-2021-Inc	QFhb.dms-5A.5	5A	457525966	457525966	0.000243	6.71	FHB
Ra_c3267_787	Mord-2021-Inc	QFhb.dms-7A.4	7A	324932622	324932622	3.48e-05	8.36	FHB
Ra_c4944_451	Mord-2021-Inc	QFhb.dms-2A.3	2A	256657500	256657500	0.000108	7.34	FHB
Ra_c6534_313	Mord-2021-Inc	QFhb.dms-2A.4	2A	346914124	346914124	0.000289	6.49	FHB
Ra_c8300_516	Mord-2021-Inc	QFhb.dms-2A.5	2A	415007457	415007457	9.74e-05	7.54	FHB
Ra_c8300_569	Mord-2021-Inc	QFhb.dms-2A.5	2A	415007510	415007510	0.000285	6.57	FHB
Ra_c9532_3551	Mord-2021-Inc	QFhb.dms-2A.5	2A	410913861	410913861	0.000136	7.2	FHB
Ra_c21065_625	Mord-2021-Inc	QFhb.dms-2A.3	2A	217433925	217433925	0.000103	7.53	FHB
Ra_c22663_367	Mord-2021-VRI	QFhb.dms-1A.1	1A	35201537	35201537	0.000134	7.13	FHB
Ra_c24622_352	Carm-2020-VRI	QFhb.dms-7A.2	7A	119698777	119698777	0.000222	6.74	FHB
Ra_c24793_726	Mord-2018-DA	QFlt.dms-1A.3	1A	519149413	519149413	0.000196	6.42	Flt
Ra_c33743_472	Carm-2020-Inc	QFhb.dms-5A.5	5A	415773764	415773764	6.76e-05	7.99	FHB
	Carm-2020-Sev	QFhb.dms-5A.5	5A	415773764	415773764	2.49e-05	8.63	FHB
	Carm-2020-VRI	QFhb.dms-5A.5	5A	415773764	415773764	9.47e-07	11.46	FHB
	Mord-2019-Inc	QFhb.dms-5A.5	5A	415773764	415773764	5.63e-05	8.11	FHB
	Mord-2019-VRI	QFhb.dms-5A.5	5A	415773764	415773764	8.23e-05	7.65	FHB
	Mord-2022-Sev	QFhb.dms-5A.5	5A	415773764	415773764	2.51e-06	10.79	FHB
	Overall-7Env-Inc	QFhb.dms-5A.5	5A	415773764	415773764	1.83e-05	9.06	FHB
	Overall-7Env-Sev	QFhb.dms-5A.5	5A	415773764	415773764	5.67e-06	9.96	FHB
	Overall-7Env-VRI	QFhb.dms-5A.5	5A	415773764	415773764	4.84e-06	10.09	FHB
Ra_c45721_2630	Mord-2018-DA	QFlt.dms-1B.1	1B	467187299	467187299	0.000204	6.45	Flt
Ra_c53882_371	Mord-2021-Inc	QFhb.dms-2A.5	2A	391799576	391799576	0.000114	7.32	FHB
Ra_c69516_1472	Mord-2021-Inc	QFhb.dms-2A.6	2A	459310198	459310198	0.000127	7.27	FHB
Ra_c72457_2247	Mord-2019-Sev	QFhb.dms-6A.1	6A	50834211	50834211	0.000261	6.54	FHB
	Mord-2019-VRI	QFhb.dms-6A.1	6A	50834211	50834211	0.000127	7.24	FHB
	Mord-2021-Inc	QFhb.dms-6A.1	6A	50834211	50834211	6.36e-07	11.97	FHB
RAC875_c13_1589	Carm-2020-Inc	QFhb.dms-5A.5	5A	414204915	414204915	2.46e-05	8.91	FHB
	Carm-2020-Sev	QFhb.dms-5A.5	5A	414204915	414204915	2.87e-05	8.5	FHB
	Carm-2020-VRI	QFhb.dms-5A.5	5A	414204915	414204915	7.71e-07	11.64	FHB
	Mord-2019-Inc	QFhb.dms-5A.5	5A	414204915	414204915	0.000148	7.23	FHB
	Mord-2019-VRI	QFhb.dms-5A.5	5A	414204915	414204915	0.000294	6.51	FHB
	Mord-2022-Sev	QFhb.dms-5A.5	5A	414204915	414204915	0.00014	7.2	FHB
	Overall-7Env-Inc	QFhb.dms-5A.5	5A	414204915	414204915	3.91e-06	10.43	FHB
	Overall-7Env-Sev	QFhb.dms-5A.5	5A	414204915	414204915	4.92e-05	8.05	FHB
	Overall-7Env-VRI	QFhb.dms-5A.5	5A	414204915	414204915	1.79e-05	8.95	FHB
RAC875_c13_1965	Carm-2020-Inc	QFhb.dms-5A.5	5A	414204394	414204394	2.46e-05	8.91	FHB
	Carm-2020-Sev	QFhb.dms-5A.5	5A	414204394	414204394	2.87e-05	8.5	FHB
	Carm-2020-VRI	QFhb.dms-5A.5	5A	414204394	414204394	7.71e-07	11.64	FHB
	Mord-2019-Inc	QFhb.dms-5A.5	5A	414204394	414204394	0.000148	7.23	FHB
	Mord-2019-VRI	QFhb.dms-5A.5	5A	414204394	414204394	0.000294	6.51	FHB
	Mord-2022-Sev	QFhb.dms-5A.5	5A	414204394	414204394	0.00014	7.2	FHB
	Overall-7Env-Inc	QFhb.dms-5A.5	5A	414204394	414204394	3.91e-06	10.43	FHB
	Overall-7Env-Sev	QFhb.dms-5A.5	5A	414204394	414204394	4.92e-05	8.05	FHB
	Overall-7Env-VRI	QFhb.dms-5A.5	5A	414204394	414204394	1.79e-05	8.95	FHB
RAC875_c319_1776	Mord-2019-VRI	QFhb.dms-2D.6	2D	645444753	645444753	0.000163	7.02	FHB
RAC875_c2070_893	Mord-2022-Pht	QPht.dms-1D	1D	2851141	2851141	0.00017	7.6	Pht
RAC875_c3165_129	Mord-2018-VRI	QFhb.dms-4D.3	4D	417772023	417772023	2.93e-05	8.75	FHB
RAC875_c3205_304	Mord-2022-VRI	QFhb.dms-4B.2	4B	382363929	382363929	0.00025	6.63	FHB
RAC875_c3814_437	Mord-2021-Inc	QFhb.dms-2A.6	2A	473342782	473342782	0.000118	7.31	FHB
RAC875_c3925_1043	Carm-2020-Inc	QFhb.dms-5A.5	5A	494021281	494021281	0.000133	7.38	FHB
RAC875_c4346_111	Mord-2021-Inc	QFhb.dms-2A.4	2A	280404229	280404229	0.000108	7.34	FHB
RAC875_c4944_914	Mord-2021-Inc	QFhb.dms-2D.4	2D	258909207	258909207	0.000108	7.34	FHB
RAC875_c5646_440	Mord-2019-VRI	QFhb.dms-7B.2	7B	598725323	598725323	0.000291	6.51	FHB
RAC875_c8459_1291	Mord-2019-Sev	QFhb.dms-3B.1	3B	10183970	10183970	8.96e-05	7.45	FHB
	Mord-2022-Inc	QFhb.dms-3B.1	3B	10183970	10183970	2.97e-05	8.57	FHB
	Overall-7Env-Inc	QFhb.dms-3B.1	3B	10183970	10183970	0.000105	7.48	FHB
RAC875_c8482_160	Mord-2021-Sev	QFhb.dms-1A.6	1A	531860721	531860721	0.000177	6.51	FHB
RAC875_c8642_231	Mord-2022-VRI	QFhb.dms-4D.5	4D	509743050	509743050	0.000184	6.97	FHB
RAC875_c8885_74	Carm-2020-Inc	QFhb.dms-3B.1	3B	21998320	21998320	0.000304	6.61	FHB
RAC875_c12993_127	Mord-2018-DA	QFlt.dms-1A.3	1A	519155088	519155088	0.000196	6.42	Flt
RAC875_c12993_201	Mord-2018-DA	QFlt.dms-1A.3	1A	519155014	519155014	0.000196	6.42	Flt
RAC875_c13489_648	Mord-2021-Inc	QFhb.dms-2A.4	2A	327837558	327837558	0.000289	6.49	FHB
RAC875_c14309_317	Mord-2017-DA	QFlt.dms-6B.2	6B	659308231	659308231	0.000144	6.93	Flt
RAC875_c17026_714	Carm-2020-Sev	QFhb.dms-5A.7	5A	706103215	706103215	6.69e-05	7.79	FHB
	Carm-2020-VRI	QFhb.dms-5A.7	5A	706103215	706103215	0.000284	6.5	FHB
RAC875_c17811_306	Mord-2021-Inc	QFhb.dms-2A.4	2A	297419235	297419235	5.96e-05	7.88	FHB
RAC875_c19250_188	Carm-2020-Inc	QFhb.dms-6D.1	6D	11952116	11952116	2.54e-07	13.01	FHB
	Mord-2017-Inc	QFhb.dms-6D.1	6D	11952116	11952116	0.000126	7.34	FHB
	Overall-7Env-Inc	QFhb.dms-6D.1	6D	11952116	11952116	1.49e-05	9.24	FHB
RAC875_c19943_2198	Elora-2017-Sev	QFhb.dms-7A.1	7A	89239860	89239860	5.69e-05	7.57	FHB
	Elora-2017-VRI	QFhb.dms-7A.1	7A	89239860	89239860	0.000236	6.26	FHB
RAC875_c20115_1304	Mord-2018-Pht	QPht.dms-6B	6B	649175306	649175306	9.63e-05	7.64	Pht
RAC875_c20275_1619	Carm-2020-Inc	QFhb.dms-3B.3	3B	596393551	596393551	0.000233	6.86	FHB
RAC875_c20905_383	Mord-2018-Pht	QPht.dms-3B.2	3B	777207514	777207514	0.000254	6.77	Pht
RAC875_c21173_213	Mord-2021-Inc	QFhb.dms-2A.5	2A	416630322	416630322	0.000229	6.77	FHB
RAC875_c23289_303	Mord-2018-VRI	QFhb.dms-5B.6	5B	554139732	554139732	7.25e-05	7.92	FHB
RAC875_c23552_811	Mord-2019-DA	QFlt.dms-6A	6A	17387387	17387387	6.07e-05	7.95	Flt
RAC875_c26158_929	Carm-2020-Inc	QFhb.dms-6A.4	6A	609428240	609428240	4.83e-05	8.3	FHB
	Mord-2022-Inc	QFhb.dms-6A.4	6A	609428240	609428240	7.5e-06	9.68	FHB
	Mord-2022-Sev	QFhb.dms-6A.4	6A	609428240	609428240	2.37e-06	10.81	FHB
	Mord-2022-VRI	QFhb.dms-6A.4	6A	609428240	609428240	0.000146	7.08	FHB
	Overall-7Env-Inc	QFhb.dms-6A.4	6A	609428240	609428240	8.25e-05	7.7	FHB
	Overall-7Env-Sev	QFhb.dms-6A.4	6A	609428240	609428240	0.000174	6.93	FHB
	Overall-7Env-VRI	QFhb.dms-6A.4	6A	609428240	609428240	0.000161	6.99	FHB
RAC875_c27530_860	Mord-2018-Sev	QFhb.dms-2D.6	2D	633649577	633649577	0.000158	7.18	FHB
RAC875_c28962_1393	Mord-2019-Inc	QFhb.dms-4B.1	4B	144122749	144122749	1e-05	9.71	FHB
RAC875_c30632_374	Carm-2020-Inc	QFhb.dms-1A.2	1A	123892376	123892376	1.06e-05	9.68	FHB
	Carm-2020-VRI	QFhb.dms-1A.2	1A	123892376	123892376	7.53e-05	7.66	FHB
	Mord-2017-Inc	QFhb.dms-1A.2	1A	123892376	123892376	5.27e-05	8.13	FHB
	Overall-7Env-Inc	QFhb.dms-1A.2	1A	123892376	123892376	5.41e-05	8.08	FHB
RAC875_c30632_793	Carm-2020-Inc	QFhb.dms-3D.1	3D	7918170	7918170	1.06e-05	9.68	FHB
	Carm-2020-VRI	QFhb.dms-3D.1	3D	7918170	7918170	7.53e-05	7.66	FHB
	Mord-2017-Inc	QFhb.dms-3D.1	3D	7918170	7918170	5.27e-05	8.13	FHB
	Overall-7Env-Inc	QFhb.dms-3D.1	3D	7918170	7918170	5.41e-05	8.08	FHB
RAC875_c35310_770	Mord-2017-Pht	QPht.dms-3B.1	3B	79234688	79234688	0.000106	7.26	Pht
RAC875_c35521_185	Mord-2019-Pht	QPht.dms-2A.3	2A	679829296	679829296	8.78e-05	7.6	Pht
	Overall-5Env-Pht	QPht.dms-2A.3	2A	679829296	679829296	0.000127	7.23	Pht
RAC875_c35807_1110	Overall-3Env-DA	QFlt.dms-2A.2	2A	776692457	776692457	0.000304	6.09	Flt
RAC875_c38750_86	Mord-2021-Inc	QFhb.dms-2A.4	2A	352327133	352327133	0.000114	7.32	FHB
RAC875_c39200_260	Mord-2018-Sev	QFhb.dms-1B.1	1B	76443932	76443932	7.87e-05	7.83	FHB
RAC875_c39204_91	Mord-2022-Sev	QFhb.dms-5A.1	5A	4961403	4961403	6.1e-06	10.32	FHB
RAC875_c39339_400	Carm-2020-Sev	QFhb.dms-3B.6	3B	817273014	817273014	0.000131	7.14	FHB
	Carm-2020-VRI	QFhb.dms-3B.6	3B	817273014	817273014	0.000119	7.23	FHB
RAC875_c41194_218	Mord-2021-Inc	QFhb.dms-2A.7	2A	501850502	501850502	0.000119	7.37	FHB
RAC875_c45115_340	Mord-2018-DA	QFlt.dms-1A.3	1A	519156166	519156166	0.000196	6.42	Flt
RAC875_c45115_509	Mord-2018-DA	QFlt.dms-1A.3	1A	519156487	519156487	0.000196	6.42	Flt
RAC875_c46245_569	Mord-2021-Inc	QFhb.dms-2A.5	2A	419181347	419181347	0.000277	6.56	FHB
RAC875_c46646_549	Mord-2019-Pht	QPht.dms-1A.2	1A	451707859	451707859	0.000269	6.56	Pht
RAC875_c47395_652	Mord-2021-Inc	QFhb.dms-2A.5	2A	419175276	419175276	0.000285	6.57	FHB
RAC875_c49954_992	Mord-2017-Sev	QFhb.dms-7B.4	7B	744127506	744127506	0.000267	6.6	FHB
RAC875_c50475_270	Mord-2021-Inc	QFhb.dms-2D.3	2D	206289057	206289057	0.000114	7.32	FHB
RAC875_c50732_257	Mord-2021-Inc	QFhb.dms-2A.6	2A	454989205	454989205	0.000118	7.31	FHB
RAC875_c52947_84	Mord-2019-Pht	QPht.dms-1A.3	1A	584790635	584790635	0.000214	6.91	Pht
RAC875_c53154_81	Mord-2017-DA	QFlt.dms-5D.1	5D	69066945	69066945	0.000202	6.57	Flt
RAC875_c53296_1609	Mord-2021-Inc	QFhb.dms-2A.4	2A	341774673	341774673	0.000108	7.34	FHB
RAC875_c55468_242	Carm-2020-Inc	QFhb.dms-5A.5	5A	416270835	416270835	0.000131	7.39	FHB
	Carm-2020-Sev	QFhb.dms-5A.5	5A	416270835	416270835	3.62e-06	10.3	FHB
	Carm-2020-VRI	QFhb.dms-5A.5	5A	416270835	416270835	2.55e-07	12.57	FHB
	Elora-2017-Inc	QFhb.dms-5A.5	5A	416270835	416270835	0.000115	7.43	FHB
	Mord-2017-Sev	QFhb.dms-5A.5	5A	416270835	416270835	6.31e-05	7.9	FHB
	Mord-2017-VRI	QFhb.dms-5A.5	5A	416270835	416270835	5.59e-05	8.01	FHB
	Mord-2019-Inc	QFhb.dms-5A.5	5A	416270835	416270835	1.04e-05	9.63	FHB
	Mord-2019-VRI	QFhb.dms-5A.5	5A	416270835	416270835	1.31e-05	9.28	FHB
	Mord-2022-Sev	QFhb.dms-5A.5	5A	416270835	416270835	1.22e-06	11.42	FHB
	Mord-2022-VRI	QFhb.dms-5A.5	5A	416270835	416270835	6.33e-05	7.88	FHB
	Overall-7Env-Inc	QFhb.dms-5A.5	5A	416270835	416270835	2.24e-07	12.95	FHB
	Overall-7Env-Sev	QFhb.dms-5A.5	5A	416270835	416270835	2.76e-06	10.58	FHB
	Overall-7Env-VRI	QFhb.dms-5A.5	5A	416270835	416270835	1.96e-07	12.87	FHB
RAC875_c57219_1058	Mord-2018-DA	QFlt.dms-6B.3	6B	726375053	726375053	0.00016	6.63	Flt
RAC875_c58476_70	Mord-2021-Inc	QFhb.dms-2B.6	2B	475639997	475639997	4.06e-06	10.26	FHB
RAC875_c64603_663	Mord-2017-Inc	QFhb.dms-1A.1	1A	23266862	23266862	3.28e-06	10.62	FHB
RAC875_c95993_265	Mord-2018-DA	QFlt.dms-6D	6D	77284817	77284817	5.6e-05	7.53	Flt
RAC875_c100059_123	Carm-2020-Inc	QFhb.dms-1A.6	1A	535960658	535960658	2.93e-05	8.75	FHB
	Carm-2020-VRI	QFhb.dms-1A.6	1A	535960658	535960658	0.000134	7.16	FHB
RAC875_c102123_159	Mord-2021-Inc	QFhb.dms-2A.5	2A	376479129	376479129	0.000108	7.34	FHB
RAC875_c102123_187	Mord-2021-Inc	QFhb.dms-2A.5	2A	376479101	376479101	0.000289	6.49	FHB
RAC875_c102695_762	Elora-2017-Inc	QFhb.dms-6A.2	6A	235943422	235943422	0.000304	6.54	FHB
RAC875_c104548_369	Mord-2019-Pht	QPht.dms-6A.2	6A	566506836	566506836	0.000108	7.46	Pht
RAC875_c120509_133	Carm-2020-VRI	QFhb.dms-1A.6	1A	539019865	539019865	0.000263	6.56	FHB
RAC875_rep_c69987_930	Mord-2019-Pht	QPht.dms-2A.3	2A	679828626	679828626	8.78e-05	7.6	Pht
	Overall-5Env-Pht	QPht.dms-2A.3	2A	679828626	679828626	0.000127	7.23	Pht
RAC875_rep_c72029_380	Elora-2017-Inc	QFhb.dms-6A.3	6A	503750149	503750149	0.000297	6.56	FHB
RAC875_rep_c72709_270	Mord-2018-Sev	QFhb.dms-5A.2	5A	37887527	37887527	0.000119	7.45	FHB
RAC875_rep_c83983_171	Mord-2021-Inc	QFhb.dms-2A.5	2A	411520458	411520458	0.000136	7.2	FHB
RAC875_rep_c91575_101	Elora-2017-Inc	QFhb.dms-6A.3	6A	504966730	504966730	0.000297	6.56	FHB
RAC875_rep_c93638_144	Mord-2017-Sev	QFhb.dms-2B.1	2B	27882905	27882905	1.09e-06	11.86	FHB
	Mord-2017-VRI	QFhb.dms-2B.1	2B	27882905	27882905	3.64e-06	10.77	FHB
RAC875_rep_c101082_855	Mord-2021-Inc	QFhb.dms-2A.4	2A	341776385	341776385	0.000108	7.34	FHB
RAC875_rep_c108054_95	Mord-2017-DA	QFlt.dms-4B.1	4B	551885003	551885003	0.000287	6.21	Flt
RAC875_rep_c110227_133	Mord-2021-Inc	QFhb.dms-7A.3	7A	245245762	245245762	0.000197	6.76	FHB
RFL_Contig316_572	Mord-2017-Inc	QFhb.dms-5A.6	5A	597200385	597200385	4.03e-06	10.44	FHB
RFL_Contig600_458	Mord-2021-Inc	QFhb.dms-2A.4	2A	327838440	327838440	0.000108	7.34	FHB
RFL_Contig753_1499	Mord-2018-Pht	QPht.dms-2D.1	2D	101514280	101514280	0.000143	7.31	Pht
RFL_Contig799_2152	Mord-2017-Inc	QFhb.dms-6B.4	6B	695713895	695713895	0.000143	7.23	FHB
	Mord-2017-VRI	QFhb.dms-6B.4	6B	695713895	695713895	0.000281	6.56	FHB
RFL_Contig799_2434	Mord-2017-Inc	QFhb.dms-6B.4	6B	695713613	695713613	0.0003	6.55	FHB
	Mord-2017-VRI	QFhb.dms-6B.4	6B	695713613	695713613	0.000273	6.59	FHB
RFL_Contig3780_644	Mord-2019-Pht	QPht.dms-2A.3	2A	679843178	679843178	8.78e-05	7.6	Pht
	Overall-5Env-Pht	QPht.dms-2A.3	2A	679843178	679843178	0.000127	7.23	Pht
RFL_Contig4781_1792	Mord-2021-Sev	QFhb.dms-1A.6	1A	531820326	531820326	0.000268	6.16	FHB
RFL_Contig5320_731	Mord-2017-Sev	QFhb.dms-5D.1	5D	50722006	50722006	0.000185	6.93	FHB
	Mord-2017-VRI	QFhb.dms-5D.1	5D	50722006	50722006	6.73e-05	7.84	FHB
TA003210-1094	Carm-2020-Inc	QFhb.dms-3B.6	3B	835992920	835992920	0.000148	7.28	FHB
	Carm-2020-Sev	QFhb.dms-3B.6	3B	835992920	835992920	0.000137	7.13	FHB
	Carm-2020-VRI	QFhb.dms-3B.6	3B	835992920	835992920	0.000106	7.35	FHB
TA003225-0566	Carm-2020-Inc	QFhb.dms-5A.5	5A	414563712	414563712	8.08e-05	7.83	FHB
	Carm-2020-Sev	QFhb.dms-5A.5	5A	414563712	414563712	6.01e-05	7.86	FHB
	Carm-2020-VRI	QFhb.dms-5A.5	5A	414563712	414563712	2.79e-06	10.55	FHB
	Mord-2019-Inc	QFhb.dms-5A.5	5A	414563712	414563712	2.92e-05	8.71	FHB
	Mord-2019-VRI	QFhb.dms-5A.5	5A	414563712	414563712	0.000187	6.92	FHB
	Mord-2022-Sev	QFhb.dms-5A.5	5A	414563712	414563712	6.27e-05	7.93	FHB
	Overall-7Env-Inc	QFhb.dms-5A.5	5A	414563712	414563712	7.84e-06	9.81	FHB
	Overall-7Env-Sev	QFhb.dms-5A.5	5A	414563712	414563712	3.41e-05	8.38	FHB
	Overall-7Env-VRI	QFhb.dms-5A.5	5A	414563712	414563712	1.37e-05	9.19	FHB
TA003677-1077	Carm-2020-Inc	QFhb.dms-3A.1	3A	25986086	25986086	0.000304	6.61	FHB
TA004055-0626	Mord-2019-Pht	QPht.dms-2A.1	2A	116086292	116086292	0.000193	6.88	Pht
TA004167-0738	Mord-2017-Sev	QFhb.dms-5B.2	5B	53098748	53098748	0.000185	6.93	FHB
	Mord-2017-VRI	QFhb.dms-5B.2	5B	53098748	53098748	6.73e-05	7.84	FHB
TA004407-0898	Mord-2019-Pht	QPht.dms-1B.3	1B	484261292	484261292	7.56e-05	7.69	Pht
TA015141-0717	Mord-2018-Pht	QPht.dms-1B.1	1B	298820293	298820293	0.000141	7.29	Pht
Tdurum_contig10205_484	Mord-2021-Pht	QPht.dms-6A.1	6A	487424689	487424689	0.000181	6.95	Pht
Tdurum_contig10843_745	Mord-2017-Inc	QFhb.dms-5A.6	5A	596789984	596789984	4.03e-06	10.44	FHB
Tdurum_contig11919_360	Carm-2020-Sev	QFhb.dms-4A.1	4A	29088835	29088835	0.000277	6.55	FHB
Tdurum_contig12926_687	Mord-2017-Sev	QFhb.dms-5A.2	5A	41956018	41956018	0.000185	6.93	FHB
	Mord-2017-VRI	QFhb.dms-5A.2	5A	41956018	41956018	6.73e-05	7.84	FHB
Tdurum_contig13773_671	Mord-2017-Sev	QFhb.dms-5B.7	5B	599410457	599410457	0.000227	6.75	FHB
	Mord-2017-VRI	QFhb.dms-5B.7	5B	599410457	599410457	0.000254	6.65	FHB
Tdurum_contig16632_288	Mord-2018-VRI	QFhb.dms-7A.1	7A	43004967	43004967	0.00014	7.32	FHB
Tdurum_contig17421_310	Mord-2017-Inc	QFhb.dms-6B.4	6B	695973747	695973747	0.000211	6.87	FHB
	Mord-2017-VRI	QFhb.dms-6B.4	6B	695973747	695973747	0.000266	6.61	FHB
Tdurum_contig21233_82	Mord-2018-Sev	QFhb.dms-4A.1	4A	7279136	7279136	5.99e-05	8.69	FHB
Tdurum_contig27861_306	Mord-2017-Sev	QFhb.dms-2B.6	2B	451289805	451289805	1.04e-05	9.53	FHB
	Mord-2017-VRI	QFhb.dms-2B.6	2B	451289805	451289805	2.95e-05	8.61	FHB
	Mord-2021-Inc	QFhb.dms-2B.6	2B	451289805	451289805	0.000119	7.23	FHB
Tdurum_contig28268_91	Mord-2017-DA	QFlt.dms-5A.3	5A	576289141	576289141	0.000285	6.17	Flt
Tdurum_contig32812_325	Mord-2017-DA	QFlt.dms-5B	5B	574399341	574399341	0.000211	6.33	Flt
Tdurum_contig42515_1360	Mord-2018-VRI	QFhb.dms-1B.4	1B	443868187	443868187	0.000236	6.84	FHB
Tdurum_contig44687_464	Mord-2021-Inc	QFhb.dms-2A.5	2A	407321571	407321571	0.00014	7.11	FHB
Tdurum_contig45240_1309	Carm-2020-Inc	QFhb.dms-5A.5	5A	415502253	415502253	6.76e-05	7.99	FHB
	Carm-2020-Sev	QFhb.dms-5A.5	5A	415502253	415502253	2.49e-05	8.63	FHB
	Carm-2020-VRI	QFhb.dms-5A.5	5A	415502253	415502253	9.47e-07	11.46	FHB
	Mord-2019-Inc	QFhb.dms-5A.5	5A	415502253	415502253	5.63e-05	8.11	FHB
	Mord-2019-VRI	QFhb.dms-5A.5	5A	415502253	415502253	8.23e-05	7.65	FHB
	Mord-2022-Sev	QFhb.dms-5A.5	5A	415502253	415502253	2.51e-06	10.79	FHB
	Overall-7Env-Inc	QFhb.dms-5A.5	5A	415502253	415502253	1.83e-05	9.06	FHB
	Overall-7Env-Sev	QFhb.dms-5A.5	5A	415502253	415502253	5.67e-06	9.96	FHB
	Overall-7Env-VRI	QFhb.dms-5A.5	5A	415502253	415502253	4.84e-06	10.09	FHB
Tdurum_contig45715_1246	Mord-2018-VRI	QFhb.dms-1B.3	1B	331582725	331582725	0.00025	6.86	FHB
Tdurum_contig47035_428	Mord-2018-VRI	QFhb.dms-1A.3	1A	291983272	291983272	0.000169	7.15	FHB
Tdurum_contig50175_875	Carm-2020-Inc	QFhb.dms-5A.6	5A	596181609	596181609	5.47e-05	8.18	FHB
	Overall-7Env-Inc	QFhb.dms-5A.6	5A	596181609	596181609	0.000199	6.91	FHB
Tdurum_contig51993_52	Mord-2017-Pht	QPht.dms-3B.1	3B	78261819	78261819	0.000106	7.26	Pht
Tdurum_contig55363_297	Mord-2019-Pht	QPht.dms-6A.2	6A	566507150	566507150	0.000108	7.46	Pht
Tdurum_contig55443_1361	Carm-2020-Sev	QFhb.dms-3A.6	3A	752842802	752842802	0.00025	6.75	FHB
Tdurum_contig61574_645	Mord-2019-Pht	QPht.dms-6A.2	6A	565689339	565689339	0.000108	7.46	Pht
Tdurum_contig62744_393	Mord-2019-Sev	QFhb.dms-4A.5	4A	753067552	753067552	0.000306	6.43	FHB
Tdurum_contig80344_144	Mord-2019-Sev	QFhb.dms-3B.1	3B	15826696	15826696	4.28e-08	13.87	FHB
	Mord-2019-VRI	QFhb.dms-3B.1	3B	15826696	15826696	7.21e-06	9.76	FHB
	Overall-7Env-Sev	QFhb.dms-3B.1	3B	15826696	15826696	6.97e-05	7.73	FHB
	Overall-7Env-VRI	QFhb.dms-3B.1	3B	15826696	15826696	0.000293	6.45	FHB
Tdurum_contig82427_252	Mord-2019-Pht	QPht.dms-6A.2	6A	576178460	576178460	3.69e-06	10.42	Pht
	Overall-5Env-Pht	QPht.dms-6A.2	6A	576178460	576178460	0.000149	7.09	Pht
Tdurum_contig83079_133	Carm-2020-Inc	QFhb.dms-1B.5	1B	599740807	599740807	2.78e-05	8.8	FHB
	Carm-2020-VRI	QFhb.dms-1B.5	1B	599740807	599740807	3.47e-05	8.33	FHB
Tdurum_contig85467_208	Mord-2018-VRI	QFhb.dms-1A.1	1A	12414618	12414618	0.000275	6.7	FHB
Tdurum_contig93508_295	Elora-2017-Sev	QFhb.dms-2A.9	2A	743041442	743041442	0.000105	7.33	FHB
	Elora-2017-VRI	QFhb.dms-2A.9	2A	743041442	743041442	0.00022	6.64	FHB
Tdurum_contig94203_610	Mord-2021-Pht	QPht.dms-2A.5	2A	758588213	758588213	0.000162	7.07	Pht
	Mord-2022-Pht	QPht.dms-2A.5	2A	758588213	758588213	0.000175	7.06	Pht
	Overall-5Env-Pht	QPht.dms-2A.5	2A	758588213	758588213	0.000255	6.63	Pht
Tdurum_contig97240_912	Mord-2022-VRI	QFhb.dms-5B.1	5B	18237672	18237672	8.97e-05	7.72	FHB
Tdurum_contig97342_274	Mord-2017-DA	QFlt.dms-5B	5B	561391211	561391211	0.00019	6.53	Flt
tplb0024b08_1668	Mord-2017-Inc	QFhb.dms-1D.1	1D	21517834	21517834	5.66e-07	12.17	FHB
tplb0026h09_1712	Carm-2020-Inc	QFhb.dms-3B.1	3B	13150812	13150812	4.49e-05	8.36	FHB
	Mord-2017-Inc	QFhb.dms-3B.1	3B	13150812	13150812	4.24e-05	8.33	FHB
tplb0035p08_1446	Mord-2018-Pht	QPht.dms-2D.1	2D	101523494	101523494	0.000143	7.31	Pht
tplb0037m02_704	Mord-2021-Inc	QFhb.dms-2A.5	2A	418694036	418694036	0.000114	7.32	FHB
tplb0051d06_78	Carm-2020-Inc	QFhb.dms-5A.5	5A	475788967	475788967	0.000143	7.3	FHB
tplb0053o16_915	Mord-2017-DA	QFlt.dms-2B.3	2B	800707801	800707801	0.000206	6.54	Flt
tplb0058p02_2806	Mord-2018-Sev	QFhb.dms-7B.3	7B	710600889	710600889	9.7e-05	7.63	FHB
	Mord-2018-VRI	QFhb.dms-7B.3	7B	710600889	710600889	0.000255	6.77	FHB
tplb0061e06_1431	Elora-2017-Inc	QFhb.dms-6A.3	6A	503485788	503485788	0.000297	6.56	FHB
wsnp_BE403352A_Ta_2_1	Mord-2021-Inc	QFhb.dms-2B.5	2B	394188470	394188470	0.000114	7.32	FHB
wsnp_BE497845D_Ta_1_1	Mord-2022-Sev	QFhb.dms-7A.6	7A	614619618	614619618	0.000154	7.15	FHB
	Mord-2022-VRI	QFhb.dms-7A.6	7A	614619618	614619618	0.000226	6.76	FHB
wsnp_BE500291A_Ta_2_1	Carm-2020-Sev	QFhb.dms-5A.3	5A	149267681	149267681	0.000137	7.13	FHB
	Carm-2020-VRI	QFhb.dms-5A.3	5A	149267681	149267681	8.39e-05	7.56	FHB
wsnp_BG604404B_Ta_2_1	Mord-2017-DA	QFlt.dms-4B.2	4B	657001762	657001762	0.000104	7.09	Flt
wsnp_CAP7_c7742_3467376	Mord-2021-Inc	QFhb.dms-2A.4	2A	345983840	345983840	0.000108	7.34	FHB
wsnp_CAP8_c1210_739429	Mord-2017-Pht	QPht.dms-5B.1	5B	27153585	27153585	1.97e-05	8.65	Pht
	Mord-2019-Pht	QPht.dms-5B.1	5B	27153585	27153585	3.78e-05	8.37	Pht
	Mord-2022-Pht	QPht.dms-5B.1	5B	27153585	27153585	3.87e-05	8.4	Pht
wsnp_CAP11_c1178_684471	Mord-2019-Pht	QPht.dms-6A.2	6A	566129558	566129558	0.000226	6.76	Pht
wsnp_CAP11_c1488_833183	Mord-2021-Inc	QFhb.dms-2A.5	2A	396857182	396857182	0.000289	6.49	FHB
wsnp_CAP11_rep_c4073_1924782	Mord-2017-Inc	QFhb.dms-5A.6	5A	597237252	597237252	0.000166	7.09	FHB
wsnp_CAP11_rep_c4303_2031651	Mord-2021-Inc	QFhb.dms-2D.4	2D	294490635	294490635	0.000289	6.49	FHB
wsnp_CAP11_rep_c8576_3700031	Mord-2019-Pht	QPht.dms-1B.3	1B	480664448	480664448	0.000275	6.55	Pht
wsnp_CAP12_c928_486444	Mord-2019-Pht	QPht.dms-6A.2	6A	566506766	566506766	0.000108	7.46	Pht
wsnp_CD452951A_Ta_2_1	Mord-2021-Inc	QFhb.dms-2A.5	2A	421908349	421908349	0.000114	7.32	FHB
wsnp_Ex_c759_1493846	Mord-2018-Sev	QFhb.dms-2A.9	2A	783116072	783116072	0.000301	6.6	FHB
	Mord-2018-VRI	QFhb.dms-2A.9	2A	783116072	783116072	2.21e-05	9	FHB
wsnp_Ex_c1064_2034431	Mord-2021-Inc	QFhb.dms-2A.3	2A	262367174	262367174	0.000108	7.34	FHB
wsnp_Ex_c1064_2034730	Mord-2021-Inc	QFhb.dms-2A.3	2A	262366874	262366874	0.000108	7.34	FHB
wsnp_Ex_c1302_2489542	Mord-2017-Sev	QFhb.dms-5B.2	5B	54743065	54743065	0.000185	6.93	FHB
	Mord-2017-VRI	QFhb.dms-5B.2	5B	54743065	54743065	6.73e-05	7.84	FHB
wsnp_Ex_c1429_2744367	Mord-2018-VRI	QFhb.dms-1B.3	1B	328171459	328171459	0.000208	6.99	FHB
wsnp_Ex_c1429_2745237	Mord-2018-VRI	QFhb.dms-1D.2	1D	224996590	224996590	0.000165	7.17	FHB
wsnp_Ex_c1660_3159173	Mord-2022-Pht	QPht.dms-3A.3	3A	518808726	518808726	5.28e-05	8.14	Pht
wsnp_Ex_c1845_3472790	Mord-2018-DA	QFlt.dms-1A.3	1A	519154750	519154750	0.000196	6.42	Flt
wsnp_Ex_c2004_3770146	Mord-2018-DA	QFlt.dms-1A.2	1A	450697348	450697348	0.000204	6.45	Flt
wsnp_Ex_c2030_3807284	Mord-2021-Inc	QFhb.dms-2A.5	2A	402125635	402125635	0.00014	7.11	FHB
wsnp_Ex_c2103_3947695	Mord-2017-Sev	QFhb.dms-7A.1	7A	84774550	84774550	0.000105	7.44	FHB
	Mord-2017-VRI	QFhb.dms-7A.1	7A	84774550	84774550	0.000297	6.5	FHB
	Mord-2022-Sev	QFhb.dms-7A.1	7A	84774550	84774550	0.000144	7.18	FHB
	Overall-7Env-Sev	QFhb.dms-7A.1	7A	84774550	84774550	0.00022	6.71	FHB
wsnp_Ex_c2137_4014383	Mord-2018-DA	QFlt.dms-2A.2	2A	760050438	760050438	0.000276	6.14	Flt
	Mord-2018-Sev	QFhb.dms-2A.9	2A	760050438	760050438	0.000158	7.18	FHB
wsnp_Ex_c2505_4679749	Mord-2019-Pht	QPht.dms-5A	5A	690172389	690172389	0.000286	6.57	Pht
wsnp_Ex_c3232_5960344	Mord-2021-Inc	QFhb.dms-5B.5	5B	516013374	516013374	0.000114	7.32	FHB
wsnp_Ex_c3258_6004611	Mord-2021-Sev	QFhb.dms-1A.6	1A	531880503	531880503	0.000177	6.51	FHB
wsnp_Ex_c5388_9526777	Mord-2019-Pht	QPht.dms-1B.3	1B	480665951	480665951	0.000275	6.55	Pht
wsnp_Ex_c5418_9575485	Mord-2019-Sev	QFhb.dms-3B.3	3B	601828996	601828996	5.76e-05	7.97	FHB
wsnp_Ex_c7154_12289504	Mord-2021-Inc	QFhb.dms-2A.3	2A	227073213	227073213	0.000108	7.34	FHB
wsnp_Ex_c7154_12290649	Mord-2021-Inc	QFhb.dms-2A.3	2A	227074496	227074496	0.000108	7.34	FHB
wsnp_Ex_c7252_12453079	Mord-2018-DA	QFlt.dms-1A.1	1A	15213269	15213269	9.63e-05	7.03	Flt
wsnp_Ex_c8424_14192191	Mord-2017-Inc	QFhb.dms-5A.6	5A	596974342	596974342	4.03e-06	10.44	FHB
wsnp_Ex_c8695_14561512	Mord-2017-Pht	QPht.dms-3B.1	3B	78717705	78717705	0.000106	7.26	Pht
wsnp_Ex_c9918_16332583	Mord-2019-Pht	QPht.dms-1A.3	1A	582246227	582246227	4.74e-05	8.21	Pht
	Mord-2022-Pht	QPht.dms-1A.3	1A	582246227	582246227	6.2e-05	7.99	Pht
wsnp_Ex_c11437_18454413	Mord-2021-Inc	QFhb.dms-2A.4	2A	280404119	280404119	0.000108	7.34	FHB
wsnp_Ex_c11827_18986376	Mord-2018-Sev	QFhb.dms-2B.9	2B	738938760	738938760	0.000189	7.02	FHB
wsnp_Ex_c12068_19316125	Mord-2021-Inc	QFhb.dms-2A.5	2A	402107564	402107564	0.00014	7.11	FHB
wsnp_Ex_c13485_21225504	Mord-2017-DA	QFlt.dms-5B	5B	566210165	566210165	0.000308	5.98	Flt
wsnp_Ex_c14760_22866280	Mord-2021-Inc	QFhb.dms-2B.4	2B	344727371	344727371	0.000108	7.34	FHB
wsnp_Ex_c15269_23491104	Mord-2018-Pht	QPht.dms-3A.4	3A	551431950	551431950	1.26e-05	9.54	Pht
wsnp_Ex_c15269_23492289	Mord-2018-Pht	QPht.dms-3A.4	3A	551433995	551433995	1.22e-05	9.53	Pht
wsnp_Ex_c17637_26370812	Mord-2019-Pht	QPht.dms-6A.2	6A	576106118	576106118	5.7e-05	8.03	Pht
wsnp_Ex_c18271_27089779	Mord-2021-Inc	QFhb.dms-2A.4	2A	304095107	304095107	0.000114	7.32	FHB
wsnp_Ex_c18632_27501724	Mord-2017-Inc	QFhb.dms-6B.4	6B	689657268	689657268	5.72e-05	8.05	FHB
wsnp_Ex_c18632_27501906	Mord-2017-Inc	QFhb.dms-6B.4	6B	689657521	689657521	6.79e-07	12.01	FHB
	Mord-2017-VRI	QFhb.dms-6B.4	6B	689657521	689657521	7.52e-05	7.74	FHB
wsnp_Ex_c21418_30554998	Elora-2017-Inc	QFhb.dms-3B.5	3B	684826108	684826108	0.000254	6.71	FHB
	Elora-2017-Sev	QFhb.dms-3B.5	3B	684826108	684826108	0.000226	6.58	FHB
	Elora-2017-VRI	QFhb.dms-3B.5	3B	684826108	684826108	0.000137	6.98	FHB
wsnp_Ex_c22766_31972812	Mord-2017-Inc	QFhb.dms-3A.3	3A	379676953	379676953	3.51e-06	10.56	FHB
	Mord-2021-Pht	QPht.dms-3A.2	3A	379676953	379676953	0.000295	6.55	Pht
wsnp_Ex_c24376_33618864	Elora-2017-Sev	QFhb.dms-7A.1	7A	89240166	89240166	5.69e-05	7.57	FHB
	Elora-2017-VRI	QFhb.dms-7A.1	7A	89240166	89240166	0.000236	6.26	FHB
wsnp_Ex_c24376_33619527	Elora-2017-Sev	QFhb.dms-7B.1	7B	36162027	36162027	7.88e-05	7.34	FHB
	Elora-2017-VRI	QFhb.dms-7B.1	7B	36162027	36162027	0.000224	6.3	FHB
wsnp_Ex_c25057_34318425	Mord-2021-Inc	QFhb.dms-2A.7	2A	508811521	508811521	5.34e-05	8.11	FHB
wsnp_Ex_c26128_35374652	Carm-2020-Inc	QFhb.dms-3B.2	3B	453993436	453993436	8.71e-05	7.76	FHB
wsnp_Ex_c27023_36242252	Mord-2021-Inc	QFhb.dms-2A.7	2A	508176822	508176822	6.33e-05	7.9	FHB
wsnp_Ex_c27323_36528037	Overall-3Env-DA	QFlt.dms-7B	7B	578207106	578207106	0.000223	6.5	Flt
wsnp_Ex_c28728_37832012	Mord-2018-Sev	QFhb.dms-4A.3	4A	634183293	634183293	0.0001	7.6	FHB
	Mord-2018-VRI	QFhb.dms-4A.3	4A	634183293	634183293	9.01e-05	7.72	FHB
wsnp_Ex_c29940_38921491	Mord-2021-Inc	QFhb.dms-2A.4	2A	359534401	359534401	0.000289	6.49	FHB
wsnp_Ex_c30473_39386277	Mord-2021-Sev	QFhb.dms-4B.3	4B	643919716	643919716	0.000228	6.54	FHB
wsnp_Ex_c31567_40338517	Mord-2018-DA	QFlt.dms-1A.2	1A	445009058	445009058	0.000204	6.45	Flt
wsnp_Ex_c32910_41489631	Carm-2020-VRI	QFhb.dms-2A.8	2A	608450399	608450399	0.000299	6.46	FHB
wsnp_Ex_c33196_41722217	Mord-2021-Inc	QFhb.dms-2A.3	2A	242658486	242658486	0.000108	7.34	FHB
wsnp_Ex_c42230_48866587	Mord-2021-Inc	QFhb.dms-2A.3	2A	242677446	242677446	0.000108	7.34	FHB
wsnp_Ex_c42970_49408712	Carm-2020-Inc	QFhb.dms-2D.6	2D	622545065	622545065	0.000237	6.84	FHB
	Mord-2022-Sev	QFhb.dms-2D.6	2D	622545065	622545065	0.000263	6.63	FHB
wsnp_Ex_c43228_49605281	Mord-2021-Sev	QFhb.dms-1B.5	1B	589952660	589952660	0.000177	6.51	FHB
wsnp_Ex_c51288_55279360	Mord-2021-Inc	QFhb.dms-6B.2	6B	89320926	89320926	8.18e-08	13.78	FHB
wsnp_Ex_c55777_58153636	Carm-2020-Inc	QFhb.dms-5A.6	5A	596406558	596406558	5.47e-05	8.18	FHB
	Overall-7Env-Inc	QFhb.dms-5A.6	5A	596406558	596406558	0.000199	6.91	FHB
wsnp_Ex_rep_c66615_64916114	Mord-2021-Inc	QFhb.dms-2A.7	2A	501850587	501850587	0.000136	7.29	FHB
wsnp_Ex_rep_c66615_64916512	Mord-2021-Inc	QFhb.dms-2A.7	2A	501850170	501850170	8.41e-05	7.72	FHB
wsnp_Ex_rep_c66800_65171198	Mord-2017-Sev	QFhb.dms-2B.6	2B	451012333	451012333	0.000299	6.52	FHB
	Mord-2021-Inc	QFhb.dms-2B.6	2B	451012333	451012333	0.000135	7.19	FHB
wsnp_Ex_rep_c67143_65626838	Mord-2021-Inc	QFhb.dms-2A.4	2A	285588564	285588564	0.000108	7.34	FHB
wsnp_Ex_rep_c67296_65839761	Mord-2017-Pht	QPht.dms-4D.1	4D	62949580	62949580	0.000211	6.6	Pht
wsnp_Ex_rep_c67481_66083943	Mord-2021-Inc	QFhb.dms-2A.3	2A	227072790	227072790	0.000108	7.34	FHB
wsnp_Ex_rep_c67702_66370241	Mord-2021-VRI	QFhb.dms-3D.1	3D	3120427	3120427	0.000222	6.71	FHB
wsnp_Ex_rep_c68085_66839109	Mord-2021-Sev	QFhb.dms-1A.6	1A	531862196	531862196	0.000177	6.51	FHB
wsnp_Ex_rep_c68516_67350929	Mord-2021-Inc	QFhb.dms-7D.1	7D	304889265	304889265	0.000108	7.34	FHB
wsnp_Ex_rep_c70809_69689636	Mord-2019-Sev	QFhb.dms-3B.3	3B	606541760	606541760	5.76e-05	7.97	FHB
wsnp_Ex_rep_c70809_69690102	Mord-2019-Sev	QFhb.dms-3B.3	3B	606543347	606543347	5.76e-05	7.97	FHB
wsnp_Ex_rep_c72507_70869798	Mord-2019-Inc	QFhb.dms-5A.5	5A	419852076	419852076	6.37e-05	8	FHB
	Mord-2022-Sev	QFhb.dms-5A.5	5A	419852076	419852076	0.000245	6.71	FHB
wsnp_Ex_rep_c113621_94394656	Carm-2020-Inc	QFhb.dms-5A.5	5A	422232348	422232348	0.000128	7.41	FHB
	Carm-2020-VRI	QFhb.dms-5A.5	5A	422232348	422232348	0.000122	7.21	FHB
	Mord-2017-Sev	QFhb.dms-5A.5	5A	422232348	422232348	0.000306	6.47	FHB
	Mord-2022-Sev	QFhb.dms-5A.5	5A	422232348	422232348	1.31e-05	9.33	FHB
	Overall-7Env-Inc	QFhb.dms-5A.5	5A	422232348	422232348	0.000168	7.06	FHB
	Overall-7Env-VRI	QFhb.dms-5A.5	5A	422232348	422232348	0.000231	6.67	FHB
wsnp_JD_c4444_5575748	Mord-2018-Pht	QPht.dms-1B.1	1B	295224499	295224499	0.000141	7.29	Pht
wsnp_JD_c4641_5774711	Mord-2019-Pht	QPht.dms-1B.3	1B	480664383	480664383	0.000275	6.55	Pht
wsnp_JD_c22766_19622512	Mord-2019-Pht	QPht.dms-6A.2	6A	566129909	566129909	0.000108	7.46	Pht
wsnp_Ku_c2115_4089288	Mord-2018-VRI	QFhb.dms-1B.3	1B	331585402	331585402	0.00025	6.86	FHB
wsnp_Ku_c3102_5810751	Carm-2020-Inc	QFhb.dms-5B.6	5B	548486889	548486889	2.99e-05	8.74	FHB
wsnp_Ku_c6950_12032896	Mord-2017-Sev	QFhb.dms-5B.2	5B	54742318	54742318	0.000185	6.93	FHB
	Mord-2017-VRI	QFhb.dms-5B.2	5B	54742318	54742318	6.73e-05	7.84	FHB
wsnp_Ku_c16371_25240695	Mord-2021-Inc	QFhb.dms-2A.6	2A	452561661	452561661	0.000127	7.27	FHB
wsnp_Ku_c26323_36285697	Mord-2022-Pht	QPht.dms-2D.3	2D	630192504	630192504	0.000227	6.83	Pht
wsnp_Ku_c30078_39930134	Mord-2017-DA	QFlt.dms-5A.1	5A	331883424	331883424	0.000181	6.61	Flt
wsnp_Ku_c36874_45825785	Elora-2017-Inc	QFhb.dms-6D.3	6D	377318145	377318145	0.000193	6.95	FHB
wsnp_Ku_c38543_47157828	Carm-2020-Inc	QFhb.dms-5A.7	5A	700030330	700030330	0.000148	7.28	FHB
	Carm-2020-Sev	QFhb.dms-5A.7	5A	700030330	700030330	0.000137	7.13	FHB
	Carm-2020-VRI	QFhb.dms-5A.7	5A	700030330	700030330	0.000106	7.35	FHB
wsnp_Ku_c39862_48205590	Mord-2018-VRI	QFhb.dms-1A.5	1A	465515172	465515172	0.00027	6.72	FHB
wsnp_Ku_c44873_52048221	Mord-2021-Inc	QFhb.dms-2A.4	2A	319391180	319391180	0.000108	7.34	FHB
wsnp_Ku_c56917_60245833	Mord-2017-Sev	QFhb.dms-5A.2	5A	43161069	43161069	0.000185	6.93	FHB
	Mord-2017-VRI	QFhb.dms-5A.2	5A	43161069	43161069	6.73e-05	7.84	FHB
wsnp_Ku_rep_c69876_69364477	Mord-2017-Sev	QFhb.dms-2A.7	2A	508108675	508108675	0.000299	6.52	FHB
	Mord-2021-Inc	QFhb.dms-2A.7	2A	508108675	508108675	0.000135	7.19	FHB
wsnp_Ku_rep_c102901_89769309	Mord-2019-Pht	QPht.dms-5B.2	5B	673430886	673430886	0.000226	6.76	Pht
wsnp_Ra_c13_24540	Carm-2020-Inc	QFhb.dms-5A.5	5A	414203606	414203606	2.46e-05	8.91	FHB
	Carm-2020-Sev	QFhb.dms-5A.5	5A	414203606	414203606	2.87e-05	8.5	FHB
	Carm-2020-VRI	QFhb.dms-5A.5	5A	414203606	414203606	7.71e-07	11.64	FHB
	Mord-2019-Inc	QFhb.dms-5A.5	5A	414203606	414203606	0.000148	7.23	FHB
	Mord-2019-VRI	QFhb.dms-5A.5	5A	414203606	414203606	0.000294	6.51	FHB
	Mord-2022-Sev	QFhb.dms-5A.5	5A	414203606	414203606	0.00014	7.2	FHB
	Overall-7Env-Inc	QFhb.dms-5A.5	5A	414203606	414203606	3.91e-06	10.43	FHB
	Overall-7Env-Sev	QFhb.dms-5A.5	5A	414203606	414203606	4.92e-05	8.05	FHB
	Overall-7Env-VRI	QFhb.dms-5A.5	5A	414203606	414203606	1.79e-05	8.95	FHB
wsnp_Ra_c13_24576	Carm-2020-Inc	QFhb.dms-5A.5	5A	414203570	414203570	2.46e-05	8.91	FHB
	Carm-2020-Sev	QFhb.dms-5A.5	5A	414203570	414203570	2.87e-05	8.5	FHB
	Carm-2020-VRI	QFhb.dms-5A.5	5A	414203570	414203570	7.71e-07	11.64	FHB
	Mord-2019-Inc	QFhb.dms-5A.5	5A	414203570	414203570	0.000148	7.23	FHB
	Mord-2019-VRI	QFhb.dms-5A.5	5A	414203570	414203570	0.000294	6.51	FHB
	Mord-2022-Sev	QFhb.dms-5A.5	5A	414203570	414203570	0.00014	7.2	FHB
	Overall-7Env-Inc	QFhb.dms-5A.5	5A	414203570	414203570	3.91e-06	10.43	FHB
	Overall-7Env-Sev	QFhb.dms-5A.5	5A	414203570	414203570	4.92e-05	8.05	FHB
	Overall-7Env-VRI	QFhb.dms-5A.5	5A	414203570	414203570	1.79e-05	8.95	FHB
wsnp_Ra_c10091_16694335	Mord-2021-Inc	QFhb.dms-2A.6	2A	450071384	450071384	0.000127	7.27	FHB
wsnp_Ra_c12086_19452422	Mord-2019-Pht	QPht.dms-6A.2	6A	567046934	567046934	0.000308	6.51	Pht
wsnp_Ra_c12888_20519578	Mord-2019-Pht	QPht.dms-1B.3	1B	477423705	477423705	0.000275	6.55	Pht
wsnp_Ra_rep_c106477_90236168	Mord-2017-Sev	QFhb.dms-5B.2	5B	56254222	56254222	0.000185	6.93	FHB
	Mord-2017-VRI	QFhb.dms-5B.2	5B	56254222	56254222	6.73e-05	7.84	FHB
wsnp_RFL_Contig1999_1190396	Mord-2017-Inc	QFhb.dms-3B.1	3B	13468239	13468239	4.23e-05	8.33	FHB
wsnp_RFL_Contig2073_1317762	Mord-2019-Sev	QFhb.dms-3B.3	3B	601829146	601829146	5.76e-05	7.97	FHB
wsnp_RFL_Contig3136_3092151	Mord-2019-Pht	QPht.dms-6A.2	6A	566129440	566129440	0.000226	6.76	Pht
