# Supplementary material for: Identification of Fusarium head blight sources of resistance and associated QTLs in historical and modern Canadian spring wheat
Source: Front Plant Sci. 2023 Aug 23;14:1190358. doi: 10.3389/fpls.2023.1190358 (PMC10482112; doi:10.3389/fpls.2023.1190358)
Supplement: Supplementary file 1 [file DataSheet_1.zip › Data Sheet 1 (4).CSV]

rs#	alleles	chrom	pos	strand	assembly#	center	protLSID	assayLSID	panelLSID	QCcode	5604HR_CL	5605HR_CL	5700PR	5701PR	5702PR	AAC_Bailey	AAC_Brandon	AAC_Chiffon	AAC_Connery	AAC_Crossfield	AAC_Elie	AAC_Entice	AAC_Foray	AAC_Iceberg	AAC_Innova	AAC_Penhold	AAC_Proclaim	AAC_Redwater	AAC_Ryley	AAC_Tenacious	AAC_Viewfield	AAC_Whitefox	AC_Abbey	AC_Andrew	AC_Barrie	AC_Cadillac	AC_Cora	AC_Corinne	AC_Crystal	AC_Domain	AC_Eatonia	AC_Elsa	AC_Foremost	AC_Intrepid	AC_Karma	AC_Majestic	AC_Meena	AC_Michael	AC_Minto
tplb0051e20_1160	A/C	1A	1158110	+	NA	NA	NA	NA	NA	NA	A	A	A	A	A	A	A	A	A	A	A	A	A	A	A	A	A	A	A	A	C	A	A	A	A	A	A	A	A	A	A	A	A	A	A	A	A	A	A
Excalibur_c10657_796	C/A	1A	1172030	+	NA	NA	NA	NA	NA	NA	A	A	C	C	C	C	C	C	C	C	C	C	A	C	A	A	A	C	C	A	C	C	A	C	A	A	A	C	A	C	A	A	A	A	C	C	C	A	A
Excalibur_c10657_1280	A/C	1A	1172732	+	NA	NA	NA	NA	NA	NA	C	C	A	A	A	A	A	A	A	A	A	A	C	A	C	C	C	A	A	C	A	A	C	A	C	C	C	A	C	A	C	C	C	C	A	A	A	C	C
wsnp_Ex_c10657_17376086	C/A	1A	1174082	+	NA	NA	NA	NA	NA	NA	C	C	C	C	C	C	C	C	C	C	C	C	C	C	C	C	C	C	C	C	A	C	C	C	C	C	C	C	C	C	C	C	C	C	C	C	C	C	C
wsnp_Ex_c10657_17376448	C/A	1A	1174999	+	NA	NA	NA	NA	NA	NA	C	C	N	C	N	A	A	C	C	C	A	C	C	C	C	C	C	C	C	C	A	A	A	C	C	C	A	C	C	C	A	C	C	C	A	A	C	A	A
RAC875_c20883_801	A/C	1A	1205388	+	NA	NA	NA	NA	NA	NA	A	A	A	A	A	A	A	A	A	A	A	A	A	A	A	A	A	A	A	A	C	A	A	A	A	A	A	A	A	A	A	A	A	A	A	A	A	A	A
tplb0028p02_562	C/A	1A	1206149	+	NA	NA	NA	NA	NA	NA	C	C	C	C	C	C	C	C	C	C	C	C	C	C	C	C	C	C	C	C	A	C	C	C	C	C	C	C	C	C	C	C	C	C	C	C	C	C	C
GENE-0014_317	A/C	1A	1208901	+	NA	NA	NA	NA	NA	NA	A	A	A	A	A	A	A	A	A	A	A	A	A	A	A	A	A	A	A	A	C	A	A	A	A	A	A	A	A	A	A	A	A	A	A	A	A	A	A
GENE-0014_262	C/A	1A	1208948	+	NA	NA	NA	NA	NA	NA	C	C	C	C	C	C	C	C	C	C	C	C	C	C	C	C	C	C	C	C	A	C	C	C	C	C	C	C	C	C	C	C	C	C	C	C	C	C	C
Excalibur_c94139_55	A/C	1A	1209534	+	NA	NA	NA	NA	NA	NA	A	A	A	A	A	A	A	A	A	A	A	A	A	A	A	A	A	A	A	A	C	A	A	A	A	A	A	A	A	A	A	A	A	A	A	A	A	A	A
BS00090003_51	A/C	1A	1209598	+	NA	NA	NA	NA	NA	NA	A	A	A	A	A	A	A	A	A	A	A	A	A	A	A	A	A	A	A	A	C	A	A	A	A	A	A	A	A	A	A	A	A	A	A	A	A	A	A
BS00022677_51	C/A	1A	1209780	+	NA	NA	NA	NA	NA	NA	C	C	C	C	C	C	C	C	C	C	C	C	C	C	C	C	C	C	C	C	A	C	C	C	C	C	C	C	C	C	C	C	C	C	C	C	C	C	C
RAC875_c95364_59	C/A	1A	1232692	+	NA	NA	NA	NA	NA	NA	C	C	C	C	C	C	C	C	C	C	C	C	C	C	C	C	C	C	C	C	A	C	C	C	C	C	C	C	C	C	C	C	C	C	C	C	C	C	C
RAC875_c42700_264	A/C	1A	1233647	+	NA	NA	NA	NA	NA	NA	A	A	A	A	A	A	A	A	A	A	A	A	A	A	A	A	A	A	A	A	C	A	A	A	A	A	A	A	A	A	A	A	A	A	A	A	A	A	A
Kukri_c18951_493	C/A	1A	1233723	+	NA	NA	NA	NA	NA	NA	C	C	A	A	C	A	A	A	A	A	A	A	C	A	A	C	A	A	A	C	C	C	C	A	C	C	C	C	C	A	C	C	C	C	C	C	A	N	C
Excalibur_c9509_1180	C/A	1A	1334889	+	NA	NA	NA	NA	NA	NA	C	C	C	C	C	C	C	C	C	C	C	C	C	C	C	C	C	C	C	C	A	C	C	C	C	C	C	C	C	C	C	C	C	C	C	C	C	C	C
Kukri_rep_c68121_997	C/A	1A	1336028	+	NA	NA	NA	NA	NA	NA	C	C	C	C	C	C	C	C	C	C	C	C	C	C	C	C	C	C	C	C	A	C	C	C	C	C	C	C	C	C	C	C	C	C	C	C	C	C	C
IAAV5306	C/A	1A	1337473	+	NA	NA	NA	NA	NA	NA	C	C	C	C	C	C	C	C	C	C	C	C	C	C	C	C	C	C	C	C	A	C	C	C	C	C	C	C	C	C	C	C	C	C	C	C	C	C	C
Kukri_c2408_784	A/C	1A	1340488	+	NA	NA	NA	NA	NA	NA	C	A	A	A	A	A	C	C	A	A	C	A	A	A	C	A	A	A	A	A	C	C	A	C	A	C	C	A	A	A	A	C	A	A	A	A	C	A	A
wsnp_Ra_c11211_18227610	A/C	1A	1341356	+	NA	NA	NA	NA	NA	NA	A	A	A	A	A	A	A	A	A	A	A	A	A	A	A	A	A	A	A	A	C	A	A	A	A	A	A	A	A	A	A	A	A	A	A	A	A	A	A
Excalibur_c44612_474	A/C	1A	1344293	+	NA	NA	NA	NA	NA	NA	A	A	A	A	A	A	A	A	A	A	A	A	A	A	A	A	A	A	A	A	C	A	A	A	A	A	A	A	A	A	A	A	A	A	A	A	A	A	A
BS00033749_51	A/C	1A	1865063	+	NA	NA	NA	NA	NA	NA	A	A	A	A	A	A	A	A	A	A	A	A	A	A	A	A	A	A	A	A	C	A	A	A	A	A	A	A	A	A	A	A	A	A	A	A	A	A	A
Kukri_c3888_1478	C/A	1A	3061669	+	NA	NA	NA	NA	NA	NA	C	C	N	C	C	C	A	C	A	C	A	C	C	A	C	A	C	C	A	A	N	C	C	C	C	C	C	A	A	C	C	C	A	N	A	C	C	C	C
BS00100774_51	C/A	1A	3282304	+	NA	NA	NA	NA	NA	NA	C	C	C	C	A	C	C	C	C	C	C	C	C	C	C	C	C	C	C	C	A	C	C	C	C	C	C	A	C	C	C	C	C	A	C	C	C	C	C
BS00026456_51	A/C	1A	4111365	+	NA	NA	NA	NA	NA	NA	C	C	C	A	A	C	A	C	C	A	A	A	A	C	C	C	C	C	C	A	A	A	A	C	C	C	A	A	C	C	A	C	C	A	A	A	C	A	A
Excalibur_c15165_367	A/C	1A	4249141	+	NA	NA	NA	NA	NA	NA	A	A	A	A	A	A	A	A	A	A	A	A	A	A	A	A	A	A	A	A	C	A	A	A	A	A	A	A	A	A	A	A	A	A	A	A	A	A	A
Excalibur_c58555_110	C/A	1A	4249297	+	NA	NA	NA	NA	NA	NA	C	C	A	C	A	C	C	C	C	C	C	C	C	C	C	A	A	C	C	C	C	C	A	C	C	C	C	A	A	C	C	C	A	A	A	C	C	C	C
RAC875_c30138_595	C/A	1A	4250858	+	NA	NA	NA	NA	NA	NA	C	C	C	C	A	C	C	C	C	C	C	C	A	C	C	A	C	C	C	C	C	A	C	C	C	C	C	A	A	C	C	C	A	C	A	A	A	C	C
Kukri_c48951_419	A/C	1A	4251032	+	NA	NA	NA	NA	NA	NA	A	A	A	A	A	A	A	A	A	A	A	A	A	A	A	A	A	A	A	A	N	A	A	A	A	C	A	A	A	A	A	C	A	A	A	A	C	A	A
Kukri_c7192_1128	C/A	1A	4375865	+	NA	NA	NA	NA	NA	NA	C	C	C	C	C	C	C	C	C	C	C	C	C	C	C	C	C	C	C	C	A	C	C	C	C	C	C	C	C	C	C	C	C	C	C	C	C	C	C
tplb0025b13_2879	C/A	1A	4379544	+	NA	NA	NA	NA	NA	NA	C	C	C	C	C	C	C	C	C	C	C	C	C	C	C	C	C	C	C	C	A	C	C	C	C	C	C	C	C	C	C	C	C	C	C	C	C	C	C
tplb0025b13_2792	A/C	1A	4379872	+	NA	NA	NA	NA	NA	NA	A	C	A	A	A	A	A	A	A	A	A	A	C	A	C	C	C	A	A	C	N	A	C	A	C	C	C	A	C	A	C	C	C	C	A	A	A	C	C
tplb0025b13_2687	A/C	1A	4379977	+	NA	NA	NA	NA	NA	NA	A	A	N	N	A	A	A	C	A	A	A	A	A	C	C	A	A	C	A	A	A	A	A	C	A	C	A	A	C	C	A	C	A	C	A	A	C	A	A
Kukri_c1818_2671	A/C	1A	4380421	+	NA	NA	NA	NA	NA	NA	A	A	A	A	A	A	A	A	A	A	A	A	A	A	A	A	A	A	A	A	C	A	A	A	A	A	A	A	A	A	A	A	A	A	A	A	A	A	A
tplb0025b13_2372	C/A	1A	4380658	+	NA	NA	NA	NA	NA	NA	C	C	C	C	C	C	C	C	C	C	C	C	C	C	C	C	C	C	C	C	A	C	C	C	C	C	C	C	C	C	C	C	C	C	C	C	C	C	C
Kukri_c20775_56	A/C	1A	4380822	+	NA	NA	NA	NA	NA	NA	A	A	N	A	A	A	A	C	A	A	A	A	A	C	C	A	A	C	A	A	A	A	A	C	A	C	A	A	C	C	A	C	A	C	A	A	C	A	A
tplb0025b13_2054	C/A	1A	4380976	+	NA	NA	NA	NA	NA	NA	C	C	A	C	A	C	C	C	C	C	C	C	C	C	C	A	A	C	C	C	A	C	A	C	C	C	C	A	A	C	C	C	A	A	A	C	C	C	C
wsnp_Ku_c1818_3557849	C/A	1A	4382450	+	NA	NA	NA	NA	NA	NA	C	C	C	C	C	C	C	C	C	C	C	C	C	C	C	C	C	C	C	C	A	C	C	C	C	C	C	C	C	C	C	C	C	C	C	C	C	C	C
wsnp_Ku_c1818_3557408	C/A	1A	4383342	+	NA	NA	NA	NA	NA	NA	C	C	N	C	C	C	C	C	C	C	C	C	C	C	C	A	A	C	C	C	C	C	A	C	C	C	C	C	A	C	C	C	A	C	C	C	C	C	C
BobWhite_c4303_524	A/C	1A	4441894	+	NA	NA	NA	NA	NA	NA	A	A	A	A	A	A	A	A	A	A	A	A	C	A	A	C	A	A	A	A	A	A	A	A	A	A	A	A	A	A	A	A	C	A	A	A	A	A	A
BobWhite_c4246_367	A/C	1A	4442182	+	NA	NA	NA	NA	NA	NA	A	A	A	C	A	A	C	A	A	C	C	C	C	A	A	A	A	A	A	C	C	C	A	A	A	A	C	A	A	A	C	A	A	A	A	C	A	C	C
BobWhite_c5793_372	C/A	1A	4644562	+	NA	NA	NA	NA	NA	NA	A	C	A	A	C	A	A	A	A	A	A	A	C	A	C	C	C	A	A	C	C	C	C	A	C	C	C	C	C	A	C	C	C	C	C	C	C	C	C
BS00059422_51	A/C	1A	4748470	+	NA	NA	NA	NA	NA	NA	A	A	C	C	C	A	A	C	A	C	A	C	C	C	C	C	C	A	A	A	A	A	C	C	A	A	A	A	C	A	A	A	C	C	C	A	C	A	A
BS00023377_51	A/C	1A	4834874	+	NA	NA	NA	NA	NA	NA	A	A	A	A	A	A	A	A	A	A	A	A	A	A	A	A	A	A	A	A	C	A	A	A	A	A	A	A	A	A	A	A	A	A	A	A	A	A	A
IACX2941	C/A	1A	5032803	+	NA	NA	NA	NA	NA	NA	C	C	C	C	C	C	C	C	C	C	C	C	C	C	C	C	C	C	C	C	A	C	C	C	C	C	C	C	C	C	C	C	C	C	C	C	C	C	C
BS00082566_51	A/C	1A	5038240	+	NA	NA	NA	NA	NA	NA	A	A	A	A	A	A	A	A	A	A	A	A	A	A	A	A	A	A	A	A	C	A	A	A	A	A	A	A	A	A	A	A	A	A	A	A	A	A	A
BS00082567_51	A/C	1A	5038357	+	NA	NA	NA	NA	NA	NA	N	C	C	C	A	C	A	C	A	C	A	C	C	C	C	C	C	C	C	A	A	A	C	C	A	A	A	A	C	C	A	A	C	A	A	A	C	A	A
BobWhite_c20902_177	C/A	1A	5048004	+	NA	NA	NA	NA	NA	NA	C	C	A	A	C	C	C	C	C	A	C	A	A	C	C	A	A	C	C	C	C	C	A	C	C	C	C	C	A	C	C	C	A	C	C	C	A	C	C
Ra_c2029_3163	C/A	1A	5549251	+	NA	NA	NA	NA	NA	NA	C	C	C	C	C	C	C	C	C	C	C	C	A	C	C	A	A	C	C	C	C	C	C	C	C	C	C	C	A	C	C	C	A	C	C	C	A	C	C
BS00023130_51	A/C	1A	6068661	+	NA	NA	NA	NA	NA	NA	A	A	A	A	A	A	A	A	A	A	A	A	A	A	A	A	A	A	A	A	C	A	A	A	A	A	A	A	A	A	A	A	A	A	A	A	A	A	A
BS00094793_51	A/C	1A	6674026	+	NA	NA	NA	NA	NA	NA	A	A	A	A	A	A	A	C	A	A	A	A	A	C	C	A	A	C	A	A	N	A	A	C	A	C	A	A	A	C	A	A	A	C	A	A	C	N	A
D_contig33959_220	C/A	1A	7211056	+	NA	NA	NA	NA	NA	NA	N	C	C	C	C	C	C	A	C	C	C	C	A	C	A	A	A	C	C	C	C	C	C	A	C	C	C	C	A	C	C	C	A	C	C	C	C	C	C
Kukri_c8390_1102	C/A	1A	7511296	+	NA	NA	NA	NA	NA	NA	C	C	C	C	A	C	C	C	C	C	C	C	C	C	C	C	C	C	C	C	C	A	C	C	C	C	C	A	C	C	C	C	C	C	A	A	A	C	C
Kukri_c8390_1515	A/C	1A	7511823	+	NA	NA	NA	NA	NA	NA	A	A	A	A	C	A	A	C	A	N	A	N	C	A	C	C	C	A	A	A	A	C	A	C	A	A	A	C	C	A	A	A	C	A	C	C	C	A	A
BS00108242_51	A/C	1A	7970436	+	NA	NA	NA	NA	NA	NA	A	A	A	A	C	A	A	A	A	A	A	A	A	A	C	A	C	A	A	A	A	A	N	A	A	A	A	C	A	A	A	A	A	A	A	A	A	A	A
Kukri_rep_c102231_265	A/C	1A	8529650	+	NA	NA	NA	NA	NA	NA	A	A	A	A	C	A	C	A	A	A	C	A	A	A	A	A	A	A	A	C	C	C	A	A	A	A	C	C	A	A	C	A	A	A	C	C	A	C	C
Excalibur_c2868_1808	A/C	1A	8532071	+	NA	NA	NA	NA	NA	NA	A	A	A	A	C	A	A	C	A	A	A	A	A	A	C	A	C	A	A	A	A	A	A	C	A	A	A	C	A	A	A	A	A	A	A	A	A	A	A
Ku_c8810_903	C/A	1A	8532344	+	NA	NA	NA	NA	NA	NA	C	C	C	C	C	C	C	A	C	C	C	C	C	C	A	C	A	C	C	C	C	C	C	A	C	C	C	C	C	C	C	C	C	C	C	C	C	C	C
BS00022448_51	C/A	1A	8616751	+	NA	NA	NA	NA	NA	NA	N	C	C	C	C	C	C	A	C	C	C	C	C	C	C	C	C	C	C	C	C	C	C	A	C	C	C	C	C	C	C	C	C	C	C	C	C	C	C
BS00056550_51	A/C	1A	8635640	+	NA	NA	NA	NA	NA	NA	A	A	C	C	C	C	A	A	A	C	A	C	C	A	A	C	C	A	A	A	A	A	A	A	A	C	A	C	C	A	A	A	C	C	C	A	C	A	A
wsnp_CAP11_c710_458019	C/A	1A	8996605	+	NA	NA	NA	NA	NA	NA	C	C	A	A	C	C	C	C	C	A	C	A	A	C	C	A	A	C	C	C	C	C	C	C	C	A	C	C	A	C	C	C	A	A	C	C	A	C	C
BS00080187_51	C/A	1A	9650898	+	NA	NA	NA	NA	NA	NA	A	A	C	C	A	C	A	A	A	C	A	C	C	A	A	C	C	A	A	C	C	C	C	A	A	A	C	A	C	A	C	A	C	A	C	C	C	C	C
wsnp_Ex_c57982_59470152	C/A	1A	9668044	+	NA	NA	NA	NA	NA	NA	C	A	C	C	A	A	A	A	A	C	A	C	C	A	A	C	C	A	A	C	C	C	C	A	A	A	C	A	C	A	C	A	C	C	C	C	C	C	C
Ex_c57982_980	C/A	1A	9668352	+	NA	NA	NA	NA	NA	NA	C	C	A	A	C	C	C	C	C	A	C	A	A	C	C	A	A	C	C	C	C	C	C	C	C	C	C	C	A	C	C	C	A	C	A	C	A	C	C
RAC875_c19183_306	A/C	1A	9969685	+	NA	NA	NA	NA	NA	NA	C	A	A	A	A	A	A	A	C	A	A	A	A	A	C	A	C	C	C	A	C	A	A	A	A	A	A	A	A	C	A	A	A	A	A	A	A	A	A
BS00010128_51	A/C	1A	10439652	+	NA	NA	NA	NA	NA	NA	C	C	A	A	C	A	C	C	C	A	C	A	A	C	C	A	A	C	C	A	A	A	A	C	C	C	A	C	A	C	A	C	A	C	A	A	A	A	A
Excalibur_c5139_198	A/C	1A	10444996	+	NA	NA	NA	NA	NA	NA	C	C	A	A	C	A	C	C	C	A	C	A	A	C	C	A	A	C	C	A	A	A	A	C	C	C	A	C	A	C	A	C	A	C	A	A	A	A	A
Excalibur_c82557_201	C/A	1A	10457551	+	NA	NA	NA	NA	NA	NA	A	A	C	C	A	C	A	A	A	C	A	C	C	A	A	C	C	A	A	C	C	C	C	A	A	A	C	A	C	A	C	A	C	A	C	C	C	C	C
BobWhite_c20934_397	A/C	1A	10725361	+	NA	NA	NA	NA	NA	NA	C	C	C	C	C	A	C	C	A	C	C	C	C	C	A	A	C	C	A	A	A	A	C	C	A	C	A	A	A	A	C	C	A	C	A	A	C	A	A
wsnp_Ku_c13229_21142792	A/C	1A	10728303	+	NA	NA	NA	NA	NA	NA	A	A	C	C	A	A	A	A	A	C	A	C	A	A	A	C	A	A	A	A	A	A	A	A	A	A	A	C	A	A	A	A	A	A	A	A	C	A	A
BS00069278_51	C/A	1A	10846512	+	NA	NA	NA	NA	NA	NA	C	C	C	C	A	C	C	C	C	C	C	C	C	A	C	C	C	C	C	C	A	C	C	C	C	C	C	C	C	C	C	C	C	C	C	C	C	C	C
BS00074511_51	A/C	1A	10914186	+	NA	NA	NA	NA	NA	NA	C	C	A	A	C	A	C	C	C	A	C	A	A	C	C	A	A	C	C	A	A	A	A	C	C	C	A	C	A	C	A	C	A	C	A	A	A	A	A
IAAV7479	C/A	1A	10919017	+	NA	NA	NA	NA	NA	NA	A	A	C	C	A	C	A	A	A	C	A	C	C	A	A	C	C	A	A	C	A	C	C	A	A	A	C	A	C	A	C	A	C	A	C	C	C	C	C
BobWhite_rep_c52088_322	A/C	1A	10923832	+	NA	NA	NA	NA	NA	NA	A	A	A	C	A	C	A	A	A	C	A	C	C	A	A	C	A	A	A	C	A	C	A	A	A	A	C	A	C	A	A	A	C	A	C	C	C	C	C
Tdurum_contig68827_61	C/A	1A	10949354	+	NA	NA	NA	NA	NA	NA	A	A	C	C	A	C	A	A	A	C	A	C	C	A	A	C	C	A	A	C	A	C	C	A	A	A	C	A	C	A	C	A	C	A	C	C	C	C	C
Kukri_c46939_83	C/A	1A	10949548	+	NA	NA	NA	NA	NA	NA	A	A	C	C	A	C	A	A	A	C	A	C	C	A	A	C	C	A	A	C	A	C	C	A	A	A	C	A	C	A	C	A	C	A	C	C	C	C	C
Kukri_c29655_239	C/A	1A	10949672	+	NA	NA	NA	NA	NA	NA	A	A	C	C	A	C	A	A	A	C	A	C	C	A	A	C	C	A	A	C	C	C	C	A	A	A	C	A	C	A	C	A	C	A	C	C	C	C	C
Kukri_c29655_194	A/C	1A	10949717	+	NA	NA	NA	NA	NA	NA	A	A	C	C	A	A	A	C	A	C	A	C	A	A	A	C	A	A	A	A	A	A	A	C	A	A	A	C	A	A	A	A	A	A	A	A	C	A	A
Excalibur_c95327_51	A/C	1A	10949827	+	NA	NA	NA	NA	NA	NA	A	A	C	C	A	A	A	C	A	C	A	C	A	A	A	C	A	A	C	C	A	A	A	C	A	A	A	C	A	A	A	A	A	A	A	A	C	A	A
RFL_Contig5637_1008	C/A	1A	10949885	+	NA	NA	NA	NA	NA	NA	C	C	C	C	C	C	C	C	C	C	C	C	C	C	C	C	C	C	C	A	C	C	C	C	C	C	C	C	A	C	C	C	A	C	C	C	C	C	C
CAP11_c852_603	A/C	1A	10956855	+	NA	NA	NA	NA	NA	NA	C	C	A	A	C	A	C	A	A	A	C	A	A	A	C	A	A	A	A	A	A	A	A	A	C	C	A	C	A	A	A	C	A	C	A	A	A	A	A
RFL_Contig4140_1183	C/A	1A	11012389	+	NA	NA	NA	NA	NA	NA	A	C	C	C	C	C	C	C	A	C	C	C	C	A	C	C	C	A	A	C	A	C	C	C	C	C	C	C	C	A	C	C	C	C	C	C	C	C	C
TA004380-0460	C/A	1A	11012624	+	NA	NA	NA	NA	NA	NA	C	C	C	C	C	C	C	C	C	C	C	C	C	C	C	C	C	C	C	A	C	C	C	C	C	C	C	C	C	C	C	C	A	C	C	C	C	C	C
GENE-4832_103	A/C	1A	11013362	+	NA	NA	NA	NA	NA	NA	A	C	A	A	C	C	C	A	A	A	C	A	C	A	A	A	A	A	A	A	A	C	C	A	C	C	C	A	A	A	C	C	A	C	C	C	A	C	C
BS00003595_51	A/C	1A	11349446	+	NA	NA	NA	NA	NA	NA	C	A	A	A	A	A	A	A	C	A	A	A	A	C	A	A	A	C	C	A	C	A	A	A	A	A	A	A	A	C	A	A	A	A	A	A	A	A	A
BS00108090_51	C/A	1A	11350351	+	NA	NA	NA	NA	NA	NA	C	C	C	C	A	C	C	C	C	C	C	C	C	C	C	C	C	C	C	C	C	C	C	C	C	C	C	A	C	C	C	C	C	C	C	C	C	C	C
RAC875_rep_c101110_474	A/C	1A	11350438	+	NA	NA	NA	NA	NA	NA	A	A	C	C	A	C	A	A	A	C	A	C	C	A	A	C	C	A	A	C	A	C	C	A	A	A	C	A	C	A	C	A	C	A	C	C	C	C	C
RAC875_rep_c101110_563	A/C	1A	11350527	+	NA	NA	NA	NA	NA	NA	A	A	C	C	A	C	A	A	A	C	A	C	C	A	A	C	C	A	A	C	A	C	C	A	A	A	C	A	C	A	C	A	C	A	C	C	C	C	C
Kukri_c24962_123	C/A	1A	11350829	+	NA	NA	NA	NA	NA	NA	C	C	A	A	C	A	C	C	C	A	C	A	A	C	C	A	A	C	C	A	C	A	A	C	C	C	A	C	A	C	A	C	A	C	A	A	A	A	A
BS00025755_51	A/C	1A	11354873	+	NA	NA	NA	NA	NA	NA	A	A	C	C	C	A	C	C	A	C	C	C	C	C	A	A	C	A	A	A	A	C	A	C	A	A	A	A	A	A	A	A	A	A	A	A	C	A	A
Kukri_c29150_143	A/C	1A	11422463	+	NA	NA	NA	NA	NA	NA	C	A	C	C	A	A	A	A	C	C	A	C	A	C	A	C	A	C	C	A	C	A	A	A	A	A	A	A	A	C	A	A	A	A	A	A	A	A	A
RAC875_c18640_821	A/C	1A	11424238	+	NA	NA	NA	NA	NA	NA	C	C	A	A	C	A	C	C	C	A	C	A	A	C	C	A	A	C	C	A	A	A	A	C	C	C	A	C	A	C	A	C	A	C	A	A	A	A	A
Kukri_c14149_462	C/A	1A	11424355	+	NA	NA	NA	NA	NA	NA	C	C	C	C	A	C	C	C	N	C	A	C	C	A	C	C	C	A	C	A	A	C	C	C	C	C	C	A	A	A	C	C	A	C	C	C	C	C	C
Tdurum_contig43943_1165	A/C	1A	11437098	+	NA	NA	NA	NA	NA	NA	C	C	A	A	C	C	C	C	C	A	C	A	A	C	C	A	A	C	C	A	A	A	A	C	C	A	A	C	A	C	A	C	A	C	A	A	A	A	A
Tdurum_contig68637_256	A/C	1A	11438475	+	NA	NA	NA	NA	NA	NA	A	A	C	C	A	A	A	C	A	C	C	C	A	A	A	C	A	A	A	C	A	A	A	C	A	A	A	C	A	A	A	A	C	A	A	A	C	A	A
CAP11_c2581_302	C/A	1A	11439388	+	NA	NA	NA	NA	NA	NA	A	A	C	C	C	C	A	A	A	C	A	C	C	A	A	C	C	A	A	C	C	C	C	A	A	C	C	C	C	A	C	A	C	A	C	C	C	C	C
CAP8_c2448_355	A/C	1A	11439443	+	NA	NA	NA	NA	NA	NA	C	C	A	A	C	A	C	C	C	A	C	A	A	C	C	A	A	C	C	A	A	A	A	C	C	A	A	C	A	C	A	C	A	C	A	A	A	A	A
Tdurum_contig14847_144	C/A	1A	11440026	+	NA	NA	NA	NA	NA	NA	C	C	C	C	C	C	C	C	C	C	C	C	C	C	C	C	C	C	C	A	C	C	C	C	C	C	C	C	C	C	C	C	A	C	C	C	C	C	C
Excalibur_c97691_225	C/A	1A	11496638	+	NA	NA	NA	NA	NA	NA	C	C	A	A	C	A	C	C	C	A	C	A	A	C	C	A	A	C	C	A	C	A	A	C	C	A	A	C	A	C	A	C	A	C	A	A	A	A	A
Kukri_c36272_216	C/A	1A	12371308	+	NA	NA	NA	NA	NA	NA	A	A	C	C	C	C	C	A	A	C	C	C	C	A	A	C	C	C	C	C	C	A	C	A	C	C	C	C	C	A	C	C	C	C	C	C	C	C	C
Tdurum_contig85467_208	C/A	1A	12414618	+	NA	NA	NA	NA	NA	NA	C	C	C	C	A	C	C	C	C	C	C	C	C	C	C	C	C	C	C	C	C	C	C	C	C	C	C	A	C	C	C	C	C	C	C	C	C	C	C
RAC875_c57939_78	A/C	1A	12956830	+	NA	NA	NA	NA	NA	NA	C	C	A	A	A	A	C	C	C	A	C	A	A	C	C	A	A	C	C	A	C	A	A	C	C	A	A	A	A	C	A	C	A	C	A	A	A	A	A
RAC875_c57939_175	A/C	1A	12956927	+	NA	NA	NA	NA	NA	NA	C	C	A	A	A	A	C	C	C	A	C	A	A	C	C	A	A	C	C	A	C	A	A	C	C	A	A	A	A	C	A	C	A	C	A	A	A	A	A
Kukri_c34536_373	C/A	1A	13048064	+	NA	NA	NA	NA	NA	NA	A	C	C	C	C	C	A	C	C	C	A	A	A	C	C	C	C	C	C	C	C	A	C	C	C	C	C	C	C	C	C	C	C	C	C	C	C	C	C
GENE-0387_81	C/A	1A	13048148	+	NA	NA	NA	NA	NA	NA	A	C	A	A	C	C	C	C	A	A	C	A	C	A	A	A	A	A	A	C	A	C	C	C	C	C	C	C	C	A	C	C	C	C	C	C	C	C	C
BobWhite_c28295_256	A/C	1A	13048739	+	NA	NA	NA	NA	NA	NA	C	A	C	C	A	A	A	A	C	C	A	C	A	C	C	C	C	C	C	A	C	A	A	A	A	A	A	A	A	C	A	A	A	A	A	A	A	A	A
CAP7_c3299_316	A/C	1A	13050044	+	NA	NA	NA	NA	NA	NA	A	A	A	A	A	A	A	C	A	A	A	A	C	A	A	A	A	A	A	A	A	A	A	C	A	A	A	C	C	A	A	A	A	A	A	A	C	A	A
CAP7_c3299_342	C/A	1A	13050070	+	NA	NA	NA	NA	NA	NA	C	C	C	C	C	C	C	A	C	C	C	C	C	C	C	C	C	C	C	C	C	C	C	A	C	C	C	A	A	C	C	C	C	C	C	C	A	C	C
Kukri_c5715_141	C/A	1A	13200913	+	NA	NA	NA	NA	NA	NA	C	C	C	C	A	A	C	C	C	C	C	C	C	A	C	C	C	C	C	C	A	C	C	C	C	C	C	A	C	C	C	C	C	C	C	C	C	C	C
RAC875_rep_c70613_78	C/A	1A	13310024	+	NA	NA	NA	NA	NA	NA	A	C	A	A	C	C	C	C	A	A	C	A	C	A	A	A	A	A	A	C	A	C	C	C	C	C	C	C	C	A	C	C	C	C	C	C	C	C	C
Tdurum_contig76266_134	C/A	1A	13310237	+	NA	NA	NA	NA	NA	NA	A	C	A	A	C	C	C	C	A	A	C	A	C	A	C	A	C	A	A	C	A	C	C	C	C	C	C	C	C	A	C	C	C	C	C	C	C	C	C
BS00083340_51	A/C	1A	13310555	+	NA	NA	NA	NA	NA	NA	A	A	A	A	A	A	A	A	A	A	A	A	A	A	C	A	C	A	A	A	A	A	A	A	A	A	A	A	A	A	A	A	A	A	A	A	A	A	A
wsnp_Ku_c28164_38103270	C/A	1A	13315999	+	NA	NA	NA	NA	NA	NA	A	C	A	A	C	C	C	C	A	A	C	A	C	A	A	A	A	A	A	C	A	C	C	C	C	C	C	C	C	A	C	C	C	C	C	C	C	C	C
Excalibur_rep_c67198_530	C/A	1A	13316231	+	NA	NA	NA	NA	NA	NA	A	C	A	A	C	C	C	C	A	A	C	A	C	A	A	A	A	A	A	C	A	C	C	C	C	C	C	C	C	A	C	C	C	C	C	C	C	C	C
Kukri_c28164_739	C/A	1A	13316276	+	NA	NA	NA	NA	NA	NA	A	C	A	A	C	C	A	C	C	A	A	A	A	A	C	C	C	C	C	C	C	A	C	C	C	C	C	C	C	C	C	C	C	C	C	C	C	C	C
wsnp_Ku_c17177_26216230	C/A	1A	13371025	+	NA	NA	NA	NA	NA	NA	C	C	C	C	C	C	C	C	A	C	C	C	C	C	A	A	A	A	A	C	A	C	C	C	C	C	C	C	C	A	C	C	C	C	C	C	C	C	C
Excalibur_c98785_249	A/C	1A	13372541	+	NA	NA	NA	NA	NA	NA	A	C	A	A	C	C	A	C	C	A	A	A	A	A	A	C	A	A	A	A	A	A	C	C	C	C	A	A	C	C	C	C	C	C	C	C	A	C	C
BS00110709_51	C/A	1A	13392840	+	NA	NA	NA	NA	NA	NA	C	C	C	C	C	C	C	A	C	C	C	C	C	A	A	C	C	C	A	C	A	C	C	A	C	C	C	C	C	C	C	C	C	C	C	C	C	C	C
RAC875_c22821_542	A/C	1A	13446239	+	NA	NA	NA	NA	NA	NA	C	A	A	A	A	A	C	A	A	C	C	C	A	C	A	A	A	A	A	A	A	C	A	A	A	A	A	A	A	A	A	A	A	A	A	A	A	A	A
RAC875_c25125_210	A/C	1A	13535095	+	NA	NA	NA	NA	NA	NA	C	A	C	C	A	A	A	A	C	C	A	C	A	C	A	C	A	C	C	A	C	A	A	A	A	A	A	A	A	C	A	A	A	A	A	A	A	A	A
RAC875_c34888_65	C/A	1A	13535230	+	NA	NA	NA	NA	NA	NA	A	C	C	A	C	C	C	C	A	A	C	A	C	A	C	A	C	A	A	C	A	C	C	C	C	C	C	C	C	A	C	C	C	C	C	C	C	C	C
RAC875_c16352_326	C/A	1A	13539304	+	NA	NA	NA	NA	NA	NA	A	C	A	A	C	C	C	C	A	A	C	A	C	A	A	A	A	A	A	C	A	C	C	C	C	C	C	C	C	A	C	C	C	C	C	C	C	C	C
Excalibur_c44754_312	A/C	1A	13583800	+	NA	NA	NA	NA	NA	NA	A	A	A	A	A	A	A	A	A	A	A	A	A	C	A	A	A	A	A	A	C	A	A	A	A	A	A	A	A	A	A	A	A	A	A	A	A	A	A
Excalibur_c15692_532	A/C	1A	13583984	+	NA	NA	NA	NA	NA	NA	A	A	A	A	A	A	A	C	A	A	A	A	A	A	C	A	C	A	A	A	A	A	C	C	A	A	C	A	A	A	C	A	A	A	A	A	C	A	A
RFL_Contig1703_695	A/C	1A	13622604	+	NA	NA	NA	NA	NA	NA	A	A	A	A	A	A	A	C	A	C	A	C	C	A	C	C	C	A	C	A	A	C	C	C	A	C	A	A	C	A	A	A	C	A	C	C	C	A	A
IACX11001	A/C	1A	13743562	+	NA	NA	NA	NA	NA	NA	A	A	C	C	A	A	A	C	A	C	A	C	C	A	C	C	C	A	C	A	A	C	C	C	A	C	A	A	C	A	A	A	C	A	C	C	C	A	A
wsnp_JD_c7522_8606553	A/C	1A	13744722	+	NA	NA	NA	NA	NA	NA	N	A	C	C	A	A	A	C	A	C	A	C	C	A	C	C	C	A	C	A	A	C	C	C	A	C	A	A	C	A	A	A	C	A	C	C	C	A	A
Kukri_c2121_1334	A/C	1A	13744872	+	NA	NA	NA	NA	NA	NA	C	A	C	C	A	A	A	C	A	C	A	C	C	A	C	C	C	A	C	A	A	C	C	C	A	C	A	A	C	A	A	A	C	A	C	C	C	A	A
wsnp_Ex_c4876_8692783	A/C	1A	13744898	+	NA	NA	NA	NA	NA	NA	A	A	C	C	A	A	A	C	A	C	A	C	C	A	C	C	C	A	C	A	A	C	C	C	A	C	A	A	C	A	A	A	C	A	C	C	C	A	A
Excalibur_c25175_512	A/C	1A	13753120	+	NA	NA	NA	NA	NA	NA	A	A	C	C	C	A	A	C	A	C	A	C	C	A	C	C	C	A	C	A	A	C	C	C	A	C	A	C	C	A	A	A	C	A	C	C	C	A	A
BS00077350_51	A/C	1A	13804638	+	NA	NA	NA	NA	NA	NA	A	A	A	A	A	A	A	A	A	A	A	A	A	A	A	A	A	A	A	A	A	A	A	A	A	A	A	A	A	A	A	A	A	A	A	A	A	A	A
BS00077351_51	A/C	1A	13804639	+	NA	NA	NA	NA	NA	NA	A	A	A	A	A	A	A	A	A	A	A	A	A	A	A	A	A	A	A	A	A	A	A	A	A	A	A	A	A	A	A	A	A	A	A	A	A	A	A
wsnp_Ex_c7705_13139890	A/C	1A	13808249	+	NA	NA	NA	NA	NA	NA	C	A	C	C	A	A	A	A	C	C	A	C	A	C	C	C	C	C	C	A	C	A	A	A	A	A	A	A	A	C	A	A	A	A	A	A	A	A	A
tplb0061f07_1411	A/C	1A	13808403	+	NA	NA	NA	NA	NA	NA	A	A	A	A	A	A	A	C	A	A	A	A	A	A	C	A	C	A	A	A	A	A	C	C	A	A	A	A	A	A	C	A	A	A	A	A	C	A	A
RAC875_c5243_236	A/C	1A	13808918	+	NA	NA	NA	NA	NA	NA	C	A	C	C	A	A	A	A	C	C	A	C	A	C	A	C	A	C	C	A	C	A	A	A	A	A	A	A	A	C	A	A	A	A	A	A	A	A	A
wsnp_Ex_c7965_13520238	A/C	1A	13809625	+	NA	NA	NA	NA	NA	NA	A	A	C	C	A	A	A	C	A	C	A	C	C	A	C	C	C	A	C	A	A	C	C	C	A	C	A	C	C	A	A	A	C	A	C	C	C	A	A
BS00103478_51	A/C	1A	13809775	+	NA	NA	NA	NA	NA	NA	A	A	C	C	C	A	A	C	A	C	A	C	C	A	C	C	C	A	C	A	A	C	C	C	A	C	A	C	C	A	A	A	C	A	C	C	C	A	A
Kukri_c26550_243	C/A	1A	13848360	+	NA	NA	NA	NA	NA	NA	A	C	C	C	A	C	C	C	C	C	C	C	A	C	C	A	C	C	A	A	C	C	A	C	C	C	C	A	A	C	C	C	A	C	A	C	A	C	A
Tdurum_contig42479_1254	A/C	1A	13942293	+	NA	NA	NA	NA	NA	NA	A	A	C	C	A	C	A	A	A	C	A	C	C	A	A	C	C	A	A	C	A	C	C	A	A	C	A	A	C	A	A	A	C	A	C	C	C	A	A
Tdurum_contig42479_1624	A/C	1A	13942663	+	NA	NA	NA	NA	NA	NA	A	A	A	A	C	A	A	A	A	A	A	A	A	C	A	A	A	A	A	A	C	A	A	A	A	A	A	C	A	A	A	A	A	A	A	A	A	A	A
RAC875_c67106_97	A/C	1A	13943424	+	NA	NA	NA	NA	NA	NA	C	C	A	A	A	A	C	A	C	A	C	A	A	A	A	A	A	C	A	A	A	A	A	A	C	A	C	A	A	C	C	C	A	C	A	A	A	C	C
wsnp_Ex_c1137_2182795	C/A	1A	13943544	+	NA	NA	NA	NA	NA	NA	C	C	A	A	C	A	C	C	C	A	C	A	A	C	C	A	A	C	C	A	C	A	A	C	C	A	C	C	A	C	C	C	A	C	A	A	A	C	C
BobWhite_c685_1231	C/A	1A	14027876	+	NA	NA	NA	NA	NA	NA	C	C	C	C	A	C	C	A	C	C	C	C	C	C	A	C	A	C	C	C	C	C	C	A	C	C	C	A	C	C	C	C	C	C	C	C	A	C	C
BS00074370_51	A/C	1A	14238601	+	NA	NA	NA	NA	NA	NA	A	A	A	A	A	A	A	C	A	A	A	A	A	A	A	A	A	A	A	A	A	A	C	C	A	A	C	A	A	A	C	A	A	A	A	A	C	A	A
BobWhite_c27474_65	A/C	1A	14385073	+	NA	NA	NA	NA	NA	NA	A	C	A	A	C	C	C	A	A	A	C	A	C	A	A	A	A	A	A	A	A	C	C	A	C	C	C	A	A	A	C	C	A	C	A	C	A	C	C
Excalibur_c101903_734	A/C	1A	14476922	+	NA	NA	NA	NA	NA	NA	A	A	A	A	A	A	A	A	A	A	A	A	A	A	A	A	C	A	A	A	A	A	A	A	A	A	C	A	A	A	C	A	A	A	A	A	A	A	A
tplb0043h23_1346	A/C	1A	14552279	+	NA	NA	NA	NA	NA	NA	A	A	C	C	A	C	A	C	A	C	A	C	C	A	C	C	C	A	C	C	A	C	C	C	A	C	A	A	C	A	A	A	C	A	C	C	C	A	A
Excalibur_c48152_818	A/C	1A	14552603	+	NA	NA	NA	NA	NA	NA	A	A	C	C	A	C	A	C	A	C	A	C	C	A	C	C	C	A	C	C	A	C	C	C	A	C	A	A	C	A	A	A	C	A	C	C	C	A	A
Kukri_c41943_535	A/C	1A	14706588	+	NA	NA	NA	NA	NA	NA	A	A	C	C	A	C	A	C	A	C	A	C	C	A	C	C	C	A	C	C	A	C	C	C	A	C	A	A	C	A	A	A	C	A	C	C	C	A	A
BS00083459_51	A/C	1A	14957734	+	NA	NA	NA	NA	NA	NA	A	A	C	C	A	A	A	A	A	C	A	C	A	A	A	C	C	C	C	A	C	A	A	A	A	A	A	A	A	C	A	A	A	A	A	A	A	A	A
Kukri_rep_c113971_162	A/C	1A	15203111	+	NA	NA	NA	NA	NA	NA	C	C	A	A	C	A	C	A	C	A	C	A	A	C	A	A	A	C	A	A	C	A	A	A	A	A	A	C	A	C	A	A	A	A	A	A	A	A	A
Excalibur_c64890_61	A/C	1A	15203123	+	NA	NA	NA	NA	NA	NA	C	A	C	C	A	A	A	A	C	C	A	C	A	C	A	C	A	C	C	A	C	A	A	A	A	A	A	A	A	C	A	A	A	A	A	A	A	A	A
wsnp_Ex_c19717_28713417	A/C	1A	15210058	+	NA	NA	NA	NA	NA	NA	A	A	C	C	C	C	A	C	A	C	A	C	C	A	C	C	C	A	C	C	A	C	C	C	A	C	A	C	C	A	A	A	C	A	C	C	C	A	A
wsnp_Ex_c7252_12453079	A/C	1A	15213269	+	NA	NA	NA	NA	NA	NA	A	A	C	C	C	C	A	C	A	C	A	C	C	A	C	C	C	A	C	C	A	C	C	C	A	C	A	C	C	A	A	A	C	A	C	C	C	A	A
wsnp_Ex_c7252_12452995	A/C	1A	15213353	+	NA	NA	NA	NA	NA	NA	A	C	A	A	A	A	A	A	A	A	A	A	A	A	A	A	A	A	A	A	A	A	A	A	C	A	C	A	A	A	C	C	A	C	A	A	A	C	C
BS00079071_51	A/C	1A	15301104	+	NA	NA	NA	NA	NA	NA	A	A	C	C	C	C	A	C	A	C	A	C	C	A	C	C	C	A	C	C	A	C	C	C	A	C	A	C	C	A	A	A	C	A	C	C	C	A	A
BobWhite_c1265_247	C/A	1A	15302268	+	NA	NA	NA	NA	NA	NA	A	C	C	C	C	C	A	C	A	C	A	C	C	A	C	C	C	C	C	C	A	C	C	C	C	C	C	C	C	A	C	C	C	C	C	C	C	C	C
Excalibur_c16851_232	C/A	1A	15306662	+	NA	NA	NA	NA	NA	NA	A	C	A	A	C	C	C	C	A	A	C	A	C	A	A	A	A	A	A	C	A	C	C	C	C	C	C	C	C	A	C	C	C	C	C	C	C	C	C
Excalibur_c16851_142	A/C	1A	15306747	+	NA	NA	NA	NA	NA	NA	A	A	A	A	A	A	A	C	A	A	A	A	A	A	C	A	C	A	A	A	A	A	C	C	A	A	C	C	A	A	C	A	A	A	C	A	C	A	A
RAC875_c23587_548	C/A	1A	15306988	+	NA	NA	NA	NA	NA	NA	C	C	C	C	C	C	C	A	C	C	C	C	C	C	A	C	A	C	C	C	C	C	A	A	C	C	A	A	C	C	A	C	C	C	A	C	A	C	C
IAAV3809	A/C	1A	15307032	+	NA	NA	NA	NA	NA	NA	C	A	C	C	A	A	A	A	C	C	A	C	A	C	C	C	C	C	C	A	C	A	A	A	A	A	A	A	A	C	A	A	A	A	A	A	A	A	A
BS00081680_51	A/C	1A	15307292	+	NA	NA	NA	NA	NA	NA	A	A	A	A	C	A	A	A	A	A	A	A	A	A	A	A	A	A	A	A	A	C	A	A	C	C	C	C	A	A	A	C	A	C	C	C	A	C	C
BS00081682_51	C/A	1A	15307347	+	NA	NA	NA	NA	NA	NA	C	C	A	A	A	A	C	A	C	A	C	A	A	C	A	A	A	C	A	A	C	A	A	A	C	A	C	A	A	C	C	C	A	C	A	A	A	C	C
RAC875_c23587_271	C/A	1A	15307362	+	NA	NA	NA	NA	NA	NA	C	C	A	A	A	A	C	A	C	A	C	A	A	C	A	A	A	C	A	A	C	A	A	A	C	A	C	A	A	C	C	C	A	C	A	A	A	C	C
CAP7_c3847_204	A/C	1A	15401028	+	NA	NA	NA	NA	NA	NA	A	A	A	A	A	A	A	C	A	A	A	A	A	A	A	A	A	A	A	A	A	A	A	C	A	A	A	A	A	A	A	A	A	A	A	A	C	A	A
Tdurum_contig83113_134	A/C	1A	15595413	+	NA	NA	NA	NA	NA	NA	A	A	A	A	A	A	A	C	A	A	A	A	A	A	C	A	A	A	C	A	A	A	A	C	A	A	A	A	A	A	A	A	A	A	A	A	A	A	A
Excalibur_c55959_651	A/C	1A	15681388	+	NA	NA	NA	NA	NA	NA	C	A	C	C	A	A	A	A	C	C	A	C	A	C	A	C	A	C	C	A	C	A	A	A	A	A	C	A	A	C	A	A	A	A	A	A	A	A	A
BS00077492_51	C/A	1A	15899637	+	NA	NA	NA	NA	NA	NA	C	C	C	C	C	C	C	A	C	C	C	C	C	C	A	C	C	C	A	C	C	C	C	A	C	C	C	C	C	C	C	C	C	C	C	C	C	C	C
RFL_Contig1118_1073	C/A	1A	16057092	+	NA	NA	NA	NA	NA	NA	C	C	A	C	C	C	A	C	C	C	A	C	A	C	C	C	A	C	C	A	C	C	C	C	C	C	C	A	C	C	C	C	A	C	C	C	C	C	C
Ex_c21793_378	A/C	1A	16064972	+	NA	NA	NA	NA	NA	NA	A	A	C	A	A	A	A	A	A	A	A	A	A	A	A	A	A	A	A	A	A	A	A	A	A	A	A	C	A	A	A	A	A	A	A	A	A	A	A
Ex_c21793_457	A/C	1A	16065051	+	NA	NA	NA	NA	NA	NA	A	A	C	A	A	A	A	A	A	A	A	A	A	A	A	A	A	A	A	A	A	A	A	A	A	A	A	C	A	A	A	A	A	A	A	A	A	A	A
RFL_Contig4222_294	A/C	1A	16066844	+	NA	NA	NA	NA	NA	NA	A	A	A	A	C	C	C	C	A	A	C	A	A	A	A	A	C	A	C	A	A	A	A	C	C	C	C	C	A	C	A	C	A	C	A	C	A	A	C
RAC875_c2122_795	C/A	1A	17318310	+	NA	NA	NA	NA	NA	NA	A	C	A	A	C	C	C	A	A	A	C	A	C	A	A	A	C	A	A	C	A	C	C	A	C	C	C	C	C	A	C	C	C	C	C	C	C	C	C
BobWhite_c1890_712	A/C	1A	17322110	+	NA	NA	NA	NA	NA	NA	A	A	A	A	C	C	A	C	A	A	A	A	A	A	C	A	A	A	C	A	A	A	C	C	A	A	A	C	A	A	A	A	A	A	A	A	A	A	A
Tdurum_contig61492_684	C/A	1A	17325734	+	NA	NA	NA	NA	NA	NA	C	C	C	C	C	C	C	A	C	C	C	C	C	C	A	C	C	C	A	C	C	C	C	A	C	C	C	C	C	C	C	C	C	C	C	C	C	C	C
BS00064536_51	A/C	1A	18271266	+	NA	NA	NA	NA	NA	NA	A	A	A	A	A	A	A	C	A	A	A	A	A	A	C	A	A	A	C	A	A	A	A	C	A	A	A	A	A	A	A	A	A	A	A	A	C	A	A
BS00003761_51	A/C	1A	18272279	+	NA	NA	NA	NA	NA	NA	C	A	A	A	A	A	A	C	A	A	A	A	A	A	C	A	A	A	C	A	A	A	A	C	A	A	A	A	A	C	A	A	A	A	A	A	A	A	A
IACX5892	A/C	1A	18272380	+	NA	NA	NA	NA	NA	NA	C	A	A	A	A	A	A	C	A	A	A	A	A	A	C	A	A	A	C	A	A	A	A	C	A	A	A	A	A	C	A	A	A	A	A	A	A	A	A
wsnp_BF200531A_Ta_2_1	C/A	1A	18315479	+	NA	NA	NA	NA	NA	NA	A	C	C	C	C	C	C	A	C	C	C	C	C	C	A	C	C	C	A	C	C	C	C	A	C	C	C	C	C	A	C	C	C	C	C	C	C	C	C
IAAV1469	A/C	1A	20348750	+	NA	NA	NA	NA	NA	NA	C	A	A	A	A	A	A	A	A	A	A	A	A	A	A	A	A	A	A	A	A	A	A	A	A	A	A	A	A	C	A	A	A	A	A	A	A	A	A
RAC875_c59712_105	A/C	1A	20349014	+	NA	NA	NA	NA	NA	NA	C	A	A	A	A	A	A	A	A	A	A	A	A	A	A	A	A	A	A	A	A	A	A	A	A	A	A	A	A	C	A	A	A	A	A	A	A	A	A
BobWhite_c1764_139	C/A	1A	21987593	+	NA	NA	NA	NA	NA	NA	C	C	A	A	C	C	C	C	C	C	C	C	C	C	C	C	C	C	C	C	C	C	C	C	C	C	C	C	C	A	C	C	C	C	C	C	C	C	C
GENE-0211_446	A/C	1A	21988245	+	NA	NA	NA	NA	NA	NA	C	A	C	C	A	A	A	A	C	C	A	C	A	C	C	C	C	C	C	A	C	A	A	A	A	A	A	A	A	C	A	A	A	A	A	A	A	A	A
Excalibur_c24303_268	A/C	1A	21988283	+	NA	NA	NA	NA	NA	NA	C	A	C	C	A	A	A	A	C	C	A	C	A	C	C	C	C	C	C	A	C	A	A	A	A	A	A	A	A	C	A	A	A	A	A	A	A	A	A
RAC875_c29598_147	A/C	1A	21988762	+	NA	NA	NA	NA	NA	NA	C	A	C	C	A	A	A	A	C	C	A	C	A	C	C	C	C	C	C	A	C	A	A	A	A	A	A	A	A	C	A	A	A	A	A	A	A	A	A
BS00022738_51	A/C	1A	21989017	+	NA	NA	NA	NA	NA	NA	C	A	A	A	A	A	A	A	A	A	A	A	A	A	A	A	A	A	A	A	A	A	A	A	A	A	A	A	A	C	A	A	A	A	A	A	A	A	A
BobWhite_c46501_92	C/A	1A	21989064	+	NA	NA	NA	NA	NA	NA	A	C	C	C	C	C	C	C	C	C	C	C	C	C	C	C	C	C	C	C	C	C	C	C	C	C	C	C	C	A	C	C	C	C	C	C	C	C	C
Tdurum_contig11756_264	C/A	1A	21989460	+	NA	NA	NA	NA	NA	NA	A	C	A	A	C	C	C	C	A	A	C	A	C	A	A	A	A	A	A	C	A	C	C	C	C	C	C	C	C	A	C	C	C	C	C	C	C	C	C
RAC875_c51663_87	A/C	1A	22076922	+	NA	NA	NA	NA	NA	NA	C	A	C	C	A	A	A	A	C	C	C	C	A	C	C	C	C	C	C	A	C	A	A	A	A	A	A	A	A	C	A	A	A	A	A	A	A	A	A
Kukri_c18434_200	C/A	1A	22077793	+	NA	NA	NA	NA	NA	NA	C	C	A	C	A	C	C	A	C	C	C	C	C	C	C	C	C	C	A	C	C	C	C	A	A	C	A	A	C	C	C	A	C	A	C	A	A	A	A
RAC875_c37934_285	C/A	1A	22862217	+	NA	NA	NA	NA	NA	NA	A	A	C	C	C	A	A	C	A	C	A	C	C	A	C	C	C	A	C	C	A	C	A	C	C	C	C	C	C	A	A	C	C	C	C	C	C	C	C
Kukri_rep_c81545_195	C/A	1A	22862545	+	NA	NA	NA	NA	NA	NA	A	A	C	C	C	A	A	C	A	C	A	C	C	A	C	C	C	A	C	C	A	C	A	C	C	C	C	C	C	A	A	C	C	C	C	C	C	C	C
BS00107852_51	C/A	1A	22864873	+	NA	NA	NA	NA	NA	NA	C	C	C	C	A	C	C	C	C	C	C	C	C	C	C	C	C	C	C	C	C	C	C	C	C	C	C	A	C	C	C	C	C	C	C	C	C	C	C
Ex_c64327_523	C/A	1A	22925135	+	NA	NA	NA	NA	NA	NA	C	C	A	A	C	C	C	C	C	A	C	A	C	C	A	A	A	C	C	C	C	C	C	C	C	C	C	C	C	C	C	C	C	C	C	C	C	C	C
Excalibur_c110483_103	A/C	1A	22925174	+	NA	NA	NA	NA	NA	NA	C	C	A	A	A	C	C	A	C	A	C	A	A	C	A	A	A	C	A	A	C	A	C	A	A	A	A	A	A	C	C	A	A	A	A	A	A	A	A
RAC875_c2654_1817	A/C	1A	22927645	+	NA	NA	NA	NA	NA	NA	C	C	A	A	A	C	C	C	C	A	C	A	A	C	A	A	C	C	A	C	C	A	C	C	A	A	A	A	A	C	C	A	A	A	A	A	A	A	A
RAC875_c64603_663	C/A	1A	23266862	+	NA	NA	NA	NA	NA	NA	C	C	C	C	C	C	C	A	C	C	C	C	C	C	C	C	A	C	C	C	C	C	C	A	C	C	C	C	C	C	C	C	C	C	C	C	A	C	C
IAAV3168	C/A	1A	23563298	+	NA	NA	NA	NA	NA	NA	A	A	C	C	C	A	A	C	A	C	A	C	C	A	C	C	C	A	C	C	A	C	A	C	C	C	C	C	C	A	A	C	C	C	C	C	C	C	C
Kukri_c16760_1427	C/A	1A	23570980	+	NA	NA	NA	NA	NA	NA	C	C	C	C	C	A	C	C	C	A	C	A	C	A	C	A	C	A	A	A	A	A	C	C	A	C	C	C	C	A	C	C	C	C	A	C	C	C	C
Kukri_c16760_1086	A/C	1A	23571481	+	NA	NA	NA	NA	NA	NA	C	A	C	C	A	C	C	A	C	C	C	C	A	C	A	C	A	C	C	C	C	C	A	A	C	A	A	A	A	C	A	A	A	A	C	A	A	A	A
RAC875_c16675_580	C/A	1A	23571649	+	NA	NA	NA	NA	NA	NA	C	C	C	C	A	A	C	C	C	C	C	C	C	A	C	C	A	C	C	A	A	C	A	A	C	C	A	A	C	C	A	C	C	A	C	C	A	A	A
Kukri_c36756_316	C/A	1A	23573024	+	NA	NA	NA	NA	NA	NA	C	C	C	C	C	A	C	C	C	A	C	A	C	A	C	A	C	A	A	A	A	A	C	C	A	C	C	C	C	A	C	C	C	C	A	C	C	C	C
BS00065419_51	A/C	1A	23650861	+	NA	NA	NA	NA	NA	NA	C	C	A	A	A	C	C	A	C	A	C	A	A	C	A	A	A	C	A	A	C	A	C	A	A	A	A	A	A	C	C	A	A	A	A	A	A	A	A
Excalibur_c22642_90	C/A	1A	24225580	+	NA	NA	NA	NA	NA	NA	A	A	C	C	C	A	A	C	A	C	A	C	C	A	C	C	C	A	C	C	A	C	A	C	C	C	C	C	C	A	A	C	C	C	C	C	C	C	C
Kukri_c33670_261	A/C	1A	24226293	+	NA	NA	NA	NA	NA	NA	A	A	C	A	C	A	A	C	A	A	A	A	A	A	C	A	C	A	C	C	A	A	C	C	A	A	A	C	C	A	A	A	C	A	C	A	C	A	A
Excalibur_rep_c92985_510	C/A	1A	24234204	+	NA	NA	NA	NA	NA	NA	A	A	C	C	C	A	A	C	A	C	A	C	C	A	C	C	C	A	C	C	A	C	A	C	C	C	C	C	C	A	A	C	C	C	C	C	C	C	C
Excalibur_rep_c92985_618	A/C	1A	24234844	+	NA	NA	NA	NA	NA	NA	C	C	A	A	A	C	C	A	C	A	C	A	A	C	A	A	A	C	A	A	C	A	C	A	A	A	A	A	A	C	C	A	A	A	A	A	A	A	A
Kukri_c2464_560	A/C	1A	24553803	+	NA	NA	NA	NA	NA	NA	A	A	A	A	A	A	A	C	A	A	A	A	A	A	C	A	C	A	A	A	A	A	A	C	A	A	A	A	A	A	C	A	A	A	A	A	C	A	A
Excalibur_c46729_268	A/C	1A	25498445	+	NA	NA	NA	NA	NA	NA	N	A	A	A	C	C	C	A	C	A	C	A	A	C	C	A	C	C	A	C	A	A	C	C	A	A	A	A	A	A	A	A	A	C	C	C	C	C	A
Excalibur_c11941_612	A/C	1A	26028107	+	NA	NA	NA	NA	NA	NA	A	A	A	A	A	A	A	A	A	A	A	C	A	A	A	A	A	A	A	A	A	A	C	A	A	A	A	A	A	A	A	A	A	A	A	A	A	A	A
GENE-3956_349	A/C	1A	26028468	+	NA	NA	NA	NA	NA	NA	C	A	C	C	A	A	A	A	A	C	A	C	C	A	C	C	C	A	C	C	A	A	A	A	A	A	A	A	C	A	A	A	C	A	A	A	A	A	A
BS00078982_51	C/A	1A	26307377	+	NA	NA	NA	NA	NA	NA	C	C	A	C	C	A	C	C	C	C	C	C	C	C	C	C	C	C	A	C	C	C	C	C	A	C	A	C	C	C	A	A	C	A	C	A	C	A	A
BS00105601_51	C/A	1A	26381119	+	NA	NA	NA	NA	NA	NA	C	C	A	C	C	A	C	C	C	C	C	C	C	C	C	C	C	C	A	C	C	C	C	C	A	C	A	C	C	C	A	A	C	A	C	A	C	A	A
Kukri_c64989_168	A/C	1A	26408512	+	NA	NA	NA	NA	NA	NA	A	A	A	A	A	A	A	C	A	A	A	A	A	A	C	A	C	A	A	C	A	A	A	C	A	A	A	A	C	A	A	A	C	A	C	A	C	A	A
wsnp_Ex_c4215_7614645	A/C	1A	26865131	+	NA	NA	NA	NA	NA	NA	A	A	A	C	A	A	A	A	A	C	A	C	A	A	C	C	C	A	A	A	A	A	A	A	A	C	A	A	A	A	A	A	A	A	A	A	A	A	A
wsnp_Ku_rep_c101175_88380491	A/C	1A	27002234	+	NA	NA	NA	NA	NA	NA	A	A	C	A	A	C	A	A	A	A	A	A	A	A	A	A	A	A	C	A	A	A	A	A	C	A	C	A	A	A	C	C	A	C	A	C	A	C	C
Kukri_c16098_95	A/C	1A	27654376	+	NA	NA	NA	NA	NA	NA	A	A	C	A	A	C	A	A	A	A	A	A	A	A	A	A	A	A	C	A	A	A	C	A	C	A	C	A	A	A	C	C	A	C	A	C	A	C	C
CAP7_c4833_141	C/A	1A	27655845	+	NA	NA	NA	NA	NA	NA	C	C	A	C	C	A	C	C	C	C	C	C	C	C	C	C	C	C	A	C	C	C	A	C	A	C	A	C	C	C	A	A	C	A	C	A	C	A	A
wsnp_Ku_c42878_50516167	C/A	1A	27854205	+	NA	NA	NA	NA	NA	NA	C	C	A	C	C	A	C	C	C	C	C	C	C	C	C	C	C	C	A	C	C	C	C	C	A	C	A	C	C	C	A	A	C	A	C	A	C	A	A
Kukri_c7436_2259	C/A	1A	29101561	+	NA	NA	NA	NA	NA	NA	C	C	A	C	C	A	C	A	C	C	C	C	C	C	A	C	C	C	A	C	C	C	A	A	A	C	A	C	C	C	A	A	C	A	C	A	C	A	A
TA006139-0953	C/A	1A	29102014	+	NA	NA	NA	NA	NA	NA	C	C	A	C	C	A	C	A	C	C	C	C	C	C	A	C	C	C	A	C	C	C	C	A	A	C	A	C	C	C	A	A	C	A	C	A	C	A	A
wsnp_Ex_c5323_9409407	C/A	1A	29102034	+	NA	NA	NA	NA	NA	NA	C	C	A	C	C	A	C	A	C	C	C	C	C	C	A	C	C	C	A	C	C	C	C	A	A	C	A	C	C	C	A	A	C	A	C	A	C	A	A
wsnp_Ex_c5323_9408829	A/C	1A	29103487	+	NA	NA	NA	NA	NA	NA	A	A	C	A	A	C	A	C	A	A	A	A	A	A	C	A	A	A	C	A	A	A	C	C	C	A	C	A	A	A	C	C	A	C	A	C	A	C	C
RAC875_c8245_272	C/A	1A	29104304	+	NA	NA	NA	NA	NA	NA	C	C	A	C	C	A	C	A	C	C	C	C	C	C	A	C	C	C	A	C	C	C	C	A	A	C	A	C	C	C	A	A	C	A	C	A	C	A	A
RAC875_c16820_419	C/A	1A	29395581	+	NA	NA	NA	NA	NA	NA	A	A	C	A	C	C	A	A	A	A	A	A	A	A	A	C	A	A	C	C	A	A	A	A	C	A	C	C	C	A	C	C	C	C	C	C	A	C	C
Excalibur_c10689_254	A/C	1A	29505189	+	NA	NA	NA	NA	NA	NA	C	C	A	C	A	A	C	A	C	C	C	C	C	C	A	A	C	C	A	A	C	C	C	A	A	A	A	A	A	C	A	A	A	A	A	A	C	A	A
BS00066342_51	A/C	1A	29521096	+	NA	NA	NA	NA	NA	NA	A	A	A	A	A	A	C	A	A	A	C	A	A	C	C	A	A	A	A	A	C	A	A	A	A	A	A	C	A	C	A	A	A	C	A	A	A	A	A
BobWhite_c23763_350	C/A	1A	30503386	+	NA	NA	NA	NA	NA	NA	A	A	C	A	C	C	A	C	A	A	A	A	A	A	C	A	A	A	C	A	A	A	A	C	C	A	C	C	A	A	C	C	A	C	A	C	A	C	C
Kukri_c13136_1363	A/C	1A	30753362	+	NA	NA	NA	NA	NA	NA	C	C	A	C	A	A	C	A	C	C	C	C	C	C	A	C	C	C	A	C	C	C	A	A	A	A	A	A	C	C	A	A	C	A	C	A	C	A	A
wsnp_JD_c9290_10155594	C/A	1A	30754457	+	NA	NA	NA	NA	NA	NA	A	A	C	A	C	C	A	C	A	A	A	A	A	A	C	C	A	A	C	C	A	A	C	C	C	C	C	C	C	A	C	C	C	C	C	C	A	C	C
BobWhite_c4328_1345	A/C	1A	30765818	+	NA	NA	NA	NA	NA	NA	C	C	A	C	A	A	C	A	C	C	C	C	C	C	A	C	C	C	A	C	C	C	A	A	A	A	A	A	C	C	A	A	C	A	C	A	C	A	A
Kukri_c48959_528	C/A	1A	30767635	+	NA	NA	NA	NA	NA	NA	C	C	C	C	C	C	C	C	C	C	C	C	C	C	C	C	C	C	C	C	A	C	C	C	C	C	C	C	C	C	C	C	C	C	C	C	C	C	C
BS00011787_51	A/C	1A	30899481	+	NA	NA	NA	NA	NA	NA	C	C	A	C	C	A	C	A	C	C	C	C	C	C	A	A	C	C	A	A	C	C	C	A	A	C	A	C	A	C	A	A	A	A	A	A	C	A	A
Kukri_c22508_119	C/A	1A	30899953	+	NA	NA	NA	NA	NA	NA	A	A	C	A	A	C	A	C	A	A	A	A	A	A	C	C	A	A	C	C	A	A	A	C	C	A	C	A	C	A	C	C	C	C	C	C	A	C	C
Kukri_c12534_559	A/C	1A	31332610	+	NA	NA	NA	NA	NA	NA	C	C	A	C	C	A	A	A	A	C	A	C	C	A	A	A	C	C	C	A	C	C	C	A	A	A	A	C	A	C	A	A	A	A	A	A	C	A	A
wsnp_Ra_c26191_35761997	A/C	1A	31333234	+	NA	NA	NA	NA	NA	NA	A	C	A	C	C	A	A	C	A	C	A	C	C	A	C	A	C	C	C	A	C	C	C	C	A	A	A	C	A	C	A	A	A	A	A	A	C	A	A
BS00064263_51	A/C	1A	31747374	+	NA	NA	NA	NA	NA	NA	A	A	A	A	C	A	C	A	C	A	A	A	C	C	C	A	C	C	C	C	C	A	A	A	A	A	A	C	C	C	A	A	C	A	A	A	A	A	A
BS00063679_51	C/A	1A	31936765	+	NA	NA	NA	NA	NA	NA	C	C	C	C	C	C	C	A	C	C	C	C	C	C	A	C	C	C	C	C	C	C	C	A	C	C	C	C	C	C	C	C	C	C	C	C	C	C	C
CAP12_c6260_64	A/C	1A	33275716	+	NA	NA	NA	NA	NA	NA	A	A	C	A	A	C	A	A	A	A	A	A	C	A	C	A	A	A	C	C	A	A	C	A	A	C	A	A	C	A	A	C	C	A	C	A	A	A	A
CAP12_c6260_154	A/C	1A	33275786	+	NA	NA	NA	NA	NA	NA	A	A	C	A	A	C	A	A	A	A	A	A	C	A	C	C	A	A	C	C	A	A	C	A	A	C	A	A	C	A	A	C	C	A	C	A	A	A	A
Kukri_c63336_279	C/A	1A	33277505	+	NA	NA	NA	NA	NA	NA	C	C	C	A	C	C	C	C	C	A	C	A	A	C	C	C	C	C	C	C	C	C	C	C	C	C	C	C	C	C	C	C	C	C	C	C	C	C	C
BobWhite_c4499_153	A/C	1A	33901677	+	NA	NA	NA	NA	NA	NA	A	A	A	C	C	A	C	C	C	C	C	C	C	C	C	C	A	A	C	C	C	A	C	C	A	A	A	C	C	A	A	A	C	A	C	A	A	A	A
GENE-0507_285	A/C	1A	33902447	+	NA	NA	NA	NA	NA	NA	A	A	C	C	A	C	A	A	A	C	A	C	C	A	A	A	A	A	C	A	C	C	A	A	C	C	C	A	A	A	C	C	A	C	A	C	A	C	C
wsnp_BE586140A_Ta_2_1	C/A	1A	33903399	+	NA	NA	NA	NA	NA	NA	C	C	C	A	C	C	C	C	C	A	C	A	A	C	C	C	C	C	A	C	A	C	C	C	C	C	C	C	C	C	C	C	C	C	C	C	C	C	C
BS00009885_51	C/A	1A	33904012	+	NA	NA	NA	NA	NA	NA	C	C	A	C	C	A	C	C	C	C	C	C	C	C	C	C	C	C	C	C	C	A	C	C	A	A	A	C	C	C	A	A	C	A	C	A	C	A	A
BS00084022_51	C/A	1A	33904171	+	NA	NA	NA	NA	NA	NA	C	C	C	A	A	C	A	A	A	A	A	A	A	A	A	A	C	C	A	A	A	C	A	A	C	C	C	A	A	C	C	C	A	C	A	C	C	C	C
GENE-0002_856	C/A	1A	34217150	+	NA	NA	NA	NA	NA	NA	C	C	A	A	C	A	C	C	C	A	C	A	A	C	C	C	C	C	A	C	A	A	A	C	A	A	A	C	C	C	A	A	C	A	C	A	C	A	A
IAAV4318	A/C	1A	34635248	+	NA	NA	NA	NA	NA	NA	A	A	A	A	A	A	A	A	A	A	A	A	C	A	C	A	C	A	C	C	A	A	A	A	A	A	A	A	C	A	A	A	C	A	A	A	A	A	A
Excalibur_c14806_1091	C/A	1A	34712981	+	NA	NA	NA	NA	NA	NA	C	C	C	C	A	C	C	A	C	C	C	C	C	C	A	C	C	C	C	A	C	C	C	A	C	C	C	A	C	C	C	A	C	A	C	C	A	C	C
RAC875_c24163_501	A/C	1A	34726614	+	NA	NA	NA	NA	NA	NA	A	A	A	A	A	A	A	A	A	A	A	A	A	A	A	A	A	A	A	C	C	A	C	A	C	C	C	A	A	A	C	C	A	C	A	A	A	C	A
wsnp_Ex_c31983_40709866	A/C	1A	35073483	+	NA	NA	NA	NA	NA	NA	C	C	A	A	C	A	C	A	C	A	C	A	A	C	A	C	A	C	A	C	A	A	A	A	A	A	A	C	C	C	A	C	C	C	C	A	A	A	A
Kukri_c46010_872	C/A	1A	35074575	+	NA	NA	NA	NA	NA	NA	C	C	A	C	C	A	C	C	C	C	C	C	C	C	C	C	C	C	C	C	C	A	C	C	A	A	A	C	C	C	A	C	C	C	C	A	C	A	A
Ra_c22663_367	C/A	1A	35201537	+	NA	NA	NA	NA	NA	NA	C	C	C	C	C	C	C	A	C	C	C	C	C	C	A	C	C	C	C	C	C	C	A	A	C	C	C	C	C	C	C	C	C	C	C	C	C	C	C
Jagger_c1036_447	C/A	1A	35201585	+	NA	NA	NA	NA	NA	NA	C	A	C	C	C	C	C	C	C	C	C	C	C	C	A	C	A	C	C	C	C	C	C	C	C	C	C	C	A	C	C	C	C	C	C	C	C	C	C
Tdurum_contig13946_241	A/C	1A	35552762	+	NA	NA	NA	NA	NA	NA	A	A	A	A	A	A	A	C	C	A	A	A	A	A	C	A	C	A	A	A	C	A	C	C	A	A	A	A	A	A	A	A	A	A	A	A	C	A	A
Tdurum_contig13946_329	A/C	1A	35552850	+	NA	NA	NA	NA	NA	NA	A	A	A	A	A	A	A	C	C	A	A	A	A	A	C	A	C	A	A	A	C	A	C	C	A	A	A	A	A	A	A	A	A	A	A	A	C	A	A
Tdurum_contig77289_179	A/C	1A	35553603	+	NA	NA	NA	NA	NA	NA	C	C	A	A	C	A	C	A	A	A	C	A	A	C	A	C	A	C	C	C	A	A	A	A	A	A	A	C	C	C	A	C	C	C	C	A	A	A	A
Kukri_c82555_88	C/A	1A	35556032	+	NA	NA	NA	NA	NA	NA	A	A	C	C	A	C	A	C	C	C	A	C	C	A	C	A	C	A	A	A	C	C	C	C	C	C	C	A	A	A	C	A	A	A	A	C	C	C	C
IACX1465	C/A	1A	35556110	+	NA	NA	NA	NA	NA	NA	C	C	C	C	C	C	C	A	A	C	C	C	C	C	A	C	A	C	C	C	A	C	C	A	C	C	C	C	C	C	C	C	C	C	C	C	A	C	C
RAC875_c57353_245	C/A	1A	36319245	+	NA	NA	NA	NA	NA	NA	A	A	C	C	C	A	C	A	C	C	C	C	C	A	A	A	A	C	A	A	C	C	A	A	C	C	C	C	C	C	A	C	A	C	A	C	A	C	C
RAC875_c35052_670	C/A	1A	36335590	+	NA	NA	NA	NA	NA	NA	C	C	C	C	C	C	A	C	C	C	C	C	C	C	A	C	A	C	A	A	C	C	C	C	C	C	C	C	C	C	C	C	C	C	C	C	C	C	C
Ra_c24839_215	C/A	1A	36340258	+	NA	NA	NA	NA	NA	NA	C	C	C	C	A	C	A	C	A	C	C	C	C	A	C	C	C	A	C	C	A	C	C	C	C	C	C	A	C	A	C	C	C	C	C	C	C	C	C
Excalibur_c94756_540	A/C	1A	36340291	+	NA	NA	NA	NA	NA	NA	A	A	C	C	C	A	C	A	C	C	A	C	A	C	A	C	A	C	A	A	C	A	A	A	A	A	A	C	A	C	A	A	A	A	A	A	A	A	A
IAAV6	C/A	1A	36340389	+	NA	NA	NA	NA	NA	NA	C	C	C	C	A	C	A	C	A	C	C	C	C	A	C	C	C	A	C	C	A	C	C	C	C	C	C	A	C	A	C	C	C	C	C	C	C	C	C
wsnp_Ku_rep_c70742_70379526	A/C	1A	36340389	+	NA	NA	NA	NA	NA	NA	A	A	C	C	C	A	C	A	C	C	A	C	A	C	A	C	A	C	A	A	C	A	A	A	A	A	A	C	A	C	A	A	A	A	A	A	A	A	A
RAC875_c14066_452	A/C	1A	36343645	+	NA	NA	NA	NA	NA	NA	A	A	C	C	A	A	A	A	A	C	A	C	C	A	A	A	A	A	A	A	A	C	C	A	A	A	C	A	A	A	C	A	A	A	A	C	A	C	C
wsnp_Ex_c28287_37424983	A/C	1A	36344024	+	NA	NA	NA	NA	NA	NA	A	A	C	C	C	A	C	A	C	C	A	C	C	C	C	C	C	C	C	C	C	A	A	A	A	A	A	C	C	C	A	A	C	A	A	A	A	A	A
Tdurum_contig11572_931	A/C	1A	36577825	+	NA	NA	NA	NA	NA	NA	A	A	A	A	A	A	A	A	A	A	A	A	C	A	C	A	C	A	C	C	A	A	A	A	A	A	A	A	C	A	A	A	C	A	A	A	A	A	A
Kukri_c7579_749	C/A	1A	37210725	+	NA	NA	NA	NA	NA	NA	C	C	C	C	C	C	C	C	C	C	C	C	C	C	C	C	C	C	C	C	C	C	C	C	C	C	C	C	C	C	C	C	C	C	C	C	C	C	C
Kukri_c7579_559	C/A	1A	37210915	+	NA	NA	NA	NA	NA	NA	C	C	A	C	C	C	C	C	C	C	C	C	C	C	C	C	C	C	C	C	C	A	A	C	C	C	A	C	C	C	A	C	C	C	C	A	C	A	A
Excalibur_c4887_1814	C/A	1A	37820098	+	NA	NA	NA	NA	NA	NA	C	C	A	C	C	C	C	C	C	C	C	C	C	C	C	C	C	C	C	C	C	A	A	C	C	C	A	C	C	C	A	C	C	C	C	A	C	A	A
wsnp_CAP12_c633_339740	C/A	1A	37829397	+	NA	NA	NA	NA	NA	NA	A	A	C	C	A	C	C	C	C	C	C	C	A	C	C	A	C	C	C	C	C	C	C	C	A	A	A	C	A	C	C	A	A	C	A	C	C	A	A
RAC875_c8271_1469	A/C	1A	38215517	+	NA	NA	NA	NA	NA	NA	A	A	A	A	C	A	C	A	C	A	A	A	C	C	C	A	C	C	C	C	C	A	A	A	A	A	A	C	C	C	A	A	C	A	A	A	A	A	A
Excalibur_c28016_132	C/A	1A	38215536	+	NA	NA	NA	NA	NA	NA	C	C	C	C	A	C	A	C	A	C	C	C	A	A	C	C	C	A	A	A	A	C	C	C	C	C	C	A	A	A	C	C	A	C	C	C	C	C	C
RAC875_c10090_963	A/C	1A	38216024	+	NA	NA	NA	NA	NA	NA	A	A	C	A	A	A	A	A	A	A	A	A	A	A	A	A	A	A	A	A	A	C	C	A	A	A	C	A	A	A	C	A	A	A	A	C	A	C	C
RAC875_c8271_887	A/C	1A	38216099	+	NA	NA	NA	NA	NA	NA	A	A	A	A	C	A	C	A	C	A	A	A	C	C	C	A	C	C	C	C	C	A	A	A	A	A	A	C	C	C	A	A	C	A	A	A	A	A	A
RAC875_rep_c111911_116	A/C	1A	38216870	+	NA	NA	NA	NA	NA	NA	A	A	C	A	A	A	A	A	A	A	A	A	A	A	A	A	A	A	A	A	A	C	C	A	A	A	C	A	A	A	C	A	A	A	A	C	A	C	C
wsnp_Ku_c11987_19472688	A/C	1A	38217556	+	NA	NA	NA	NA	NA	NA	A	A	A	A	C	A	C	A	C	A	A	A	C	C	C	A	C	C	C	C	C	A	A	A	A	A	A	C	C	C	A	A	C	A	A	A	A	A	A
wsnp_Ku_c34659_43981982	A/C	1A	38217575	+	NA	NA	NA	NA	NA	NA	A	A	A	A	A	C	A	A	A	A	A	A	A	A	A	C	A	A	C	C	A	A	A	A	C	C	A	A	C	A	A	C	C	C	C	A	A	A	A
RAC875_c25101_644	C/A	1A	38217897	+	NA	NA	NA	NA	NA	NA	C	C	C	C	A	C	A	C	A	C	C	C	A	A	A	C	A	A	A	A	A	C	C	C	C	C	C	A	A	A	C	C	A	C	C	C	C	C	C
wsnp_Ex_c6417_11155739	A/C	1A	38218276	+	NA	NA	NA	NA	NA	NA	A	A	A	A	C	A	C	A	C	A	A	A	C	C	A	A	A	C	C	C	C	A	A	A	A	A	A	C	C	C	A	A	C	A	A	A	A	A	A
Excalibur_c1886_1288	A/C	1A	38221777	+	NA	NA	NA	NA	NA	NA	A	A	C	A	C	A	C	A	C	A	A	A	C	C	A	C	A	C	C	C	C	A	A	A	A	A	A	C	C	C	A	A	C	A	A	A	A	A	A
Kukri_c105601_74	A/C	1A	38223012	+	NA	NA	NA	NA	NA	NA	A	A	A	A	C	A	C	A	C	A	A	A	C	C	C	A	C	C	C	C	C	A	A	A	A	A	A	C	C	C	A	A	C	A	A	A	A	A	A
Tdurum_contig11004_400	C/A	1A	38843642	+	NA	NA	NA	NA	NA	NA	A	C	C	C	C	C	C	C	C	C	C	C	A	C	C	C	C	C	C	C	C	C	A	C	C	C	C	C	C	C	C	C	C	C	C	C	C	C	C
BS00012392_51	C/A	1A	38847268	+	NA	NA	NA	NA	NA	NA	C	C	C	C	A	C	C	C	C	C	C	C	A	C	C	A	C	C	C	C	C	C	C	C	C	C	C	C	A	C	C	C	A	C	A	C	C	C	C
Excalibur_c7237_1208	C/A	1A	38848266	+	NA	NA	NA	NA	NA	NA	C	C	A	C	C	C	C	C	C	C	C	C	C	C	C	C	C	C	C	C	C	A	A	C	C	C	A	C	C	C	A	C	C	C	C	A	C	A	A
BS00029346_51	A/C	1A	39776886	+	NA	NA	NA	NA	NA	NA	C	C	C	A	C	A	A	A	A	A	A	A	A	A	A	A	A	C	A	A	A	C	C	A	A	A	C	C	A	C	C	A	A	A	A	C	A	C	C
IAAV3890	C/A	1A	40639280	+	NA	NA	NA	NA	NA	NA	A	A	C	C	A	C	C	C	C	A	C	A	A	C	C	A	C	C	C	C	A	C	C	C	A	A	A	C	A	C	C	A	A	C	A	C	C	A	A
Kukri_c52742_114	A/C	1A	40984539	+	NA	NA	NA	NA	NA	NA	C	C	A	A	A	A	A	A	A	A	A	A	A	A	A	C	A	A	A	A	A	A	A	A	C	C	C	A	A	A	C	C	C	C	C	A	A	C	C
RAC875_c26747_243	A/C	1A	40984611	+	NA	NA	NA	NA	NA	NA	C	C	A	A	C	A	A	A	A	C	A	C	A	A	A	C	A	A	A	A	C	A	A	A	C	C	C	A	C	A	A	C	C	A	C	A	A	C	C
wsnp_BE490041A_Ta_2_1	C/A	1A	40998811	+	NA	NA	NA	NA	NA	NA	C	C	A	C	C	C	C	C	C	C	C	C	C	C	C	C	C	C	C	C	C	A	C	C	C	C	A	A	C	C	A	C	C	C	C	A	C	A	A
IACX1592	C/A	1A	40999292	+	NA	NA	NA	NA	NA	NA	A	A	A	C	A	C	C	C	C	C	C	C	C	C	C	C	C	A	C	C	C	A	C	C	C	C	A	A	C	A	A	C	C	C	C	A	C	A	A
Excalibur_c46833_204	A/C	1A	41000512	+	NA	NA	NA	NA	NA	NA	A	A	A	A	A	C	C	C	A	A	C	A	A	C	C	C	A	A	A	C	A	A	A	C	C	C	A	A	C	A	A	C	C	C	C	A	A	A	A
RAC875_c89908_105	A/C	1A	41001148	+	NA	NA	NA	NA	NA	NA	A	A	A	A	A	C	C	C	A	A	C	A	A	C	C	C	A	A	A	C	A	A	A	C	C	C	A	A	C	A	A	C	C	C	C	A	A	A	A
TA003773-0807	C/A	1A	41663379	+	NA	NA	NA	NA	NA	NA	A	A	A	C	A	C	C	C	C	C	C	C	C	C	C	C	C	A	C	C	C	A	C	C	C	C	A	A	C	A	A	C	C	C	C	A	C	A	A
Kukri_c47895_471	A/C	1A	43975490	+	NA	NA	NA	NA	NA	NA	A	A	C	C	A	C	C	C	A	A	C	A	A	A	A	C	A	A	C	C	A	C	C	C	A	A	A	C	A	A	C	A	A	C	A	C	C	A	A
Kukri_c54074_178	A/C	1A	44015021	+	NA	NA	NA	NA	NA	NA	C	A	C	C	A	C	C	C	A	A	C	A	A	A	A	C	A	A	C	C	A	C	C	C	A	A	A	C	A	A	C	A	A	C	A	C	C	A	A
IAAV8987	A/C	1A	44171205	+	NA	NA	NA	NA	NA	NA	A	A	A	A	A	C	A	A	A	A	A	A	A	A	A	C	C	A	A	C	A	C	C	A	C	C	A	A	C	A	C	C	C	C	C	C	C	A	A
Tdurum_contig47183_205	A/C	1A	44519518	+	NA	NA	NA	NA	NA	NA	A	A	A	A	A	C	A	A	A	A	A	A	A	A	A	C	C	A	A	C	A	C	C	A	C	C	A	A	C	A	C	C	C	C	C	C	C	A	A
TA004545-0174	C/A	1A	44772373	+	NA	NA	NA	NA	NA	NA	C	C	A	A	A	C	C	C	C	A	C	A	A	C	A	A	C	C	C	C	C	C	C	C	A	C	C	A	A	C	A	A	A	C	A	C	C	C	C
BobWhite_c816_289	A/C	1A	44809990	+	NA	NA	NA	NA	NA	NA	A	A	C	C	A	C	C	C	A	A	C	A	A	A	C	C	C	A	C	C	A	C	C	C	A	A	A	C	A	A	C	A	A	C	A	C	C	A	A
IAAV4794	A/C	1A	44810467	+	NA	NA	NA	NA	NA	NA	A	A	C	C	A	C	C	C	A	A	C	A	A	A	C	C	C	A	C	C	A	C	C	C	A	A	A	C	A	A	C	A	A	C	A	C	C	A	A
Excalibur_c46695_219	C/A	1A	44928075	+	NA	NA	NA	NA	NA	NA	C	C	A	A	C	A	A	A	C	C	A	C	C	C	A	A	A	C	A	A	C	A	A	A	C	C	C	A	C	C	A	C	C	A	C	A	A	C	C
RFL_Contig3232_1224	A/C	1A	48357746	+	NA	NA	NA	NA	NA	NA	A	A	A	A	A	C	A	C	A	A	A	A	A	A	C	C	C	A	A	C	A	A	C	C	C	C	A	A	C	A	A	C	C	C	C	A	C	A	A
BS00067339_51	A/C	1A	48794458	+	NA	NA	NA	NA	NA	NA	A	A	A	A	C	C	A	C	A	A	A	A	A	A	C	C	C	A	A	C	A	A	C	C	C	C	A	C	C	A	A	C	C	C	C	A	C	A	A
RAC875_c65431_351	A/C	1A	48796263	+	NA	NA	NA	NA	NA	NA	A	A	A	A	A	C	A	C	A	A	A	A	A	A	C	C	C	A	A	C	A	A	C	C	C	C	A	A	C	A	A	C	C	C	C	A	C	A	A
Kukri_c51050_444	C/A	1A	48797528	+	NA	NA	NA	NA	NA	NA	A	C	C	C	C	A	C	C	C	C	C	C	C	A	C	C	C	A	C	C	A	A	C	C	A	C	C	C	C	A	C	C	C	C	C	A	C	C	C
Excalibur_c12215_352	A/C	1A	48797920	+	NA	NA	NA	NA	NA	NA	A	A	A	A	C	C	A	C	A	A	A	A	A	A	C	C	C	A	A	C	A	A	C	C	C	C	A	C	C	A	A	C	C	C	C	A	C	A	A
Kukri_c4900_3100	A/C	1A	48797924	+	NA	NA	NA	NA	NA	NA	A	A	A	A	A	A	A	A	A	A	A	A	C	A	A	A	A	A	C	A	A	A	C	A	A	C	C	A	C	A	C	A	C	C	C	A	A	C	C
BS00110151_51	A/C	1A	49771409	+	NA	NA	NA	NA	NA	NA	A	A	A	A	A	C	A	C	A	A	A	A	A	A	C	C	C	A	A	C	A	A	C	C	C	C	A	A	C	A	A	C	C	C	C	A	C	A	A
Kukri_c53398_200	C/A	1A	50141117	+	NA	NA	NA	NA	NA	NA	C	C	A	A	C	A	A	A	C	C	A	C	C	C	A	A	A	C	A	A	C	A	A	A	C	C	C	A	C	C	A	C	C	A	C	C	A	C	C
Kukri_c29134_108	C/A	1A	50283696	+	NA	NA	NA	NA	NA	NA	C	C	C	C	C	A	C	A	C	C	C	C	C	C	A	A	A	C	C	A	C	C	A	A	A	A	C	C	A	C	C	A	A	A	A	C	A	C	C
Tdurum_contig5008_635	C/A	1A	50344225	+	NA	NA	NA	NA	NA	NA	C	C	C	C	C	A	C	A	C	C	C	C	C	C	A	A	A	C	C	A	C	C	A	A	A	A	C	C	A	C	C	A	A	A	A	C	A	C	C
Tdurum_contig5008_556	C/A	1A	50344304	+	NA	NA	NA	NA	NA	NA	C	C	C	C	C	A	C	A	C	C	C	C	C	C	A	A	A	C	C	A	C	C	A	A	A	A	C	C	A	C	C	A	A	A	A	C	A	C	C
BobWhite_c7352_218	C/A	1A	50344720	+	NA	NA	NA	NA	NA	NA	C	C	C	C	C	A	C	A	C	C	C	C	C	C	A	A	A	C	A	A	C	C	A	A	A	A	C	C	A	C	C	A	A	A	A	C	A	C	C
Kukri_c24648_262	C/A	1A	50358542	+	NA	NA	NA	NA	NA	NA	C	C	A	A	C	A	A	A	C	C	A	C	C	C	A	A	A	C	A	A	C	A	A	A	C	C	C	A	C	C	A	C	C	A	C	C	A	C	C
BS00022426_51	A/C	1A	50359017	+	NA	NA	NA	NA	NA	NA	A	A	C	C	A	C	C	C	A	A	C	A	A	A	C	C	C	A	C	C	A	C	C	C	A	A	A	C	A	A	C	A	A	C	A	A	C	A	A
Tdurum_contig69753_513	A/C	1A	50376028	+	NA	NA	NA	NA	NA	NA	A	A	A	A	A	C	A	C	A	A	A	A	A	A	C	C	C	A	A	C	A	A	C	C	C	C	A	A	C	A	A	C	C	C	C	A	C	A	A
BS00022870_51	C/A	1A	51139591	+	NA	NA	NA	NA	NA	NA	C	C	C	C	C	A	C	A	C	C	C	C	C	C	A	A	A	C	C	A	C	C	A	A	A	A	C	C	A	C	C	A	A	A	A	C	A	C	C
tplb0052b04_1651	C/A	1A	51323629	+	NA	NA	NA	NA	NA	NA	C	C	C	C	C	A	C	A	C	C	C	C	C	C	A	A	A	C	C	A	C	C	A	A	A	A	C	C	A	C	C	A	A	A	A	C	A	C	C
CAP7_c2317_217	A/C	1A	51336303	+	NA	NA	NA	NA	NA	NA	A	A	A	A	A	C	A	C	A	A	A	A	A	A	C	C	C	A	A	C	A	A	C	C	C	C	A	A	C	A	C	C	C	C	C	A	C	A	A
Kukri_c23985_166	C/A	1A	51528269	+	NA	NA	NA	NA	NA	NA	C	C	C	C	C	A	C	A	C	C	C	C	C	C	A	A	A	C	C	A	C	C	A	A	A	A	C	C	A	C	C	A	A	A	A	C	A	C	C
Kukri_c23985_229	A/C	1A	51528332	+	NA	NA	NA	NA	NA	NA	A	A	A	A	A	C	A	C	A	A	A	A	A	A	C	C	C	A	A	C	A	A	C	C	C	C	A	A	C	A	C	C	C	C	C	A	C	A	A
BobWhite_rep_c66800_54	A/C	1A	51532045	+	NA	NA	NA	NA	NA	NA	A	A	C	C	A	A	A	A	A	A	A	A	A	A	A	A	A	A	A	A	A	A	A	A	A	A	A	A	A	A	A	A	A	A	A	A	A	A	A
Excalibur_c47654_70	A/C	1A	51646485	+	NA	NA	NA	NA	NA	NA	A	A	A	A	A	C	A	C	A	A	A	A	A	A	C	C	C	A	A	C	A	A	C	C	C	C	A	A	C	A	C	C	C	C	C	A	C	A	A
BobWhite_c4646_119	C/A	1A	51701902	+	NA	NA	NA	NA	NA	NA	C	C	C	C	C	A	C	A	C	C	C	C	C	C	A	A	A	C	C	A	C	C	A	A	A	A	C	C	A	C	A	A	A	A	A	C	A	C	C
IACX5982	C/A	1A	51701971	+	NA	NA	NA	NA	NA	NA	C	C	C	C	C	A	C	A	C	C	C	C	C	C	A	A	A	C	C	A	C	C	A	A	A	A	C	C	A	C	A	A	A	A	A	C	A	C	C
RAC875_c5544_4156	C/A	1A	51836941	+	NA	NA	NA	NA	NA	NA	C	C	C	C	C	A	C	A	C	C	C	C	C	C	A	A	A	C	C	A	C	C	A	A	A	A	C	C	A	C	A	A	A	A	A	C	A	C	C
wsnp_Ex_c12117_19381493	C/A	1A	52075080	+	NA	NA	NA	NA	NA	NA	C	C	C	C	C	C	C	C	C	C	C	C	C	C	C	C	C	C	C	C	C	C	A	C	C	C	C	C	C	C	A	C	C	C	C	C	C	C	C
Ra_c56967_900	C/A	1A	52075539	+	NA	NA	NA	NA	NA	NA	C	C	C	C	C	C	C	C	C	C	C	C	C	C	C	C	C	C	C	C	C	C	A	C	C	C	C	C	C	C	A	C	C	C	C	C	C	C	C
BS00011205_51	C/A	1A	54231816	+	NA	NA	NA	NA	NA	NA	C	A	A	A	A	C	A	C	A	A	A	A	C	A	C	A	C	A	C	C	A	A	C	C	C	A	C	A	C	A	C	A	C	A	C	C	C	C	C
TA002846-0949	C/A	1A	56514264	+	NA	NA	NA	NA	NA	NA	C	C	C	C	C	C	C	C	C	C	C	C	C	C	C	C	C	C	C	C	C	C	A	C	C	C	C	C	C	C	C	C	C	C	C	C	C	C	C
wsnp_BE445121A_Ta_1_8	C/A	1A	56859037	+	NA	NA	NA	NA	NA	NA	C	C	C	C	C	C	C	C	C	C	C	C	C	C	C	C	C	C	C	C	C	C	A	C	C	C	C	C	C	C	A	C	C	C	C	C	C	C	C
RAC875_c10659_1539	C/A	1A	60255059	+	NA	NA	NA	NA	NA	NA	C	C	A	A	C	C	C	C	C	A	C	A	C	C	C	A	C	C	C	C	C	C	C	C	C	A	C	C	C	C	C	C	C	C	C	C	C	C	C
RAC875_c46269_387	C/A	1A	60258607	+	NA	NA	NA	NA	NA	NA	C	C	C	C	C	C	C	C	C	C	C	C	C	C	C	C	C	C	C	C	C	C	A	C	C	C	C	C	C	C	A	C	C	C	C	C	C	C	C
Kukri_c18052_356	C/A	1A	60659342	+	NA	NA	NA	NA	NA	NA	C	C	A	A	C	C	C	C	C	A	C	A	C	C	C	A	C	C	C	C	C	C	C	C	C	A	C	C	C	C	C	C	C	C	C	C	C	C	C
Kukri_c81766_686	C/A	1A	60660188	+	NA	NA	NA	NA	NA	NA	C	C	A	A	C	C	C	C	C	A	C	A	C	C	C	A	C	C	C	C	C	C	C	C	C	A	C	C	C	C	C	C	C	C	C	C	C	C	C
Ex_c68770_506	C/A	1A	60662877	+	NA	NA	NA	NA	NA	NA	C	C	C	C	C	C	C	C	C	C	C	C	C	C	C	C	C	C	C	C	C	C	A	C	C	C	C	C	C	C	A	C	C	C	C	C	C	C	C
BS00003839_51	A/C	1A	60663751	+	NA	NA	NA	NA	NA	NA	A	A	C	C	A	A	A	A	A	C	A	C	A	A	A	C	A	A	A	A	A	A	A	A	A	C	A	A	A	A	A	A	A	A	A	A	A	A	A
Kukri_c74724_548	C/A	1A	60782090	+	NA	NA	NA	NA	NA	NA	C	C	A	C	A	C	C	C	C	C	C	C	C	A	C	A	C	C	C	C	C	A	C	C	C	C	C	C	C	C	C	C	C	C	C	C	C	C	C
Kukri_c25500_879	C/A	1A	61322811	+	NA	NA	NA	NA	NA	NA	C	C	A	A	C	C	C	C	C	A	C	A	C	C	C	A	C	C	C	C	C	C	C	C	C	A	C	C	C	C	C	C	C	C	C	C	C	C	C
Ku_c7557_633	A/C	1A	61386204	+	NA	NA	NA	NA	NA	NA	A	A	C	C	A	A	A	A	A	C	A	C	A	A	C	C	C	A	A	A	A	A	A	A	A	C	A	A	A	A	A	A	A	A	A	A	A	A	A
Ku_c7557_607	C/A	1A	61386230	+	NA	NA	NA	NA	NA	NA	C	C	A	A	C	C	C	C	C	A	C	A	C	C	A	A	A	C	C	C	C	C	C	C	C	A	C	C	C	C	C	C	C	C	C	C	C	C	C
Kukri_c5299_341	A/C	1A	62819928	+	NA	NA	NA	NA	NA	NA	A	A	C	C	A	A	A	A	A	C	A	C	A	A	A	C	A	A	A	A	A	A	A	A	A	C	A	A	A	A	A	A	A	A	A	A	A	A	A
wsnp_Ex_c3253_5994376	A/C	1A	65066661	+	NA	NA	NA	NA	NA	NA	A	A	A	A	A	A	A	A	C	A	A	A	A	A	A	A	A	A	A	A	C	A	C	A	A	A	A	A	A	A	A	A	A	A	A	A	A	A	A
Excalibur_c2541_874	C/A	1A	65497234	+	NA	NA	NA	NA	NA	NA	C	C	A	A	C	C	C	C	C	A	C	A	C	C	C	A	C	C	C	C	C	C	C	C	A	A	C	C	C	C	C	C	C	C	C	C	C	C	C
wsnp_Ex_c2181_4089639	A/C	1A	67023926	+	NA	NA	NA	NA	NA	NA	A	A	A	A	A	A	A	A	C	A	A	A	A	A	C	A	C	A	A	A	C	A	C	A	A	A	A	A	A	A	A	A	A	A	A	A	A	A	A
wsnp_Ex_c2181_4089788	A/C	1A	67024185	+	NA	NA	NA	NA	NA	NA	A	A	A	A	A	A	A	A	C	A	A	A	A	A	A	A	A	A	A	A	C	A	C	A	A	A	A	A	A	A	A	A	A	A	A	A	A	A	A
wsnp_CAP11_c23_61357	A/C	1A	67119229	+	NA	NA	NA	NA	NA	NA	A	A	A	A	A	A	A	A	C	A	A	A	A	A	A	A	A	A	A	A	C	A	C	A	A	A	A	A	A	A	A	A	A	A	A	A	A	A	A
Kukri_c6027_66	A/C	1A	67119365	+	NA	NA	NA	NA	NA	NA	A	A	C	C	A	A	A	A	A	C	A	C	A	A	A	C	A	A	A	A	A	A	A	A	C	C	A	A	A	A	A	A	A	A	A	A	A	A	A
Kukri_rep_c112099_98	C/A	1A	67119445	+	NA	NA	NA	NA	NA	NA	C	C	A	A	C	C	C	C	C	A	C	A	C	C	C	A	C	C	C	C	C	C	C	C	A	A	C	C	C	C	C	C	C	C	C	C	C	C	C
IAAV4349	C/A	1A	67139650	+	NA	NA	NA	NA	NA	NA	C	C	A	A	C	C	C	C	C	A	C	A	C	C	A	A	A	C	C	C	C	C	C	C	A	A	C	C	C	C	C	C	C	C	C	C	C	C	C
wsnp_Ex_c24686_33941368	A/C	1A	69295672	+	NA	NA	NA	NA	NA	NA	A	A	A	A	A	A	A	A	C	A	A	A	A	A	A	A	A	A	A	A	C	A	C	A	A	A	A	A	A	A	A	A	A	A	A	A	A	A	A
GENE-0539_177	A/C	1A	75148521	+	NA	NA	NA	NA	NA	NA	C	C	C	C	A	A	A	A	C	C	A	A	C	A	A	A	C	A	A	A	A	A	A	A	C	C	A	A	C	A	C	A	A	C	C	A	A	C	C
Ku_c60287_908	A/C	1A	75675356	+	NA	NA	NA	NA	NA	NA	A	A	C	C	A	A	A	A	A	C	A	C	A	A	A	C	A	A	A	A	A	A	A	A	C	C	A	A	A	A	A	A	A	A	A	A	A	A	A
wsnp_Ex_c20975_30093038	A/C	1A	78071234	+	NA	NA	NA	NA	NA	NA	A	A	C	C	A	A	A	A	A	C	A	C	A	A	A	C	A	A	A	A	A	A	A	A	C	C	A	A	A	A	A	A	A	A	A	A	A	A	A
Ex_c29914_480	C/A	1A	78385026	+	NA	NA	NA	NA	NA	NA	C	C	C	C	C	C	C	C	C	C	C	C	C	C	C	C	C	C	C	C	C	C	A	C	C	C	C	C	C	C	C	C	C	C	C	C	C	C	C
wsnp_Ex_rep_c103028_88077819	C/A	1A	78839705	+	NA	NA	NA	NA	NA	NA	C	C	C	C	C	C	C	C	C	C	C	C	C	C	C	C	C	C	C	C	C	C	A	C	C	C	C	C	C	C	C	C	C	C	C	C	C	C	C
Ku_c13532_1765	A/C	1A	78848583	+	NA	NA	NA	NA	NA	NA	A	A	C	C	A	A	A	A	A	C	A	C	A	A	C	C	C	A	A	A	A	A	A	A	C	C	A	A	A	A	A	A	A	A	A	A	A	A	A
Ku_c13532_1753	A/C	1A	78848591	+	NA	NA	NA	NA	NA	NA	A	A	C	C	A	A	A	A	A	C	A	C	A	A	C	C	C	A	A	A	A	A	A	A	C	C	A	A	A	A	A	A	A	A	A	A	A	A	A
Kukri_c22635_451	A/C	1A	80135952	+	NA	NA	NA	NA	NA	NA	A	A	A	A	A	A	A	A	A	A	C	A	A	A	A	A	A	A	A	A	A	A	A	A	A	A	A	A	A	A	A	A	C	A	A	A	A	A	A
Tdurum_contig13085_262	C/A	1A	80142384	+	NA	NA	NA	NA	NA	NA	C	C	A	C	A	C	C	A	C	C	C	C	C	A	A	A	C	A	A	A	A	A	C	A	C	A	C	C	A	A	C	A	A	C	A	C	A	C	C
Excalibur_c73922_109	C/A	1A	83666737	+	NA	NA	NA	NA	NA	NA	A	C	C	C	C	A	C	C	C	C	C	C	C	A	C	C	C	A	C	A	C	A	A	C	C	C	C	C	C	A	C	A	C	C	C	C	C	C	A
IAAV814	A/C	1A	84829767	+	NA	NA	NA	NA	NA	NA	A	A	A	A	A	A	A	A	A	A	A	A	A	A	A	A	A	A	A	A	A	A	C	A	A	A	A	A	A	A	A	A	A	A	A	A	A	A	A
RAC875_rep_c105942_155	C/A	1A	87631079	+	NA	NA	NA	NA	NA	NA	C	C	A	C	C	C	C	C	C	C	C	C	C	C	A	C	A	C	C	C	C	C	C	C	C	C	C	C	C	C	C	C	C	C	C	C	C	C	C
BS00063905_51	A/C	1A	88116031	+	NA	NA	NA	NA	NA	NA	A	A	A	A	A	A	C	A	A	A	C	A	A	A	A	A	A	A	A	A	C	A	A	A	A	A	A	A	A	A	A	A	A	A	A	A	A	A	A
Ex_c60135_528	C/A	1A	88522262	+	NA	NA	NA	NA	NA	NA	C	C	C	C	C	C	C	C	C	C	C	C	C	C	A	C	A	C	C	C	C	C	A	C	C	C	C	C	C	C	C	C	C	C	C	C	C	C	C
RAC875_c21004_880	A/C	1A	90618204	+	NA	NA	NA	NA	NA	NA	A	A	A	A	A	C	C	C	A	A	C	A	A	A	C	A	C	A	C	A	A	A	A	C	A	A	A	A	A	A	A	A	A	C	A	A	C	A	A
IAAV3306	C/A	1A	93310773	+	NA	NA	NA	NA	NA	NA	C	C	C	C	C	C	C	C	C	C	C	C	C	C	C	C	C	C	C	C	C	C	A	C	C	C	C	C	C	C	C	C	C	C	C	C	C	C	C
IACX6344	C/A	1A	94820106	+	NA	NA	NA	NA	NA	NA	C	C	C	C	C	A	C	A	C	C	C	C	C	C	A	A	C	C	A	C	C	C	C	A	A	A	C	C	A	C	C	A	A	A	A	C	C	C	C
IAAV1463	A/C	1A	94823016	+	NA	NA	NA	NA	NA	NA	A	A	A	A	A	A	A	A	A	A	A	A	A	A	A	A	A	A	A	A	A	A	C	A	A	A	A	A	A	A	A	A	A	A	A	A	A	A	A
wsnp_Ex_c2749_5091813	A/C	1A	94826414	+	NA	NA	NA	NA	NA	NA	A	A	A	A	A	A	A	A	A	A	A	A	A	A	A	A	A	A	A	A	A	A	C	A	A	A	A	A	A	A	A	A	A	A	A	A	A	A	A
BobWhite_c24155_194	C/A	1A	96867644	+	NA	NA	NA	NA	NA	NA	A	A	C	C	C	A	C	C	C	C	C	C	C	C	C	C	C	C	C	C	C	C	C	C	C	C	C	C	C	C	C	C	C	C	C	C	C	A	C
Jagger_c295_58	A/C	1A	97422429	+	NA	NA	NA	NA	NA	NA	A	A	A	A	A	A	A	C	A	A	A	A	A	A	A	A	A	A	A	A	A	A	A	A	A	A	A	C	A	A	A	A	A	A	C	A	A	A	A
Kukri_c6361_407	C/A	1A	97702881	+	NA	NA	NA	NA	NA	NA	A	C	C	A	A	C	C	C	A	A	C	A	C	C	C	C	A	A	C	C	C	C	C	C	A	A	A	C	C	C	C	A	C	A	C	C	C	C	A
BobWhite_c14271_1379	A/C	1A	98068904	+	NA	NA	NA	NA	NA	NA	A	A	A	A	A	A	A	C	A	A	A	A	A	A	A	A	A	A	A	A	A	A	A	C	A	A	A	A	A	A	A	A	A	A	A	A	C	A	A
wsnp_Ex_c31525_40302747	C/A	1A	98081562	+	NA	NA	NA	NA	NA	NA	C	C	C	C	C	C	C	C	C	C	C	C	C	C	C	C	C	C	C	C	C	C	A	C	C	C	C	C	C	C	C	C	C	C	C	C	C	C	C
wsnp_Ex_c31525_40302140	A/C	1A	98084294	+	NA	NA	NA	NA	NA	NA	A	A	A	A	A	A	A	A	A	A	A	A	A	A	A	A	A	A	A	A	A	A	C	A	A	A	A	A	A	A	A	A	A	A	A	A	A	A	A
Kukri_c4099_321	A/C	1A	98085194	+	NA	NA	NA	NA	NA	NA	A	A	A	A	A	A	A	A	A	A	A	A	A	A	A	A	A	A	A	A	A	A	C	A	A	A	A	A	A	A	A	A	A	A	A	A	A	A	A
BS00065001_51	C/A	1A	98666489	+	NA	NA	NA	NA	NA	NA	C	C	A	C	C	C	C	A	C	C	C	C	C	C	C	A	A	C	A	C	C	C	C	A	C	C	C	C	A	C	C	C	A	C	A	C	A	C	C
BS00062729_51	A/C	1A	98668573	+	NA	NA	NA	NA	NA	NA	A	C	A	C	A	C	C	A	C	C	C	C	C	A	A	A	A	A	C	C	A	C	C	A	C	C	C	A	A	A	C	A	A	C	A	C	A	C	C
Ex_c17493_1618	C/A	1A	98723664	+	NA	NA	NA	NA	NA	NA	C	C	C	A	C	C	C	C	C	A	C	A	C	C	C	C	C	C	C	C	C	C	C	C	A	A	C	C	C	C	C	C	C	C	C	C	C	C	C
Kukri_c11587_131	A/C	1A	100026506	+	NA	NA	NA	NA	NA	NA	A	A	A	C	A	A	A	A	A	C	A	C	A	A	A	A	A	A	A	A	A	A	A	A	C	C	A	A	A	A	A	A	A	A	A	A	A	A	A
Kukri_c11587_99	A/C	1A	100026538	+	NA	NA	NA	NA	NA	NA	A	A	C	C	A	A	A	A	A	C	A	C	A	A	C	C	C	C	A	A	A	C	A	A	C	C	A	A	A	C	A	A	A	A	A	A	A	A	A
RAC875_c75885_302	C/A	1A	100036577	+	NA	NA	NA	NA	NA	NA	C	C	C	A	C	C	C	C	C	A	C	A	C	C	C	C	C	A	C	C	C	A	C	C	A	A	C	C	C	A	C	C	C	C	C	C	C	C	C
Kukri_c33561_564	A/C	1A	100036761	+	NA	NA	NA	NA	NA	NA	A	A	A	C	A	A	A	A	A	C	A	C	A	A	A	A	A	C	A	A	A	C	A	A	C	C	A	A	A	C	A	A	A	A	A	A	A	A	A
RAC875_c14137_994	C/A	1A	100472294	+	NA	NA	NA	NA	NA	NA	C	C	A	C	C	C	C	C	C	C	C	C	A	C	C	C	C	C	C	C	C	C	A	C	C	C	C	C	A	C	A	C	A	C	C	C	C	C	C
TA001371-0399	C/A	1A	101238127	+	NA	NA	NA	NA	NA	NA	C	C	C	A	C	A	A	A	C	A	A	A	C	C	A	C	A	C	A	C	C	C	C	A	C	C	C	A	C	C	C	C	C	A	C	C	A	C	C
wsnp_BF478737A_Ta_2_1	C/A	1A	101239852	+	NA	NA	NA	NA	NA	NA	A	C	C	C	C	C	C	C	C	A	C	A	A	C	A	A	A	A	C	C	A	C	C	C	C	C	C	C	C	C	C	C	C	C	C	C	C	C	C
wsnp_Ex_c14733_22819350	C/A	1A	102143820	+	NA	NA	NA	NA	NA	NA	C	C	C	C	C	C	C	C	C	C	C	C	C	C	C	C	C	C	C	C	C	C	A	C	C	C	C	C	C	C	C	C	C	C	C	C	C	C	C
IAAV7414	C/A	1A	102144020	+	NA	NA	NA	NA	NA	NA	C	C	C	C	C	C	C	C	C	C	C	C	C	C	C	C	C	C	C	C	C	C	A	C	C	C	C	C	C	C	C	C	C	C	C	C	C	C	C
wsnp_Ex_c14733_22819625	A/C	1A	102144095	+	NA	NA	NA	NA	NA	NA	A	A	A	A	A	A	A	A	A	A	A	A	A	A	A	A	A	A	A	A	A	A	C	A	A	A	A	A	A	A	A	A	A	A	A	A	A	A	A
BobWhite_c24113_529	A/C	1A	102144245	+	NA	NA	NA	NA	NA	NA	A	A	A	A	A	A	A	A	A	A	A	A	A	A	A	A	A	A	A	A	A	A	C	A	A	A	A	A	A	A	A	A	A	A	A	A	A	A	A
RAC875_rep_c78572_78	A/C	1A	102244027	+	NA	NA	NA	NA	NA	NA	C	C	C	C	C	A	A	C	C	C	A	C	C	A	C	C	C	A	C	A	A	C	A	C	A	A	A	C	C	C	A	A	C	A	C	A	C	A	A
wsnp_Ex_c1725_3267186	A/C	1A	102244177	+	NA	NA	NA	NA	NA	NA	C	C	C	C	C	A	A	C	C	C	A	C	C	A	C	C	C	A	C	A	A	C	A	C	A	A	A	C	C	C	A	A	C	A	C	A	C	A	A
tplb0032d09_1393	A/C	1A	103220024	+	NA	NA	NA	NA	NA	NA	A	A	A	A	A	A	A	A	A	A	A	A	A	A	A	A	A	A	A	A	A	A	C	A	A	A	A	A	A	A	A	A	A	A	A	A	A	A	A
BS00076668_51	C/A	1A	103512824	+	NA	NA	NA	NA	NA	NA	C	C	C	C	C	C	C	C	C	C	C	C	C	C	C	C	C	C	C	C	C	C	A	C	C	C	C	C	C	C	C	C	C	C	C	C	C	C	C
RAC875_rep_c76047_63	C/A	1A	103604994	+	NA	NA	NA	NA	NA	NA	C	C	C	C	C	C	C	C	C	C	C	C	C	C	C	C	C	C	C	C	C	C	A	C	C	C	C	C	C	C	C	C	C	C	C	C	C	C	C
TA004447-1006	C/A	1A	104201695	+	NA	NA	NA	NA	NA	NA	C	A	C	C	C	A	A	C	C	A	A	A	C	C	C	A	A	C	A	A	A	C	C	C	C	C	C	A	A	C	C	C	C	C	C	C	C	C	C
wsnp_Ex_c48375_53299028	A/C	1A	104211065	+	NA	NA	NA	NA	NA	NA	A	A	A	A	A	A	A	A	A	A	A	A	A	A	A	A	A	A	A	A	A	A	C	A	A	A	A	A	A	A	A	A	A	A	A	A	A	A	A
RAC875_c9965_354	A/C	1A	105155480	+	NA	NA	NA	NA	NA	NA	A	A	A	A	A	A	A	A	A	A	A	A	A	A	A	A	A	A	A	A	A	A	C	A	A	A	A	A	A	A	A	A	A	A	A	A	A	A	A
wsnp_Ex_c50235_54588957	A/C	1A	105155576	+	NA	NA	NA	NA	NA	NA	A	A	A	A	A	A	A	A	A	A	A	A	A	A	A	A	A	A	A	A	A	A	C	A	A	A	A	A	A	A	A	A	A	A	A	A	A	A	A
wsnp_Ex_c18662_27538313	C/A	1A	106770906	+	NA	NA	NA	NA	NA	NA	C	C	C	C	C	C	C	C	C	C	C	C	C	C	C	C	C	C	C	C	C	C	A	C	C	C	C	C	C	C	C	C	C	C	C	C	C	C	C
wsnp_Ex_c44498_50537128	C/A	1A	107735837	+	NA	NA	NA	NA	NA	NA	C	C	C	C	C	C	C	C	C	C	C	C	C	C	C	C	C	C	C	C	C	C	A	C	C	C	C	C	C	C	C	C	C	C	C	C	C	C	C
RAC875_c37025_2027	A/C	1A	108938547	+	NA	NA	NA	NA	NA	NA	A	A	A	A	A	A	A	A	A	A	A	A	A	A	A	A	A	A	A	A	A	A	C	A	A	A	A	A	A	A	A	A	A	A	A	A	A	A	A
wsnp_Ex_c9872_16271161	C/A	1A	109305953	+	NA	NA	NA	NA	NA	NA	C	C	C	C	C	C	C	C	C	C	C	C	C	C	C	C	C	C	C	C	C	C	A	C	C	C	C	C	C	C	C	C	C	C	C	C	C	C	C
Ex_c9201_714	A/C	1A	109472365	+	NA	NA	NA	NA	NA	NA	A	A	A	A	A	A	A	A	A	A	A	A	A	A	A	A	A	A	A	A	A	A	C	A	A	A	A	A	A	A	A	A	A	A	A	A	A	A	A
Ku_c2449_578	A/C	1A	109899550	+	NA	NA	NA	NA	NA	NA	A	A	A	A	A	A	A	A	A	A	A	A	A	A	A	A	A	A	A	A	A	A	C	A	A	A	A	A	A	A	A	A	A	A	A	A	A	A	A
wsnp_Ex_c66106_64268316	A/C	1A	110892927	+	NA	NA	NA	NA	NA	NA	A	A	A	A	A	A	A	A	A	A	A	A	A	A	A	A	A	A	A	A	A	A	C	A	A	A	A	A	A	A	A	A	A	A	A	A	A	A	A
Kukri_rep_c108791_458	C/A	1A	110895392	+	NA	NA	NA	NA	NA	NA	C	C	C	A	C	C	C	C	C	A	C	A	C	C	C	C	C	C	C	C	C	C	C	C	A	A	C	C	C	C	C	C	C	C	C	C	C	C	C
Kukri_rep_c101218_200	A/C	1A	110959711	+	NA	NA	NA	NA	NA	NA	A	A	A	A	A	A	A	A	A	A	A	A	A	A	A	A	A	A	A	A	A	A	C	A	A	A	A	A	A	A	A	A	A	A	A	A	A	A	A
Kukri_c12000_1447	A/C	1A	110964558	+	NA	NA	NA	NA	NA	NA	A	A	A	A	A	A	A	A	A	A	A	A	A	A	A	A	A	A	A	A	A	A	C	A	A	A	A	A	A	A	A	A	A	A	A	A	A	A	A
RAC875_c90431_275	A/C	1A	110974373	+	NA	NA	NA	NA	NA	NA	A	A	A	C	A	A	A	A	A	C	A	C	A	A	C	A	C	A	A	A	A	A	A	A	C	C	A	A	A	A	A	A	A	A	A	A	A	A	A
RAC875_c4878_170	A/C	1A	114158854	+	NA	NA	NA	NA	NA	NA	A	A	A	A	A	A	A	A	A	A	A	A	A	A	A	A	A	A	A	A	A	A	C	A	A	A	A	A	A	A	A	A	A	A	A	A	A	A	A
Kukri_c8682_360	A/C	1A	114159293	+	NA	NA	NA	NA	NA	NA	A	A	A	A	A	A	A	A	A	A	A	A	A	A	A	A	A	A	A	A	A	A	C	A	A	A	A	A	A	A	A	A	A	A	A	A	A	A	A
BS00026015_51	C/A	1A	114161561	+	NA	NA	NA	NA	NA	NA	C	C	C	C	C	C	C	C	C	C	C	C	C	C	C	C	C	C	C	C	C	C	A	C	C	C	C	C	C	C	C	C	C	C	C	C	C	C	C
Kukri_c43707_314	A/C	1A	114167268	+	NA	NA	NA	NA	NA	NA	A	A	A	A	A	A	A	A	A	A	A	A	A	A	A	A	A	A	A	A	A	A	C	A	A	A	A	A	A	A	A	A	A	A	A	A	A	A	A
wsnp_Ku_rep_c68419_67400635	C/A	1A	114224350	+	NA	NA	NA	NA	NA	NA	C	C	C	C	C	C	C	C	C	C	C	C	C	C	C	C	C	C	C	C	C	C	A	C	C	C	C	C	C	C	C	C	C	C	C	C	C	C	C
wsnp_Ex_c45880_51550172	C/A	1A	115726210	+	NA	NA	NA	NA	NA	NA	C	C	C	C	C	C	C	C	C	C	C	C	C	C	C	C	C	C	C	C	C	C	A	C	C	C	C	C	C	C	C	C	C	C	C	C	C	C	C
BS00087437_51	A/C	1A	116044326	+	NA	NA	NA	NA	NA	NA	A	A	A	A	A	A	A	A	C	A	A	A	A	A	A	A	C	A	A	A	C	A	C	A	A	A	A	A	A	A	A	A	A	A	A	A	C	A	A
wsnp_Ex_c39661_46902689	C/A	1A	116733226	+	NA	NA	NA	NA	NA	NA	C	C	C	C	C	C	C	C	C	C	C	C	C	C	C	C	C	C	C	C	C	C	A	C	C	C	C	C	C	C	C	C	C	C	C	C	C	C	C
TA004686-1347	A/C	1A	117544336	+	NA	NA	NA	NA	NA	NA	A	A	A	A	C	A	C	C	C	A	C	A	A	A	C	C	C	A	C	A	C	A	A	C	A	C	C	A	A	A	A	A	A	A	C	A	C	C	C
BS00028874_51	C/A	1A	119974731	+	NA	NA	NA	NA	NA	NA	C	C	C	C	C	C	C	C	C	C	C	C	C	C	C	C	C	C	C	C	C	C	A	C	C	C	C	C	C	C	C	C	C	C	C	C	C	C	C
BS00048117_51	A/C	1A	120455843	+	NA	NA	NA	NA	NA	NA	A	A	A	A	A	A	A	A	A	A	A	A	A	A	A	A	A	A	A	A	A	A	C	A	A	A	A	A	A	A	A	A	A	A	A	A	A	A	A
BS00048118_51	C/A	1A	120456066	+	NA	NA	NA	NA	NA	NA	C	C	C	C	C	C	C	C	C	C	C	C	C	C	C	C	C	C	C	C	C	C	A	C	C	C	C	C	C	C	C	C	C	C	C	C	C	C	C
BS00044052_51	C/A	1A	120672904	+	NA	NA	NA	NA	NA	NA	C	C	C	C	C	C	C	C	C	C	C	C	C	C	C	C	C	C	C	C	C	C	A	C	C	C	C	C	C	C	C	C	C	C	C	C	C	C	C
BS00010287_51	A/C	1A	122167368	+	NA	NA	NA	NA	NA	NA	A	A	A	A	A	A	A	A	A	A	A	A	A	A	A	A	A	A	A	A	A	A	C	A	A	A	A	A	A	A	A	A	A	A	A	A	A	A	A
IAAV8824	A/C	1A	123195590	+	NA	NA	NA	NA	NA	NA	A	A	A	A	A	A	A	A	A	A	A	A	A	A	A	A	A	A	A	A	A	A	C	A	A	A	A	A	A	A	A	A	A	A	A	A	A	A	A
CAP8_c3376_126	A/C	1A	123278305	+	NA	NA	NA	NA	NA	NA	A	A	A	A	A	A	A	A	A	A	A	A	C	A	A	A	A	A	C	A	A	A	A	A	A	A	A	A	C	A	A	A	C	A	A	A	A	A	A
RAC875_c30632_374	A/C	1A	123892376	+	NA	NA	NA	NA	NA	NA	A	A	A	A	C	A	A	A	A	A	A	A	A	A	A	A	C	A	A	A	A	A	A	A	A	A	A	A	A	A	A	A	A	A	A	A	A	A	A
Kukri_c29652_858	A/C	1A	127022166	+	NA	NA	NA	NA	NA	NA	A	A	A	A	A	A	A	A	A	A	A	A	A	A	A	A	A	A	A	A	A	A	C	A	A	A	A	A	A	A	A	A	A	A	A	A	A	A	A
Kukri_c26669_515	A/C	1A	129198478	+	NA	NA	NA	NA	NA	NA	A	A	A	A	A	A	A	A	A	A	A	A	A	A	A	A	A	A	A	A	A	A	C	A	A	A	A	A	A	A	A	A	A	A	A	A	A	A	A
wsnp_Ex_c28165_37310070	A/C	1A	134070742	+	NA	NA	NA	NA	NA	NA	A	A	A	A	A	A	A	A	A	A	A	A	A	A	A	A	A	A	A	A	A	A	C	A	A	A	A	A	A	A	A	A	A	A	A	A	A	A	A
wsnp_Ex_c11374_18361760	C/A	1A	134584451	+	NA	NA	NA	NA	NA	NA	C	C	C	C	C	C	C	C	C	C	C	C	C	C	C	C	C	C	C	C	C	C	A	C	C	C	C	C	C	C	C	C	C	C	C	C	C	C	C
Excalibur_c11374_1126	A/C	1A	134586377	+	NA	NA	NA	NA	NA	NA	A	A	A	A	A	A	A	A	A	A	A	A	A	A	A	A	A	A	A	A	A	A	C	A	A	A	A	A	A	A	A	A	A	A	A	A	A	A	A
wsnp_Ku_c3468_6420199	A/C	1A	134588422	+	NA	NA	NA	NA	NA	NA	A	A	A	A	A	A	A	A	A	A	A	A	A	A	A	A	A	A	A	A	A	A	C	A	A	A	A	A	A	A	A	A	A	A	A	A	A	A	A
RAC875_c21620_1359	A/C	1A	134883055	+	NA	NA	NA	NA	NA	NA	A	A	A	A	A	A	A	A	A	A	A	A	A	A	A	A	A	A	A	A	A	A	C	A	A	A	A	A	A	A	A	A	A	A	A	A	A	A	A
wsnp_Ex_rep_c68183_66958099	A/C	1A	134884062	+	NA	NA	NA	NA	NA	NA	A	A	A	A	A	A	A	A	A	A	A	A	A	A	A	A	A	A	A	A	A	A	C	A	A	A	A	A	A	A	A	A	A	A	A	A	A	A	A
RAC875_rep_c70404_755	A/C	1A	134884204	+	NA	NA	NA	NA	NA	NA	A	A	A	A	A	A	A	A	A	A	A	A	A	A	A	A	A	A	A	A	A	A	C	A	A	A	A	A	A	A	A	A	A	A	A	A	A	A	A
BS00080438_51	C/A	1A	134889047	+	NA	NA	NA	NA	NA	NA	C	C	C	C	C	C	C	C	C	C	C	C	C	C	C	C	C	C	C	C	C	C	A	C	C	C	C	C	C	C	C	C	C	C	C	C	C	C	C
wsnp_Ex_rep_c69775_68731015	A/C	1A	135511998	+	NA	NA	NA	NA	NA	NA	A	A	A	A	A	A	A	A	A	A	A	A	A	A	A	A	A	A	A	A	A	A	C	A	A	A	A	A	A	A	A	A	A	A	A	A	A	A	A
IAAV8664	C/A	1A	136100757	+	NA	NA	NA	NA	NA	NA	C	C	C	C	C	C	C	C	C	C	C	C	C	C	C	C	C	C	C	C	C	C	A	C	C	C	C	C	C	C	C	C	C	C	C	C	C	C	C
Ex_c23451_720	C/A	1A	137046745	+	NA	NA	NA	NA	NA	NA	C	C	C	C	C	C	C	C	C	C	C	C	C	C	C	C	C	C	C	C	C	C	A	C	C	C	C	C	C	C	C	C	C	C	C	C	C	C	C
wsnp_Ra_c7847_13421750	A/C	1A	137609439	+	NA	NA	NA	NA	NA	NA	A	A	A	A	A	A	A	A	A	A	A	A	A	A	A	A	A	A	A	A	A	A	C	A	A	A	A	A	A	A	A	A	A	A	A	A	A	A	A
wsnp_Ex_rep_c66318_64485410	C/A	1A	138059448	+	NA	NA	NA	NA	NA	NA	C	C	C	C	C	C	C	C	C	C	C	C	C	C	C	C	C	C	C	C	C	C	A	C	C	C	C	C	C	C	C	C	C	C	C	C	C	C	C
wsnp_Ex_rep_c105244_89727666	C/A	1A	139046119	+	NA	NA	NA	NA	NA	NA	C	C	C	C	C	C	C	C	C	C	C	C	C	C	C	C	C	C	C	C	C	C	A	C	C	C	C	C	C	C	C	C	C	C	C	C	C	C	C
Kukri_c18530_1584	A/C	1A	139493439	+	NA	NA	NA	NA	NA	NA	C	C	A	C	A	C	C	A	A	C	C	C	C	C	A	A	A	C	A	A	C	A	A	A	A	A	A	A	A	C	C	C	A	A	A	A	A	A	A
BS00030644_51	A/C	1A	140311058	+	NA	NA	NA	NA	NA	NA	A	A	A	A	A	A	A	A	A	A	A	A	A	A	A	A	A	A	A	A	A	A	C	A	A	A	A	A	A	A	A	A	A	A	A	A	A	A	A
Jagger_c6610_109	A/C	1A	148715880	+	NA	NA	NA	NA	NA	NA	A	A	A	A	A	A	A	A	A	A	A	A	A	A	A	A	A	A	A	A	A	A	C	A	A	A	A	A	A	A	A	A	A	A	A	A	A	A	A
BobWhite_c872_890	A/C	1A	149434062	+	NA	NA	NA	NA	NA	NA	A	A	C	A	A	A	A	A	A	A	A	A	A	A	C	A	C	A	A	A	A	A	C	C	C	A	A	A	A	C	C	A	A	C	A	C	A	C	C
BS00066308_51	C/A	1A	149986710	+	NA	NA	NA	NA	NA	NA	C	C	C	C	C	C	C	C	C	C	C	C	C	C	C	C	C	C	C	C	C	C	A	C	C	C	C	C	C	C	C	C	C	C	C	C	C	C	C
BobWhite_c22256_79	A/C	1A	151031254	+	NA	NA	NA	NA	NA	NA	A	A	A	A	A	A	A	A	A	A	A	A	A	A	A	A	A	A	A	A	A	A	C	A	A	A	A	A	A	A	A	A	A	A	A	A	A	A	A
BobWhite_c3771_338	C/A	1A	151579981	+	NA	NA	NA	NA	NA	NA	C	C	C	C	C	C	C	C	C	C	C	C	C	C	C	C	A	C	C	C	A	C	C	C	C	C	C	C	C	C	C	C	C	C	C	C	C	C	C
BobWhite_c3771_441	C/A	1A	151580084	+	NA	NA	NA	NA	NA	NA	A	A	C	C	C	C	C	C	C	C	C	C	C	C	C	C	C	C	C	A	C	C	A	C	C	C	A	A	C	C	C	C	C	A	A	A	C	A	A
wsnp_Ex_c2389_4479352	A/C	1A	157119398	+	NA	NA	NA	NA	NA	NA	A	A	A	A	A	A	A	A	A	A	A	A	A	A	A	A	A	A	A	A	A	A	C	A	A	A	A	A	A	A	A	A	A	A	A	A	A	A	A
wsnp_Ex_c2389_4479047	A/C	1A	157120216	+	NA	NA	NA	NA	NA	NA	A	A	A	A	A	A	A	A	A	A	A	A	A	A	A	A	A	A	A	A	A	A	C	A	A	A	A	A	A	A	A	A	A	A	A	A	A	A	A
wsnp_Ex_c7668_13089715	A/C	1A	157120593	+	NA	NA	NA	NA	NA	NA	A	A	A	C	A	C	A	C	C	C	A	C	C	A	C	A	A	A	C	C	A	A	C	C	A	A	A	A	A	A	A	A	A	A	A	A	C	A	A
Ex_c2389_1834	A/C	1A	157120625	+	NA	NA	NA	NA	NA	NA	A	A	A	A	A	A	A	A	A	A	A	A	A	A	A	A	A	A	A	A	A	A	C	A	A	A	A	A	A	A	A	A	A	A	A	A	A	A	A
Ex_c2389_1633	C/A	1A	157120826	+	NA	NA	NA	NA	NA	NA	C	C	C	C	C	C	C	C	C	C	C	C	C	C	C	C	C	C	C	C	C	C	A	C	C	C	C	C	C	C	C	C	C	C	C	C	C	C	C
wsnp_Ex_c2389_4478238	C/A	1A	157121144	+	NA	NA	NA	NA	NA	NA	C	C	C	C	C	C	C	C	C	C	C	C	C	C	C	C	C	C	C	C	C	C	A	C	C	C	C	C	C	C	C	C	C	C	C	C	C	C	C
wsnp_Ex_c2389_4477880	A/C	1A	157121502	+	NA	NA	NA	NA	NA	NA	C	A	A	A	A	A	A	A	A	A	A	A	A	A	A	A	A	A	A	A	A	A	C	A	A	A	A	A	A	A	C	A	A	C	A	A	A	A	A
wsnp_Ex_c2389_4477552	A/C	1A	157121917	+	NA	NA	NA	NA	NA	NA	A	A	A	A	A	A	A	A	A	A	A	A	A	A	A	A	A	A	A	A	A	A	C	A	A	A	A	A	A	A	A	A	A	A	A	A	A	A	A
Excalibur_c2389_361	C/A	1A	157122322	+	NA	NA	NA	NA	NA	NA	A	C	C	C	C	C	A	C	C	C	A	C	C	C	C	C	C	C	C	C	C	C	C	C	C	C	C	C	C	C	C	C	C	C	C	C	C	C	C
wsnp_Ex_c2389_4477096	C/A	1A	157122510	+	NA	NA	NA	NA	NA	NA	C	C	C	C	C	C	C	C	C	C	C	C	C	C	C	C	C	C	C	C	C	C	A	C	C	C	C	C	C	C	C	C	C	C	C	C	C	C	C
Excalibur_c6255_1119	C/A	1A	157733781	+	NA	NA	NA	NA	NA	NA	C	C	C	C	C	C	C	C	C	C	C	C	C	C	C	C	C	C	C	C	C	C	A	C	C	C	C	C	C	C	C	C	C	C	C	C	C	C	C
Tdurum_contig27840_865	A/C	1A	157736036	+	NA	NA	NA	NA	NA	NA	A	A	A	A	A	A	A	A	A	A	A	A	A	A	A	A	A	A	A	A	A	A	C	A	A	A	A	A	A	A	A	A	A	A	A	A	A	A	A
IAAV3828	C/A	1A	157736646	+	NA	NA	NA	NA	NA	NA	C	C	C	C	C	C	C	C	C	C	C	C	C	C	C	C	C	C	C	C	C	C	A	C	C	C	C	C	C	C	C	C	C	C	C	C	C	C	C
BS00033760_51	C/A	1A	159858657	+	NA	NA	NA	NA	NA	NA	C	C	C	C	C	C	C	C	C	C	C	C	C	C	C	C	C	C	C	C	C	C	A	C	C	C	C	C	C	C	C	C	C	C	C	C	C	C	C
wsnp_Ex_rep_c104050_88861052	C/A	1A	165399067	+	NA	NA	NA	NA	NA	NA	C	C	C	C	C	C	C	C	C	C	C	C	C	C	C	C	C	C	C	C	C	C	A	C	C	C	C	C	C	C	C	C	C	C	C	C	C	C	C
wsnp_Ex_c40942_47886087	A/C	1A	165400554	+	NA	NA	NA	NA	NA	NA	A	A	A	A	A	A	A	A	A	A	A	A	A	A	A	A	A	A	A	A	A	A	C	A	A	A	A	A	A	A	A	A	A	A	A	A	A	A	A
wsnp_Ex_rep_c67665_66326492	C/A	1A	167171043	+	NA	NA	NA	NA	NA	NA	C	C	C	C	C	C	C	C	C	C	C	C	C	C	A	C	A	C	C	C	C	C	A	C	C	C	C	C	C	C	C	C	C	C	C	C	C	C	C
RAC875_c2021_898	A/C	1A	168327112	+	NA	NA	NA	NA	NA	NA	A	A	A	A	A	A	A	A	A	A	A	A	A	A	A	A	A	A	A	A	A	A	C	A	A	A	A	A	A	A	A	A	A	A	A	A	A	A	A
BS00078086_51	C/A	1A	170570342	+	NA	NA	NA	NA	NA	NA	C	C	C	C	C	C	A	C	C	C	C	A	C	C	A	C	A	C	A	C	C	C	C	C	C	C	C	C	C	C	C	C	C	C	C	C	A	C	C
Ku_c12345_328	C/A	1A	175732803	+	NA	NA	NA	NA	NA	NA	C	C	C	C	C	C	C	A	C	C	C	C	A	C	A	C	C	C	C	C	C	C	C	A	C	C	C	C	C	C	C	C	C	C	A	C	A	C	C
RAC875_c2313_887	A/C	1A	177122126	+	NA	NA	NA	NA	NA	NA	A	A	A	A	A	A	A	A	A	A	A	A	A	A	A	A	A	A	A	A	A	A	C	A	A	A	A	A	A	A	A	A	A	A	A	A	A	A	A
RAC875_c2313_410	C/A	1A	177122603	+	NA	NA	NA	NA	NA	NA	C	C	C	C	C	C	C	C	C	C	C	C	C	C	C	C	C	C	C	C	C	C	A	C	C	C	C	C	C	C	C	C	C	C	C	C	C	C	C
Kukri_c23382_1431	A/C	1A	178401157	+	NA	NA	NA	NA	NA	NA	A	A	A	A	A	A	A	A	A	A	A	A	A	A	A	A	A	A	A	A	A	A	C	A	A	A	A	A	A	A	A	A	A	A	A	A	A	A	A
RAC875_c7891_426	A/C	1A	179415854	+	NA	NA	NA	NA	NA	NA	A	A	A	A	A	A	A	A	A	A	A	A	A	A	A	A	A	A	A	A	A	A	C	A	A	A	A	A	A	A	A	A	A	A	A	A	A	A	A
wsnp_Ex_c26800_36025427	C/A	1A	179417722	+	NA	NA	NA	NA	NA	NA	C	C	C	C	C	C	C	C	C	C	C	C	C	C	C	C	C	C	C	C	C	C	A	C	C	C	C	C	C	C	C	C	C	C	C	C	C	C	C
wsnp_Ex_c26800_36025663	C/A	1A	179417958	+	NA	NA	NA	NA	NA	NA	C	C	C	C	C	C	C	C	C	C	C	C	C	C	C	C	C	C	C	C	C	C	A	C	C	C	C	C	C	C	C	C	C	C	C	C	C	C	C
BS00076538_51	C/A	1A	182532447	+	NA	NA	NA	NA	NA	NA	C	C	C	C	C	C	C	C	C	C	C	C	C	C	C	C	C	C	C	C	C	C	A	C	C	C	C	C	C	C	C	C	C	C	C	C	C	C	C
BobWhite_c20703_141	A/C	1A	182533085	+	NA	NA	NA	NA	NA	NA	A	A	A	A	A	A	A	A	A	A	A	A	A	A	A	A	A	A	A	A	A	A	C	A	A	A	A	A	A	A	A	A	A	A	A	A	A	A	A
Ra_c12999_321	C/A	1A	183897542	+	NA	NA	NA	NA	NA	NA	C	C	C	C	C	C	C	C	C	C	C	C	C	C	C	C	A	C	C	C	C	C	A	C	C	C	C	C	C	C	C	C	C	C	C	C	C	C	C
IAAV5756	A/C	1A	184187676	+	NA	NA	NA	NA	NA	NA	A	A	A	A	A	A	A	A	A	A	A	A	A	A	A	A	A	A	A	A	A	A	C	A	A	A	A	A	A	A	A	A	A	A	A	A	A	A	A
Ku_c2898_1284	A/C	1A	184187826	+	NA	NA	NA	NA	NA	NA	A	A	A	A	A	A	A	A	A	A	A	A	A	A	A	A	A	A	A	A	A	A	C	A	A	A	A	A	A	A	A	A	A	A	A	A	A	A	A
Ku_c2898_1247	C/A	1A	184187863	+	NA	NA	NA	NA	NA	NA	C	C	C	C	C	C	C	C	C	C	C	C	C	C	C	C	C	C	C	C	C	C	A	C	C	C	C	C	C	C	C	C	C	C	C	C	C	C	C
Ex_c3799_2429	A/C	1A	184294370	+	NA	NA	NA	NA	NA	NA	A	A	A	A	A	A	A	A	A	A	A	A	A	A	A	A	A	A	A	A	A	A	C	A	A	A	A	A	A	A	A	A	A	A	A	A	A	A	A
wsnp_Ex_c13724_21535046	A/C	1A	187230893	+	NA	NA	NA	NA	NA	NA	A	A	A	A	A	A	A	A	A	A	A	A	A	A	A	A	A	A	A	A	A	A	C	A	A	A	A	A	A	A	A	A	A	A	A	A	A	A	A
wsnp_Ex_rep_c70593_69508988	C/A	1A	187234145	+	NA	NA	NA	NA	NA	NA	C	C	C	C	C	C	C	C	C	C	C	C	C	C	A	C	A	C	C	C	C	C	A	C	C	C	C	C	C	C	C	C	C	C	C	C	C	C	C
Excalibur_c98531_344	C/A	1A	188798637	+	NA	NA	NA	NA	NA	NA	C	C	C	C	C	C	C	C	C	C	C	A	C	C	C	C	C	A	C	C	C	A	C	C	C	C	C	C	C	C	C	C	C	C	C	C	C	A	C
GENE-2795_120	C/A	1A	189075784	+	NA	NA	NA	NA	NA	NA	C	C	C	C	C	C	C	C	C	C	C	C	C	C	C	C	C	C	C	C	C	C	A	C	C	C	C	C	C	C	C	C	C	C	C	C	C	C	C
Excalibur_c27500_469	C/A	1A	190304139	+	NA	NA	NA	NA	NA	NA	C	C	C	C	C	C	C	C	C	C	C	C	C	C	C	C	C	C	C	C	C	C	A	C	C	C	C	C	C	C	C	C	C	C	C	C	C	C	C
Excalibur_c26691_807	C/A	1A	192030872	+	NA	NA	NA	NA	NA	NA	C	C	C	C	C	C	C	C	C	C	C	C	C	C	C	A	C	C	C	C	C	C	C	C	C	C	C	C	C	C	C	C	A	C	C	C	C	C	C
wsnp_Ex_c17684_26426672	C/A	1A	203877189	+	NA	NA	NA	NA	NA	NA	C	C	C	C	C	C	C	C	C	C	C	C	C	C	C	C	C	C	C	C	C	C	A	C	C	C	C	C	C	C	C	C	C	C	C	C	C	C	C
RAC875_rep_c72774_131	C/A	1A	205444659	+	NA	NA	NA	NA	NA	NA	C	C	C	C	C	C	C	C	C	C	C	C	C	C	C	C	C	C	C	C	C	C	A	C	C	C	C	C	C	C	C	C	C	C	C	C	C	C	C
wsnp_Ex_c591_1177097	C/A	1A	205444702	+	NA	NA	NA	NA	NA	NA	C	C	C	C	C	C	C	C	C	C	C	C	C	C	C	C	C	C	C	C	C	C	A	C	C	C	C	C	C	C	C	C	C	C	C	C	C	C	C
wsnp_Ex_c15852_24239968	C/A	1A	205925857	+	NA	NA	NA	NA	NA	NA	C	C	C	C	C	C	C	C	C	C	C	C	C	C	C	C	C	C	C	C	C	C	A	C	C	C	C	C	C	C	C	C	C	C	C	C	C	C	C
Excalibur_c26662_197	A/C	1A	206949302	+	NA	NA	NA	NA	NA	NA	A	A	A	A	C	A	C	A	C	A	A	A	C	A	A	A	A	A	A	A	A	A	A	A	A	A	A	A	A	A	A	A	A	A	A	C	A	A	A
wsnp_Ra_c26956_36503468	C/A	1A	210304950	+	NA	NA	NA	NA	NA	NA	C	C	C	C	C	C	C	C	C	C	C	C	C	C	C	C	C	C	C	C	C	C	A	C	C	C	C	C	C	C	C	C	C	C	C	C	C	C	C
wsnp_Ex_rep_c66875_65276404	A/C	1A	210306403	+	NA	NA	NA	NA	NA	NA	A	A	A	A	A	A	A	A	A	A	A	A	A	A	A	A	A	A	A	A	A	A	C	A	A	A	A	A	A	A	A	A	A	A	A	A	A	A	A
Kukri_rep_c81206_235	A/C	1A	210772164	+	NA	NA	NA	NA	NA	NA	A	A	A	A	A	A	A	A	A	A	A	A	A	A	A	A	A	A	A	A	A	A	C	A	A	A	A	A	A	A	A	A	A	A	A	A	A	A	A
Ra_c16532_425	C/A	1A	210772356	+	NA	NA	NA	NA	NA	NA	C	C	C	C	C	C	C	C	C	C	C	C	C	C	C	C	C	C	C	C	C	C	A	C	C	C	C	C	C	C	C	C	C	C	C	C	C	C	C
Excalibur_rep_c101549_745	A/C	1A	210773038	+	NA	NA	NA	NA	NA	NA	A	A	A	A	A	A	A	A	A	A	A	A	A	A	A	A	C	A	A	A	A	A	A	A	A	A	A	C	A	A	A	A	A	A	A	A	A	A	A
RAC875_c19509_174	A/C	1A	214016298	+	NA	NA	NA	NA	NA	NA	A	A	A	A	A	A	C	A	C	A	C	A	A	A	A	A	C	A	A	A	C	A	A	A	A	A	A	A	A	A	A	A	A	A	A	A	C	A	A
Excalibur_c44731_1000	A/C	1A	215882910	+	NA	NA	NA	NA	NA	NA	A	A	A	A	A	A	A	A	A	A	A	A	A	A	A	A	A	A	A	A	A	A	C	A	A	A	A	A	A	A	A	A	A	A	A	A	A	A	A
RAC875_c25442_231	A/C	1A	218388852	+	NA	NA	NA	NA	NA	NA	A	A	A	A	A	A	A	A	A	A	A	A	A	A	A	A	A	A	A	A	A	A	C	A	A	A	A	A	A	A	A	A	A	A	A	A	A	A	A
wsnp_Ex_c3747_6824863	C/A	1A	219578279	+	NA	NA	NA	NA	NA	NA	C	C	C	C	C	C	C	C	C	C	C	C	C	C	C	C	C	C	C	C	C	C	A	C	C	C	C	C	C	C	C	C	C	C	C	C	C	C	C
BS00065700_51	A/C	1A	221314423	+	NA	NA	NA	NA	NA	NA	A	A	A	A	A	C	A	C	C	C	A	C	A	C	A	A	A	A	C	A	C	A	C	A	A	A	A	C	C	C	C	A	A	A	C	A	A	A	A
wsnp_Ex_c645_1273901	C/A	1A	221840920	+	NA	NA	NA	NA	NA	NA	C	C	C	C	C	C	C	C	C	C	C	C	C	C	C	C	C	C	C	C	C	C	A	C	C	C	C	C	C	C	C	C	C	C	C	C	C	C	C
wsnp_Ex_c645_1273590	C/A	1A	221841666	+	NA	NA	NA	NA	NA	NA	C	C	C	C	C	C	C	C	C	C	C	C	C	C	C	C	C	C	C	C	C	C	A	C	C	C	C	C	C	C	C	C	C	C	C	C	C	C	C
IAAV9022	C/A	1A	224855586	+	NA	NA	NA	NA	NA	NA	C	C	C	C	C	C	C	C	C	C	C	C	C	C	C	C	C	C	C	C	C	C	A	C	C	C	C	C	C	C	C	C	C	C	C	C	C	C	C
Ex_c3567_1048	C/A	1A	224856397	+	NA	NA	NA	NA	NA	NA	C	C	C	C	C	C	C	C	C	C	C	C	C	C	C	C	C	C	C	C	C	C	A	C	C	C	C	C	C	C	C	C	C	C	C	C	C	C	C
wsnp_Ex_c3567_6526582	C/A	1A	224856634	+	NA	NA	NA	NA	NA	NA	C	C	C	C	C	C	C	C	C	C	C	C	C	C	C	C	C	C	C	C	C	C	A	C	C	C	C	C	C	C	C	C	C	C	C	C	C	C	C
BS00053718_51	C/A	1A	225921637	+	NA	NA	NA	NA	NA	NA	C	C	C	C	C	C	C	C	C	C	C	C	C	C	C	C	C	C	C	C	C	C	A	C	C	C	C	C	C	C	C	C	C	C	C	C	C	C	C
wsnp_Ex_c21450_30588044	A/C	1A	226754142	+	NA	NA	NA	NA	NA	NA	A	A	A	A	A	A	A	A	A	A	A	A	A	A	A	A	A	A	A	A	A	A	C	A	A	A	A	A	A	A	A	A	A	A	A	A	A	A	A
Excalibur_c6141_1337	C/A	1A	227432417	+	NA	NA	NA	NA	NA	NA	C	C	C	C	C	C	C	C	C	C	C	C	C	C	C	C	C	C	C	C	C	C	A	C	C	C	C	C	C	C	C	C	C	C	C	C	C	C	C
wsnp_Ex_c6934_11953178	C/A	1A	230430589	+	NA	NA	NA	NA	NA	NA	C	C	C	C	C	C	C	C	C	C	C	C	C	C	C	C	C	C	C	C	C	C	A	C	C	C	C	C	C	C	C	C	C	C	C	C	C	C	C
wsnp_Ex_c9279_15416671	A/C	1A	230432469	+	NA	NA	NA	NA	NA	NA	A	A	A	A	A	A	A	A	A	A	A	A	A	A	A	A	A	C	A	A	A	A	C	A	A	A	A	A	A	A	A	A	A	A	A	A	A	A	A
RAC875_rep_c105400_1131	C/A	1A	233959499	+	NA	NA	NA	NA	NA	NA	C	C	C	C	C	C	C	C	C	C	C	C	C	C	C	C	C	C	C	C	C	C	C	C	C	C	C	C	C	C	C	C	C	C	C	C	C	C	C
wsnp_Ex_c19730_28728245	C/A	1A	233963615	+	NA	NA	NA	NA	NA	NA	C	C	C	C	C	C	C	C	C	C	C	C	C	C	C	C	C	C	C	C	C	C	A	C	C	C	C	C	C	C	C	C	C	C	C	C	C	C	C
Kukri_c18896_491	C/A	1A	234228339	+	NA	NA	NA	NA	NA	NA	C	C	C	A	C	C	C	C	C	A	C	A	C	C	C	C	C	C	C	C	C	C	C	C	C	C	C	C	C	C	C	A	C	C	C	C	C	C	C
RAC875_c18355_804	A/C	1A	234229714	+	NA	NA	NA	NA	NA	NA	A	A	A	A	A	A	A	A	A	A	A	A	A	A	A	A	A	A	A	A	A	A	C	A	A	A	A	A	A	A	A	A	A	A	A	A	A	A	A
RAC875_c7305_75	A/C	1A	234494146	+	NA	NA	NA	NA	NA	NA	A	A	A	A	A	A	A	A	A	A	A	A	A	A	A	A	A	A	A	A	A	A	C	A	A	A	A	A	A	A	A	A	A	A	A	A	A	A	A
Kukri_c93273_605	A/C	1A	234505247	+	NA	NA	NA	NA	NA	NA	A	A	A	A	A	A	A	A	A	A	A	A	A	A	A	A	A	A	A	A	A	A	C	A	A	A	A	A	A	A	A	A	A	A	A	A	A	A	A
wsnp_Ex_c15722_24074399	C/A	1A	235798808	+	NA	NA	NA	NA	NA	NA	C	C	C	C	C	C	C	C	C	C	C	C	C	C	C	C	C	C	C	C	C	C	A	C	C	C	C	C	C	C	C	C	C	C	C	C	C	C	C
wsnp_Ra_c20163_29413615	A/C	1A	236667608	+	NA	NA	NA	NA	NA	NA	A	A	A	A	A	A	A	A	A	A	A	A	A	A	A	A	A	A	A	A	A	A	C	A	A	A	A	A	A	A	A	A	A	A	A	A	A	A	A
IACX7767	C/A	1A	238576366	+	NA	NA	NA	NA	NA	NA	C	C	C	C	C	C	C	C	C	C	C	C	C	C	C	C	C	C	C	C	C	C	A	C	C	C	C	C	C	C	C	C	C	C	C	C	C	C	C
wsnp_Ex_c2972_5477975	C/A	1A	238576566	+	NA	NA	NA	NA	NA	NA	C	C	C	C	C	C	C	C	C	C	C	C	C	C	C	C	C	C	C	C	C	C	A	C	C	C	C	C	C	C	C	C	C	C	C	C	C	C	C
wsnp_Ex_c11697_18821490	C/A	1A	238577109	+	NA	NA	NA	NA	NA	NA	C	C	C	C	C	C	C	C	C	C	C	C	C	C	C	C	C	C	C	C	C	C	A	C	C	C	C	C	C	C	C	C	C	C	C	C	C	C	C
Excalibur_c74466_344	A/C	1A	240487612	+	NA	NA	NA	NA	NA	NA	A	A	A	A	A	C	A	A	A	A	A	A	A	A	A	A	C	A	A	A	A	A	C	A	A	A	A	A	A	A	A	C	A	A	A	A	A	A	A
BS00077815_51	A/C	1A	240492427	+	NA	NA	NA	NA	NA	NA	A	A	A	A	A	A	A	A	A	A	A	A	A	A	A	A	A	A	A	A	A	A	C	A	A	A	A	A	A	A	A	A	A	A	A	A	A	A	A
wsnp_Ex_c6826_11774795	A/C	1A	240518855	+	NA	NA	NA	NA	NA	NA	A	A	A	A	A	A	A	A	A	A	A	A	A	A	A	A	A	A	A	A	A	A	C	A	A	A	A	A	A	A	A	A	A	A	A	A	A	A	A
Excalibur_rep_c114648_58	C/A	1A	240519643	+	NA	NA	NA	NA	NA	NA	C	C	A	C	C	C	A	C	A	C	C	C	C	A	A	A	A	C	C	C	C	C	A	C	C	C	C	A	C	C	C	C	C	C	C	C	C	A	C
BobWhite_c44224_71	A/C	1A	240519653	+	NA	NA	NA	NA	NA	NA	A	A	A	A	A	A	A	A	A	A	A	A	A	A	A	A	A	A	A	A	A	A	C	A	A	A	A	A	A	A	A	A	A	A	A	A	A	A	A
BS00063063_51	A/C	1A	242148514	+	NA	NA	NA	NA	NA	NA	A	A	A	A	A	A	A	A	A	A	A	A	A	A	A	A	A	A	A	A	A	A	C	A	A	A	A	A	A	A	A	A	A	A	A	A	A	A	A
wsnp_Ex_c6278_10941843	A/C	1A	243835632	+	NA	NA	NA	NA	NA	NA	A	A	A	A	A	A	A	A	A	A	A	A	A	A	A	A	A	A	A	A	A	A	C	A	A	A	A	A	A	A	A	A	A	A	A	A	A	A	A
Kukri_c3187_1062	A/C	1A	246306863	+	NA	NA	NA	NA	NA	NA	A	A	A	A	A	A	A	C	A	A	A	A	A	A	C	A	C	A	A	A	A	A	A	C	A	A	A	A	A	A	A	A	A	A	A	A	A	A	A
Excalibur_c63753_211	A/C	1A	246306885	+	NA	NA	NA	NA	NA	NA	A	A	A	A	A	A	A	A	A	A	A	A	A	A	A	A	A	A	A	A	A	A	C	A	A	A	A	A	A	A	A	A	A	A	A	A	A	A	A
RAC875_c42104_639	C/A	1A	246306928	+	NA	NA	NA	NA	NA	NA	C	C	C	C	C	C	C	C	C	C	C	C	C	C	C	C	C	C	C	C	C	C	A	C	C	C	C	C	C	C	C	C	C	C	C	C	C	C	C
wsnp_Ex_c8666_14522816	C/A	1A	246919095	+	NA	NA	NA	NA	NA	NA	C	C	C	C	C	C	C	C	C	C	C	C	C	C	C	C	C	C	C	C	C	C	A	C	C	C	C	C	C	C	C	C	C	C	C	C	C	C	C
wsnp_Ex_c3365_6183009	C/A	1A	247324184	+	NA	NA	NA	NA	NA	NA	C	C	C	C	C	C	C	C	C	C	C	C	C	C	C	C	C	C	C	C	C	C	A	C	C	C	C	C	C	C	C	C	C	C	C	C	C	C	C
IAAV742	A/C	1A	247927738	+	NA	NA	NA	NA	NA	NA	A	A	A	A	A	A	A	A	A	A	A	A	A	A	A	A	A	A	A	A	A	A	C	A	A	A	A	A	A	A	A	A	A	A	A	A	A	A	A
wsnp_Ex_c18196_27006489	C/A	1A	250834407	+	NA	NA	NA	NA	NA	NA	C	C	C	C	C	C	C	C	C	C	C	C	C	C	C	C	C	C	C	C	C	C	A	C	C	C	C	C	C	C	C	C	C	C	C	C	C	C	C
BS00062869_51	C/A	1A	251159493	+	NA	NA	NA	NA	NA	NA	C	C	C	C	C	C	C	C	A	C	C	C	C	C	C	C	C	C	C	C	A	C	C	C	C	C	C	C	C	C	C	C	C	C	C	C	C	C	C
Kukri_c50414_251	C/A	1A	253473612	+	NA	NA	NA	NA	NA	NA	C	C	C	C	C	C	C	A	C	C	C	C	C	C	C	C	C	C	C	C	C	C	A	C	C	C	C	C	C	C	C	C	C	C	C	C	A	C	C
Ex_c759_3362	A/C	1A	253476733	+	NA	NA	NA	NA	NA	NA	A	A	A	A	A	A	A	A	A	A	A	A	A	A	A	A	A	A	A	A	A	A	C	A	A	A	A	A	A	A	A	A	A	A	A	A	A	A	A
wsnp_Ra_c6474_11298812	A/C	1A	253477348	+	NA	NA	NA	NA	NA	NA	A	A	A	A	A	A	A	A	A	A	A	A	A	A	A	A	A	A	A	A	A	A	C	A	A	A	A	A	A	A	A	A	A	A	A	A	A	A	A
wsnp_Ra_c6474_11298858	C/A	1A	253477394	+	NA	NA	NA	NA	NA	NA	C	C	C	C	C	C	C	C	C	C	C	C	C	C	C	C	C	C	C	C	C	C	A	C	C	C	C	C	C	C	C	C	C	C	C	C	C	C	C
Ex_c759_2378	A/C	1A	253478014	+	NA	NA	NA	NA	NA	NA	A	A	A	A	A	A	A	A	A	A	A	A	A	A	A	A	A	A	A	A	A	A	C	A	A	A	A	A	A	A	A	A	A	A	A	A	A	A	A
Ex_c14515_218	A/C	1A	253478921	+	NA	NA	NA	NA	NA	NA	A	A	A	A	A	A	A	A	A	A	A	A	A	A	A	A	A	A	A	A	A	A	C	A	A	A	A	A	A	A	A	A	A	A	A	A	A	A	A
Ra_c11042_1500	C/A	1A	253479520	+	NA	NA	NA	NA	NA	NA	C	C	C	C	C	C	C	C	C	C	C	C	C	C	C	C	C	C	C	C	C	C	A	C	C	C	C	C	C	C	C	C	C	C	C	C	C	C	C
Excalibur_c759_163	C/A	1A	253480227	+	NA	NA	NA	NA	NA	NA	C	A	A	C	C	C	C	C	A	C	C	C	C	A	A	C	C	A	C	C	C	C	C	C	C	C	C	C	C	C	C	C	C	C	C	C	C	C	C
Excalibur_c7692_139	A/C	1A	254208847	+	NA	NA	NA	NA	NA	NA	A	A	A	A	A	A	A	A	A	A	A	A	A	A	A	A	A	A	A	A	A	A	C	A	A	A	A	A	A	A	A	A	A	A	A	A	A	A	A
Kukri_c46608_277	C/A	1A	254507723	+	NA	NA	NA	NA	NA	NA	C	C	C	C	C	C	C	C	C	C	C	C	C	C	C	C	C	C	C	C	C	C	A	C	C	C	C	C	C	C	C	C	C	C	C	C	C	C	C
wsnp_Ex_c3142_5808330	C/A	1A	256263791	+	NA	NA	NA	NA	NA	NA	C	C	C	C	C	C	C	C	C	C	C	C	C	C	C	C	C	C	C	C	C	C	A	C	C	C	C	C	C	C	C	C	C	C	C	C	C	C	C
wsnp_Ex_c3142_5808220	C/A	1A	256264360	+	NA	NA	NA	NA	NA	NA	C	C	C	C	C	C	C	C	C	C	C	C	C	C	C	C	C	C	C	C	C	C	A	C	C	C	C	C	C	C	C	C	C	C	C	C	C	C	C
Kukri_c35749_214	C/A	1A	257617508	+	NA	NA	NA	NA	NA	NA	C	C	C	C	C	C	C	C	C	C	C	C	C	C	C	A	C	C	A	C	C	C	C	C	C	C	C	C	C	C	C	C	C	C	A	C	C	C	C
wsnp_BE518393A_Td_2_3	C/A	1A	257769984	+	NA	NA	NA	NA	NA	NA	C	C	C	C	C	C	C	C	C	C	C	C	C	C	C	C	C	C	C	C	C	C	A	C	C	C	C	C	C	C	C	C	C	C	C	C	C	C	C
BS00077504_51	A/C	1A	258564072	+	NA	NA	NA	NA	NA	NA	A	A	A	A	A	A	A	A	A	A	A	A	A	A	A	A	A	A	A	A	A	A	C	A	A	A	A	A	A	A	A	A	A	A	A	A	A	A	A
Ku_c2742_638	C/A	1A	259440028	+	NA	NA	NA	NA	NA	NA	C	C	C	C	C	C	C	C	C	C	C	C	C	C	C	C	C	C	C	C	C	C	A	C	C	C	C	C	C	C	C	C	C	C	C	C	C	C	C
RAC875_c30381_573	C/A	1A	259442080	+	NA	NA	NA	NA	NA	NA	C	C	C	A	A	C	C	A	C	A	C	A	A	C	C	C	C	C	A	C	A	C	C	A	C	C	C	C	A	C	C	A	A	C	C	C	A	C	C
IAAV3846	C/A	1A	259442308	+	NA	NA	NA	NA	NA	NA	C	C	C	C	C	C	C	C	C	C	C	C	C	C	C	C	C	C	C	C	C	C	A	C	C	C	C	C	C	C	C	C	C	C	C	C	C	C	C
Tdurum_contig100984_162	A/C	1A	263126151	+	NA	NA	NA	NA	NA	NA	C	A	A	A	A	A	C	A	A	A	A	A	A	A	A	A	C	A	C	C	C	A	A	A	A	A	A	A	A	A	A	A	A	A	A	A	A	A	C
RFL_Contig5699_1155	A/C	1A	263251058	+	NA	NA	NA	NA	NA	NA	A	A	A	A	A	A	A	A	A	A	A	A	A	A	A	A	A	A	A	A	A	A	C	A	A	A	A	A	A	A	A	A	A	A	A	A	A	A	A
Kukri_rep_c111213_148	A/C	1A	263693313	+	NA	NA	NA	NA	NA	NA	A	A	A	A	C	A	A	A	A	A	A	A	C	A	A	A	A	A	C	A	C	A	A	A	A	A	A	A	C	A	A	A	C	A	A	A	A	A	A
Ra_c87559_934	C/A	1A	264708187	+	NA	NA	NA	NA	NA	NA	C	C	C	A	C	C	C	C	C	A	C	A	C	C	C	C	C	C	C	C	C	C	C	C	C	C	C	C	C	C	C	A	C	C	C	C	C	C	C
TA004184-0525	C/A	1A	264713090	+	NA	NA	NA	NA	NA	NA	C	C	C	C	A	C	C	C	C	C	C	C	A	C	C	C	C	C	A	C	A	C	C	C	C	C	C	C	A	C	C	C	A	C	C	C	C	C	C
Kukri_c13156_129	C/A	1A	264713140	+	NA	NA	NA	NA	NA	NA	C	C	C	C	A	C	C	C	C	C	C	C	A	C	C	C	C	C	A	C	A	C	C	C	C	C	C	C	A	C	C	C	A	C	C	C	C	C	C
BS00022207_51	C/A	1A	266084012	+	NA	NA	NA	NA	NA	NA	C	C	C	C	C	C	C	C	C	C	C	C	C	C	C	C	C	C	C	C	C	C	A	C	C	C	C	C	C	C	C	C	C	C	C	C	C	C	C
BS00084428_51	C/A	1A	266848817	+	NA	NA	NA	NA	NA	NA	C	C	C	C	C	C	C	C	C	C	C	C	C	C	C	C	C	C	C	C	C	C	A	C	C	C	C	C	C	C	C	C	C	C	C	C	C	C	C
RAC875_c21131_3615	C/A	1A	266887593	+	NA	NA	NA	NA	NA	NA	C	C	C	C	A	C	C	C	C	C	C	C	A	C	C	C	C	C	A	C	A	C	C	C	C	C	C	C	A	C	C	C	A	C	C	C	C	C	C
Ku_c13235_1241	A/C	1A	266888915	+	NA	NA	NA	NA	NA	NA	A	A	A	C	A	A	A	A	A	C	A	C	A	A	A	A	A	A	A	A	A	A	A	A	A	A	A	A	A	A	A	C	A	A	A	A	A	A	A
RAC875_rep_c110216_250	C/A	1A	266889702	+	NA	NA	NA	NA	NA	NA	C	C	C	C	A	C	C	C	C	C	C	C	A	C	C	C	C	C	A	C	A	C	C	C	C	C	C	C	A	C	C	C	A	C	C	C	C	C	C
RAC875_c10226_1478	C/A	1A	269968984	+	NA	NA	NA	NA	NA	NA	C	C	C	C	A	C	C	C	C	C	C	C	A	C	C	C	C	C	A	C	A	C	C	C	C	C	C	C	A	C	C	C	A	C	C	C	C	C	C
RAC875_c44452_438	A/C	1A	270769122	+	NA	NA	NA	NA	NA	NA	A	A	A	C	C	A	A	A	A	C	A	C	C	A	A	A	A	A	C	A	C	A	A	A	A	A	A	A	C	A	A	C	C	A	A	A	A	A	A
wsnp_RFL_Contig2794_2564017	C/A	1A	270780312	+	NA	NA	NA	NA	NA	NA	C	C	C	A	A	C	C	C	C	A	C	A	A	C	C	C	C	C	A	C	A	C	C	C	C	C	C	C	A	C	C	A	A	C	C	C	C	C	C
Tdurum_contig42289_936	C/A	1A	271832976	+	NA	NA	NA	NA	NA	NA	C	C	C	C	A	C	C	C	C	C	C	C	A	C	C	C	C	C	A	C	A	C	C	C	C	C	C	C	A	C	C	C	A	C	C	C	C	C	C
Tdurum_contig42289_1857	A/C	1A	271837402	+	NA	NA	NA	NA	NA	NA	A	A	A	A	C	A	A	A	A	A	A	A	C	A	A	A	A	A	C	A	C	A	A	A	A	A	A	A	C	A	A	A	C	A	A	A	A	A	A
Ra_c7855_938	C/A	1A	271840206	+	NA	NA	NA	NA	NA	NA	C	C	C	A	C	C	C	C	C	A	C	A	C	C	C	C	C	C	C	C	C	C	C	C	C	C	C	C	C	C	C	A	C	C	C	C	C	C	C
Ex_c69833_480	A/C	1A	271841001	+	NA	NA	NA	NA	NA	NA	A	A	A	C	A	A	A	A	A	C	A	C	A	A	A	A	A	A	A	A	A	A	A	A	A	A	A	A	A	A	A	C	A	A	A	A	A	A	A
BS00021895_51	C/A	1A	271841188	+	NA	NA	NA	NA	NA	NA	C	C	C	C	C	C	C	C	C	C	C	C	C	C	C	C	C	C	C	C	C	C	A	C	C	C	C	C	C	C	C	C	C	C	C	C	C	C	C
RAC875_c7855_456	A/C	1A	271841265	+	NA	NA	NA	NA	NA	NA	A	A	A	C	A	A	A	A	A	C	A	C	A	A	A	A	A	A	A	A	A	A	A	A	A	A	A	A	A	A	A	C	A	A	A	A	A	A	A
BS00062969_51	A/C	1A	278109470	+	NA	NA	NA	NA	NA	NA	A	A	A	A	A	A	A	A	A	A	A	A	A	A	A	A	A	A	A	A	A	A	C	A	A	A	A	A	A	A	A	A	A	A	A	A	A	A	A
Kukri_c10313_154	C/A	1A	278357445	+	NA	NA	NA	NA	NA	NA	C	C	C	C	C	C	C	C	C	C	C	C	C	C	C	C	C	C	A	C	C	C	C	C	C	C	C	C	C	C	C	C	C	C	C	C	C	C	C
GENE-0287_28	A/C	1A	278757111	+	NA	NA	NA	NA	NA	NA	A	A	A	A	A	A	A	A	A	A	A	A	A	A	A	A	A	A	A	A	A	A	C	A	A	A	A	A	A	A	A	A	A	A	A	A	A	A	A
wsnp_Ku_c11180_18309767	C/A	1A	279421602	+	NA	NA	NA	NA	NA	NA	C	C	C	A	C	C	C	C	C	A	C	A	C	C	C	C	C	C	C	C	C	C	C	C	C	C	C	C	C	C	C	A	C	C	C	C	C	C	C
Excalibur_c64533_980	C/A	1A	281517712	+	NA	NA	NA	NA	NA	NA	C	C	C	A	A	C	C	C	C	A	C	A	A	C	C	C	C	C	A	C	A	C	C	C	C	C	C	C	A	C	C	A	A	C	C	C	C	C	C
Excalibur_c5052_151	A/C	1A	281603801	+	NA	NA	NA	NA	NA	NA	A	A	A	C	C	A	A	A	A	C	A	C	C	A	A	A	A	A	C	A	C	A	A	A	A	A	A	A	C	A	A	C	C	A	A	A	A	A	A
RAC875_c11749_97	A/C	1A	281604362	+	NA	NA	NA	NA	NA	NA	A	A	A	C	C	A	A	A	A	C	A	C	C	A	A	A	A	A	C	A	C	A	A	A	A	A	A	A	C	A	A	C	C	A	A	A	A	A	A
RAC875_c2972_225	C/A	1A	281604647	+	NA	NA	NA	NA	NA	NA	C	C	C	A	A	C	C	C	C	A	C	A	A	C	C	C	C	C	A	C	A	C	C	C	C	C	C	C	A	C	C	A	A	C	C	C	C	C	C
RAC875_c63421_83	A/C	1A	281605109	+	NA	NA	NA	NA	NA	NA	A	A	A	C	C	A	A	A	A	C	A	C	C	A	A	A	A	A	C	A	C	A	A	A	A	A	A	A	C	A	A	C	C	A	A	A	A	A	A
Tdurum_contig19102_84	C/A	1A	281617621	+	NA	NA	NA	NA	NA	NA	C	C	C	A	A	C	C	C	C	A	C	A	A	C	C	C	C	C	A	C	A	C	C	C	C	C	C	C	A	C	C	A	A	C	C	C	C	C	C
wsnp_Ku_c4319_7847988	A/C	1A	281617864	+	NA	NA	NA	NA	NA	NA	A	A	C	C	A	A	A	A	A	C	A	C	A	A	C	C	A	A	A	C	A	A	A	A	A	A	A	A	C	A	C	A	C	A	A	A	A	A	A
RAC875_c25708_503	A/C	1A	281619742	+	NA	NA	NA	NA	NA	NA	A	A	A	C	C	A	A	A	A	C	A	C	C	A	A	A	A	A	C	A	C	A	A	A	A	A	A	A	C	A	A	C	C	A	A	A	A	A	A
BS00086680_51	A/C	1A	283427469	+	NA	NA	NA	NA	NA	NA	A	A	A	A	A	C	A	C	A	A	A	A	A	A	C	C	A	A	C	A	A	A	A	C	C	C	A	A	C	A	A	C	C	C	C	A	A	A	A
RAC875_c7341_144	A/C	1A	284323120	+	NA	NA	NA	NA	NA	NA	A	A	A	C	A	A	A	A	A	C	A	C	A	A	A	A	A	A	A	A	C	A	A	A	A	A	A	A	A	A	A	A	A	A	A	A	A	A	A
wsnp_Ex_c11177_18096010	A/C	1A	284327165	+	NA	NA	NA	NA	NA	NA	A	A	A	C	C	A	A	A	A	C	A	C	C	A	A	A	A	A	C	A	C	A	A	A	A	A	A	A	C	A	A	C	C	A	A	A	A	A	A
CAP7_rep_c12580_266	C/A	1A	284330449	+	NA	NA	NA	NA	NA	NA	C	C	C	A	A	C	C	C	C	A	C	A	A	C	C	C	C	C	A	C	A	C	C	C	C	C	C	C	A	C	C	A	A	C	C	C	C	C	C
Kukri_rep_c68583_931	C/A	1A	284473842	+	NA	NA	NA	NA	NA	NA	C	C	C	A	A	C	C	C	C	A	C	A	A	C	C	C	C	C	A	C	A	C	C	C	C	C	C	C	A	C	C	A	A	C	C	C	C	C	C
RAC875_rep_c75762_175	A/C	1A	284473941	+	NA	NA	NA	NA	NA	NA	A	A	A	C	C	A	A	A	A	C	A	C	C	A	A	A	A	A	C	A	C	A	A	A	A	A	A	A	C	A	A	C	C	A	A	A	A	A	A
Ku_c62848_956	C/A	1A	284473973	+	NA	NA	NA	NA	NA	NA	C	C	C	A	A	C	C	C	C	A	C	A	A	C	C	C	C	C	A	C	A	C	C	C	C	C	C	C	A	C	C	A	A	C	C	C	C	C	C
Kukri_c62848_106	C/A	1A	284476720	+	NA	NA	NA	NA	NA	NA	C	C	C	A	A	C	C	C	C	A	C	A	A	C	C	C	C	C	A	C	A	C	C	C	C	C	C	C	A	C	C	A	A	C	C	C	C	C	C
RAC875_c20420_87	A/C	1A	285624007	+	NA	NA	NA	NA	NA	NA	A	A	A	C	C	A	A	A	A	C	A	C	C	A	A	A	A	A	C	A	C	A	A	A	A	A	A	A	C	A	A	C	C	A	A	A	A	A	A
RAC875_c16677_56	C/A	1A	285910955	+	NA	NA	NA	NA	NA	NA	C	C	C	A	A	C	C	C	C	A	C	A	A	C	C	C	C	C	A	C	A	C	C	C	C	C	C	C	A	C	C	A	A	C	C	C	C	C	C
Excalibur_c4082_370	A/C	1A	285911692	+	NA	NA	NA	NA	NA	NA	A	A	A	C	C	A	A	A	A	C	A	C	C	A	A	A	A	A	C	A	C	A	A	A	A	A	A	A	C	A	A	C	C	A	A	A	A	A	A
RFL_Contig2784_641	A/C	1A	286681337	+	NA	NA	NA	NA	NA	NA	A	A	A	C	C	A	A	A	A	C	A	C	C	A	A	A	A	A	C	A	C	A	A	A	A	A	A	A	C	A	A	C	C	A	A	A	A	A	A
Kukri_c7945_206	C/A	1A	287802110	+	NA	NA	NA	NA	NA	NA	C	C	C	C	C	C	C	C	C	C	C	C	C	C	C	C	C	C	C	C	C	C	A	C	C	C	C	C	C	C	C	C	C	C	C	C	C	C	C
BS00065930_51	C/A	1A	291114065	+	NA	NA	NA	NA	NA	NA	C	A	C	C	A	A	C	C	C	C	C	C	A	C	C	C	C	C	A	C	C	A	C	C	A	C	A	C	C	C	C	C	C	A	C	A	C	A	A
BS00011286_51	A/C	1A	291907316	+	NA	NA	NA	NA	NA	NA	A	A	A	A	A	A	A	A	A	A	A	A	A	A	A	A	A	A	A	A	A	A	C	A	A	A	A	A	A	A	A	A	A	A	A	A	A	A	A
BobWhite_c3669_329	A/C	1A	291983211	+	NA	NA	NA	NA	NA	NA	A	A	A	C	A	A	A	A	A	C	A	C	A	A	A	A	A	A	A	A	A	A	A	A	A	A	A	A	A	A	A	C	A	A	A	A	A	A	A
Tdurum_contig47035_428	C/A	1A	291983272	+	NA	NA	NA	NA	NA	NA	C	C	C	A	C	C	C	C	C	C	C	C	C	C	C	C	C	C	C	C	C	C	C	C	C	C	C	C	C	C	C	A	C	C	C	C	C	C	C
TA004365-0417	A/C	1A	293031654	+	NA	NA	NA	NA	NA	NA	A	A	A	A	A	A	A	A	A	A	A	A	A	A	A	A	A	A	A	A	A	A	C	A	A	A	A	A	A	A	A	A	A	A	A	A	A	A	A
BS00066697_51	C/A	1A	293688682	+	NA	NA	NA	NA	NA	NA	C	C	A	A	C	C	C	C	C	A	C	A	C	C	A	A	C	C	C	A	C	C	C	C	C	C	C	C	A	C	A	C	A	C	C	C	C	C	C
BobWhite_c31155_350	C/A	1A	293849212	+	NA	NA	NA	NA	NA	NA	C	C	C	C	C	C	C	C	C	C	C	C	C	C	C	C	C	C	C	C	C	C	A	C	C	C	C	C	C	C	C	C	C	C	C	C	C	C	C
Ku_c2115_541	C/A	1A	294524394	+	NA	NA	NA	NA	NA	NA	C	C	C	A	C	C	C	C	C	A	C	A	C	C	C	C	C	C	C	C	C	C	C	C	C	C	C	C	C	C	C	A	C	C	C	C	C	C	C
Kukri_c2115_622	C/A	1A	294524475	+	NA	NA	NA	NA	NA	NA	C	C	C	A	C	C	C	C	C	A	C	A	C	C	C	C	C	C	C	C	C	C	C	C	C	C	C	C	C	C	C	A	C	C	C	C	C	C	C
TA003382-0407	C/A	1A	294643754	+	NA	NA	NA	NA	NA	NA	C	C	C	C	C	C	C	C	C	C	C	C	C	C	C	C	C	C	C	C	C	C	A	C	C	C	C	C	C	C	C	C	C	C	C	C	C	C	C
Excalibur_c65280_322	A/C	1A	295082299	+	NA	NA	NA	NA	NA	NA	A	A	A	A	A	A	A	A	A	A	A	A	A	A	A	A	A	A	A	A	A	A	C	A	A	A	A	A	A	A	A	A	A	A	A	A	A	A	A
Ku_c12031_980	C/A	1A	295480515	+	NA	NA	NA	NA	NA	NA	C	C	C	A	C	C	C	C	C	A	C	A	C	C	C	C	C	C	C	C	C	C	C	C	C	C	C	C	C	C	C	A	C	C	C	C	C	C	C
RAC875_c39165_148	A/C	1A	296617187	+	NA	NA	NA	NA	NA	NA	C	A	A	A	A	C	A	A	C	C	A	A	A	A	A	A	A	A	A	A	A	A	A	A	A	A	A	A	A	A	A	A	A	A	A	A	A	A	A
RAC875_c61590_448	A/C	1A	296617187	+	NA	NA	NA	NA	NA	NA	A	A	A	A	A	C	A	A	A	A	A	A	A	A	A	A	A	A	A	A	A	A	A	A	A	A	A	A	A	A	A	A	A	A	A	A	A	A	A
Kukri_c7902_438	C/A	1A	296982690	+	NA	NA	NA	NA	NA	NA	C	C	C	C	C	A	C	C	C	C	C	C	C	C	C	C	C	A	C	C	C	A	C	C	C	C	C	C	C	A	A	C	C	C	C	C	C	C	C
RAC875_s118740_182	C/A	1A	297334528	+	NA	NA	NA	NA	NA	NA	A	A	C	C	C	C	C	C	A	C	C	C	C	A	C	C	C	A	C	C	C	C	A	C	A	A	A	C	C	A	C	A	C	A	C	C	C	A	C
RFL_Contig1152_2659	C/A	1A	297334650	+	NA	NA	NA	NA	NA	NA	A	A	C	C	C	C	C	C	A	C	C	C	C	A	C	C	C	A	C	C	C	C	A	C	A	A	A	C	C	A	C	A	C	A	C	C	C	A	C
Kukri_rep_c108194_232	A/C	1A	297335857	+	NA	NA	NA	NA	NA	NA	C	C	A	A	A	A	A	A	C	A	A	A	A	C	A	A	A	C	A	A	A	A	C	A	C	C	C	A	A	C	A	C	A	C	A	A	A	C	A
Tdurum_contig29769_202	C/A	1A	297336865	+	NA	NA	NA	NA	NA	NA	C	C	C	C	C	A	C	C	C	C	C	C	C	C	C	C	C	A	C	C	C	A	C	C	C	C	C	C	C	A	A	C	C	C	C	C	C	C	C
Kukri_rep_c106406_265	A/C	1A	297955100	+	NA	NA	NA	NA	NA	NA	A	A	A	A	A	C	A	A	A	A	A	A	A	A	A	A	A	C	A	A	A	C	A	A	A	A	A	A	A	C	C	A	A	A	A	A	A	A	A
GENE-0227_217	A/C	1A	299438603	+	NA	NA	NA	NA	NA	NA	A	C	A	C	C	C	A	A	A	C	A	C	C	A	A	A	A	C	C	A	C	C	A	A	A	A	A	A	C	C	C	C	C	A	A	A	A	A	A
BS00011450_51	A/C	1A	299439245	+	NA	NA	NA	NA	NA	NA	A	C	A	C	C	C	A	A	A	C	A	C	C	A	A	A	A	C	C	A	C	C	A	A	A	A	A	A	C	C	C	C	C	A	A	A	A	A	A
tplb0029b01_1022	C/A	1A	299441021	+	NA	NA	NA	NA	NA	NA	C	A	C	A	A	A	C	C	C	A	C	A	A	C	C	C	C	A	A	C	A	A	C	C	C	C	C	C	A	A	A	A	A	C	C	C	C	C	C
BobWhite_c2506_332	C/A	1A	299486563	+	NA	NA	NA	NA	NA	NA	C	C	C	C	A	C	A	C	C	C	A	C	C	A	C	C	C	C	C	C	C	C	C	C	C	A	C	A	C	C	C	A	C	C	C	C	C	C	C
Excalibur_c20133_87	C/A	1A	299777744	+	NA	NA	NA	NA	NA	NA	C	C	C	C	C	C	C	C	C	C	C	C	C	C	C	C	C	C	C	C	C	C	A	C	C	C	C	C	C	C	C	C	C	C	C	C	C	C	C
Excalibur_rep_c88290_94	A/C	1A	299848284	+	NA	NA	NA	NA	NA	NA	A	A	A	A	A	A	A	A	A	A	A	A	A	A	A	A	A	A	A	A	A	A	C	A	A	A	A	A	A	A	A	A	A	A	A	A	A	A	A
BS00022201_51	C/A	1A	299855435	+	NA	NA	NA	NA	NA	NA	C	C	C	C	C	C	C	C	C	C	C	C	C	C	C	C	C	C	C	C	C	C	A	C	C	C	C	C	C	C	C	C	C	C	C	C	C	C	C
BS00102492_51	A/C	1A	299855464	+	NA	NA	NA	NA	NA	NA	A	A	A	A	A	A	A	A	A	A	A	A	A	A	A	A	A	A	A	A	A	A	C	A	A	A	A	A	A	A	A	A	A	A	A	A	A	A	A
Kukri_c362_91	C/A	1A	299856108	+	NA	NA	NA	NA	NA	NA	C	C	C	C	C	C	C	C	C	C	C	C	C	C	C	C	C	C	C	C	C	C	A	C	C	C	C	C	C	C	C	C	C	C	C	C	C	C	C
BS00011835_51	A/C	1A	299856798	+	NA	NA	NA	NA	NA	NA	A	A	A	A	A	A	A	A	A	A	A	A	A	A	A	A	A	A	A	A	A	A	C	A	A	A	A	A	A	A	A	A	A	A	A	A	A	A	A
BS00063885_51	C/A	1A	300296163	+	NA	NA	NA	NA	NA	NA	C	C	C	C	C	A	C	C	C	C	C	C	C	C	C	C	C	A	C	C	C	A	C	C	C	C	C	C	C	A	A	C	C	C	C	C	C	C	C
Kukri_rep_c101550_113	A/C	1A	300342406	+	NA	NA	NA	NA	NA	NA	A	C	A	A	C	C	A	A	A	C	A	C	C	A	A	A	A	C	C	A	C	C	A	A	A	A	A	A	C	C	C	A	C	A	A	A	A	A	A
wsnp_CAP11_c1029_611774	A/C	1A	300370261	+	NA	NA	NA	NA	NA	NA	A	A	A	A	A	A	A	A	A	A	A	A	A	A	A	A	A	A	A	A	A	A	C	A	A	A	A	A	A	A	A	A	A	A	A	A	A	A	A
BS00037255_51	C/A	1A	300380845	+	NA	NA	NA	NA	NA	NA	C	C	C	C	C	C	C	C	C	C	C	C	C	C	C	C	C	C	C	C	C	C	A	C	C	C	C	C	C	C	C	C	C	C	C	C	C	C	C
Kukri_c12936_1505	C/A	1A	301369620	+	NA	NA	NA	NA	NA	NA	C	C	C	A	C	A	C	C	C	C	C	C	C	C	C	C	C	A	C	C	C	A	C	C	C	C	C	C	C	A	A	A	C	C	C	C	C	C	C
BobWhite_c13450_2100	C/A	1A	301369742	+	NA	NA	NA	NA	NA	NA	C	C	C	A	C	A	C	C	C	C	C	C	C	C	C	C	C	A	C	C	C	A	C	C	C	C	C	C	C	A	A	A	C	C	C	C	C	C	C
Excalibur_rep_c106001_513	A/C	1A	301389275	+	NA	NA	NA	NA	NA	NA	A	A	A	C	A	C	A	A	A	A	A	A	A	A	A	A	A	C	A	A	A	C	A	A	A	A	A	A	A	C	C	C	A	A	A	A	A	A	A
Excalibur_s107771_77	A/C	1A	301837429	+	NA	NA	NA	NA	NA	NA	A	A	A	A	A	A	A	A	A	A	A	A	A	A	A	A	A	A	A	A	A	A	C	A	A	A	A	A	A	A	A	A	A	A	A	A	A	A	A
BS00022156_51	C/A	1A	302915762	+	NA	NA	NA	NA	NA	NA	C	C	C	C	C	C	C	C	C	C	C	C	C	C	C	C	C	C	C	C	C	C	A	C	C	C	C	C	C	C	C	C	C	C	C	C	C	C	C
Tdurum_contig43360_1381	A/C	1A	302915976	+	NA	NA	NA	NA	NA	NA	A	A	A	A	A	A	A	A	A	A	A	A	A	A	A	A	A	A	A	A	A	A	C	A	A	A	A	A	A	A	A	A	A	A	A	A	A	A	A
IAAV4916	C/A	1A	303491274	+	NA	NA	NA	NA	NA	NA	C	C	C	C	C	C	C	C	C	C	C	C	C	C	C	C	C	C	C	C	C	C	A	C	C	C	C	C	C	C	C	C	C	C	C	C	C	C	C
IAAV2546	C/A	1A	303491379	+	NA	NA	NA	NA	NA	NA	C	A	C	A	A	C	C	C	C	C	C	C	A	C	C	C	C	C	A	C	A	C	C	C	C	C	C	C	A	C	C	A	A	C	C	C	C	C	C
BS00031200_51	C/A	1A	303496990	+	NA	NA	NA	NA	NA	NA	C	C	C	C	C	C	C	C	C	C	C	C	C	C	C	C	C	C	C	C	C	C	A	C	C	C	C	C	C	C	C	C	C	C	C	C	C	C	C
Ra_c2322_174	A/C	1A	303571957	+	NA	NA	NA	NA	NA	NA	A	A	A	A	A	A	A	A	A	A	A	A	A	A	A	A	A	A	A	A	A	A	C	A	A	A	A	A	A	A	A	A	A	A	A	A	A	A	A
IACX7695	C/A	1A	303612185	+	NA	NA	NA	NA	NA	NA	C	C	C	C	C	C	C	C	C	C	C	C	C	C	C	C	C	C	C	C	C	C	A	C	C	C	C	C	C	C	C	C	C	C	C	C	C	C	C
Kukri_c59328_378	A/C	1A	303739285	+	NA	NA	NA	NA	NA	NA	A	A	C	A	A	A	A	C	A	C	A	C	A	A	A	C	C	A	A	A	A	C	A	A	A	C	A	C	A	A	A	C	A	A	A	A	C	A	A
wsnp_Ex_c1959_3692097	C/A	1A	304340133	+	NA	NA	NA	NA	NA	NA	C	C	C	C	C	C	C	C	C	C	C	C	C	C	C	C	C	C	C	C	C	C	A	C	C	C	C	C	C	C	C	C	C	C	C	C	C	C	C
Kukri_c49091_371	A/C	1A	305559176	+	NA	NA	NA	NA	NA	NA	A	C	A	C	C	A	A	A	A	C	A	C	C	A	A	A	A	A	C	A	C	A	A	A	A	A	A	A	C	A	A	C	C	A	A	A	A	A	A
IAAV3552	C/A	1A	305742284	+	NA	NA	NA	NA	NA	NA	C	C	C	C	C	C	C	C	C	C	C	C	C	C	C	C	C	C	C	C	C	C	A	C	C	C	C	C	C	C	C	C	C	C	C	C	C	C	C
Kukri_c28532_103	A/C	1A	305743398	+	NA	NA	NA	NA	NA	NA	A	A	A	A	A	A	A	A	A	A	A	A	A	A	A	A	A	A	A	A	A	A	C	A	A	A	A	A	A	A	A	A	A	A	A	A	A	A	A
RAC875_rep_c105092_114	A/C	1A	305745500	+	NA	NA	NA	NA	NA	NA	A	A	A	A	A	A	A	A	A	A	A	A	A	A	A	A	A	A	A	A	A	A	C	A	A	A	A	A	A	A	A	A	A	A	A	A	A	A	A
wsnp_Ra_c34203_42948357	A/C	1A	305745650	+	NA	NA	NA	NA	NA	NA	A	A	A	A	A	A	A	A	A	A	A	A	A	A	A	A	A	A	A	A	A	A	C	A	A	A	A	A	A	A	A	A	A	A	A	A	A	A	A
wsnp_Ra_c41581_48764320	A/C	1A	306707033	+	NA	NA	NA	NA	NA	NA	A	A	A	A	A	A	A	A	A	A	A	A	A	A	A	A	A	A	A	A	A	A	C	A	A	A	A	A	A	A	A	A	A	A	A	A	A	A	A
wsnp_Ex_c2178_4086161	C/A	1A	306712250	+	NA	NA	NA	NA	NA	NA	C	C	C	C	C	C	C	C	C	C	C	C	C	C	C	C	C	C	C	C	C	C	A	C	C	C	C	C	C	C	C	C	C	C	C	C	C	C	C
RAC875_c41581_176	C/A	1A	306712388	+	NA	NA	NA	NA	NA	NA	C	C	C	C	C	C	C	C	C	C	C	C	C	C	C	C	C	C	C	C	C	C	A	C	C	C	C	C	C	C	C	C	C	C	C	C	C	C	C
CAP7_c3885_73	C/A	1A	307034735	+	NA	NA	NA	NA	NA	NA	C	C	C	C	C	C	C	C	C	C	C	C	C	C	C	C	C	C	C	C	C	C	A	C	C	C	C	C	C	C	C	C	C	C	C	C	C	C	C
GENE-2323_270	C/A	1A	307035149	+	NA	NA	NA	NA	NA	NA	C	C	C	C	A	C	C	C	C	C	C	C	A	C	C	C	C	C	A	C	A	C	C	C	C	C	C	C	A	C	C	C	A	C	C	C	C	C	C
IAAV7757	C/A	1A	307073013	+	NA	NA	NA	NA	NA	NA	C	C	C	A	C	C	C	C	C	A	C	A	C	C	C	C	C	C	C	C	C	C	C	C	C	C	C	C	C	C	C	A	C	C	C	C	C	C	C
BobWhite_c15603_69	C/A	1A	307073106	+	NA	NA	NA	NA	NA	NA	C	C	C	A	C	C	C	C	C	A	C	A	C	C	C	C	C	C	C	C	C	C	C	C	C	C	C	C	C	C	C	A	C	C	C	C	C	C	C
wsnp_Ex_c15188_23387754	C/A	1A	307813629	+	NA	NA	NA	NA	NA	NA	C	C	C	C	C	C	C	C	C	C	C	C	C	C	C	C	C	C	C	C	C	C	A	C	C	C	C	C	C	C	C	C	C	C	C	C	C	C	C
wsnp_Ex_c15188_23387523	A/C	1A	307813860	+	NA	NA	NA	NA	NA	NA	A	A	A	A	A	A	A	A	A	A	A	A	A	A	A	A	A	A	A	A	A	A	C	A	A	A	A	A	A	A	A	A	A	A	A	A	A	A	A
wsnp_Ex_c8429_14198883	C/A	1A	307813881	+	NA	NA	NA	NA	NA	NA	C	C	C	A	C	C	C	C	C	C	C	C	C	C	C	C	C	C	C	C	C	C	C	C	C	C	C	C	C	C	C	A	C	C	C	C	C	C	C
Ra_c26970_1740	A/C	1A	307815901	+	NA	NA	NA	NA	NA	NA	A	A	A	A	A	A	A	A	A	A	A	A	A	A	A	A	A	A	A	A	A	A	C	A	A	A	A	A	A	A	A	A	A	A	A	A	A	A	A
Excalibur_c37474_868	A/C	1A	308679619	+	NA	NA	NA	NA	NA	NA	C	C	C	C	C	A	A	C	A	C	A	C	C	A	C	C	A	A	C	C	A	C	A	C	A	A	A	C	C	C	A	A	C	A	C	A	C	A	A
Excalibur_c37474_179	A/C	1A	308680774	+	NA	NA	NA	NA	NA	NA	A	A	A	A	A	A	A	A	A	A	A	A	A	A	A	A	A	A	A	A	A	A	C	A	A	A	A	A	A	A	A	A	A	A	A	A	A	A	A
BS00064548_51	A/C	1A	309174028	+	NA	NA	NA	NA	NA	NA	A	A	A	C	C	A	A	A	C	C	A	C	A	C	A	A	A	C	A	C	A	A	A	A	A	A	A	C	A	C	A	A	A	A	A	A	A	A	A
wsnp_Ex_c9902_16309166	C/A	1A	309392494	+	NA	NA	NA	NA	NA	NA	C	C	C	A	C	A	C	C	C	A	C	A	C	C	C	C	C	A	C	C	C	A	C	C	C	C	C	C	C	A	A	A	C	C	C	C	C	C	C
IAAV2764	A/C	1A	309394196	+	NA	NA	NA	NA	NA	NA	A	A	A	C	A	C	A	A	A	C	A	C	A	A	A	A	A	C	A	A	A	C	A	A	A	A	A	A	A	C	C	C	A	A	A	A	A	A	A
Ra_c10580_1629	A/C	1A	309395957	+	NA	NA	NA	NA	NA	NA	A	A	A	A	A	A	A	A	A	A	A	A	A	A	A	A	A	A	A	A	A	A	C	A	A	A	A	A	A	A	A	A	A	A	A	A	A	A	A
RAC875_c49760_107	A/C	1A	309898761	+	NA	NA	NA	NA	NA	NA	A	A	A	A	A	A	A	A	A	A	A	A	A	A	A	A	A	A	A	A	A	A	C	A	A	A	A	A	A	A	A	A	A	A	A	A	A	A	A
BS00095100_51	C/A	1A	310260193	+	NA	NA	NA	NA	NA	NA	C	C	C	C	C	C	C	C	C	C	C	C	C	C	C	C	C	C	C	C	C	C	C	C	C	C	C	C	C	C	C	C	C	C	C	C	C	C	C
wsnp_Ku_rep_c71909_71634013	A/C	1A	310500443	+	NA	NA	NA	NA	NA	NA	A	A	A	A	A	A	A	A	A	A	A	A	A	A	A	A	A	A	A	A	A	A	C	A	A	A	A	A	A	A	A	A	A	A	A	A	A	A	A
BS00064679_51	A/C	1A	313472655	+	NA	NA	NA	NA	NA	NA	A	A	A	A	A	A	A	A	A	A	A	A	A	A	A	A	A	A	A	A	A	A	C	A	A	A	A	A	A	A	A	A	A	A	A	A	A	A	A
wsnp_Ex_c12339_19691393	A/C	1A	313513324	+	NA	NA	NA	NA	NA	NA	A	A	A	C	A	A	A	A	A	A	A	A	A	A	A	A	A	A	A	A	A	A	A	A	A	A	A	A	A	A	A	C	A	A	A	A	A	A	A
Kukri_c8787_1248	A/C	1A	313513463	+	NA	NA	NA	NA	NA	NA	A	A	A	C	A	A	A	A	A	A	A	A	A	A	A	A	A	A	A	A	A	A	A	A	A	A	A	A	A	A	A	C	A	A	A	A	A	A	A
BS00072686_51	A/C	1A	314823881	+	NA	NA	NA	NA	NA	NA	A	A	A	A	A	A	A	A	A	A	A	A	A	A	A	A	A	A	A	A	A	A	C	A	A	A	A	A	A	A	A	A	A	A	A	A	A	A	A
BS00101116_51	C/A	1A	314824295	+	NA	NA	NA	NA	NA	NA	C	C	C	C	C	C	C	C	C	C	C	C	C	C	C	C	C	C	C	C	C	C	A	C	C	C	C	C	C	C	C	C	C	C	C	C	C	C	C
IACX542	A/C	1A	315398570	+	NA	NA	NA	NA	NA	NA	A	A	A	A	A	A	A	A	A	A	A	A	A	A	A	A	A	A	A	A	A	A	C	A	A	A	A	A	A	A	A	A	A	A	A	A	A	A	A
GENE-0572_334	A/C	1A	315398680	+	NA	NA	NA	NA	NA	NA	A	A	A	A	A	A	A	A	A	A	A	A	A	A	A	A	A	A	A	A	A	A	C	A	A	A	A	A	A	A	A	A	A	A	A	A	A	A	A
Excalibur_rep_c110450_286	C/A	1A	317482360	+	NA	NA	NA	NA	NA	NA	C	C	C	C	C	C	C	C	C	C	C	C	C	C	C	C	C	C	C	C	C	C	A	C	C	C	C	C	C	C	C	C	C	C	C	C	C	C	C
wsnp_BE585780A_Ta_2_1	A/C	1A	320712867	+	NA	NA	NA	NA	NA	NA	A	A	A	A	A	A	A	A	A	A	A	A	A	A	A	A	A	A	A	A	A	A	C	A	A	A	A	A	A	A	A	A	A	A	A	A	A	A	A
wsnp_Ex_c5634_9907829	A/C	1A	321846764	+	NA	NA	NA	NA	NA	NA	A	A	A	A	A	C	A	C	A	A	A	A	A	A	C	C	A	C	C	A	A	A	C	C	C	C	A	A	C	A	A	C	C	C	C	A	A	A	A
BS00090634_51	C/A	1A	321846783	+	NA	NA	NA	NA	NA	NA	C	C	C	C	C	C	C	C	C	C	C	C	C	C	C	C	C	C	C	C	C	C	A	C	C	C	C	C	C	C	C	C	C	C	C	C	C	C	C
wsnp_Ex_c5634_9906981	A/C	1A	321847612	+	NA	NA	NA	NA	NA	NA	A	A	A	A	A	C	A	C	A	A	A	A	A	A	C	C	A	C	C	A	A	A	C	C	C	C	A	A	C	A	A	C	C	C	C	A	A	A	A
Kukri_c6622_763	C/A	1A	321847640	+	NA	NA	NA	NA	NA	NA	C	C	C	C	C	C	C	C	C	C	C	C	C	C	C	C	C	C	C	C	C	C	A	C	C	C	C	C	C	C	C	C	C	C	C	C	C	C	C
wsnp_Ku_c16117_24917524	A/C	1A	321848116	+	NA	NA	NA	NA	NA	NA	A	A	C	C	C	A	A	A	A	C	A	C	C	A	C	C	A	A	C	A	C	A	A	A	A	A	A	A	A	A	A	C	C	A	A	A	A	A	A
RAC875_c21842_1647	C/A	1A	322110323	+	NA	NA	NA	NA	NA	NA	C	C	A	A	A	C	C	C	C	C	C	C	A	C	A	A	C	C	A	C	A	C	C	C	C	C	C	C	C	C	C	A	A	C	C	C	C	C	C
Kukri_c27874_515	A/C	1A	325556942	+	NA	NA	NA	NA	NA	NA	C	C	A	A	A	C	A	A	A	A	A	A	A	C	A	C	A	C	A	A	C	C	A	A	C	A	A	A	A	C	C	A	C	A	A	C	C	A	C
wsnp_Ex_rep_c105541_89932598	A/C	1A	326633019	+	NA	NA	NA	NA	NA	NA	A	A	A	A	A	C	A	C	A	A	A	A	A	A	C	C	A	C	C	A	A	A	C	C	C	C	A	A	C	A	A	C	C	C	C	A	A	A	A
Excalibur_c110968_321	A/C	1A	331650239	+	NA	NA	NA	NA	NA	NA	A	A	A	A	C	A	A	A	A	A	C	A	A	A	A	A	A	A	A	A	A	A	C	A	C	C	C	A	A	A	C	C	A	C	A	C	A	A	C
BS00067402_51	A/C	1A	334520356	+	NA	NA	NA	NA	NA	NA	A	A	A	A	A	A	A	A	A	A	A	A	A	A	C	A	C	A	A	A	A	A	A	C	A	A	A	A	A	A	A	A	A	A	A	A	C	A	A
Kukri_rep_c88171_730	C/A	1A	335167865	+	NA	NA	NA	NA	NA	NA	C	C	A	A	A	C	C	C	C	C	C	C	A	C	A	A	C	C	A	C	A	C	C	C	C	C	C	C	C	C	C	A	A	C	C	C	C	C	C
BS00062715_51	C/A	1A	335323590	+	NA	NA	NA	NA	NA	NA	C	C	C	C	A	A	C	A	C	C	C	C	C	C	A	A	C	A	A	C	C	C	C	A	A	A	C	A	A	C	C	A	A	A	A	C	C	C	C
Kukri_c691_3187	C/A	1A	335535460	+	NA	NA	NA	NA	NA	NA	A	A	A	A	A	C	A	C	A	A	A	A	C	C	C	A	C	C	A	C	C	A	C	C	C	C	C	A	C	C	C	A	C	C	C	C	C	C	C
BobWhite_c39091_286	A/C	1A	337373533	+	NA	NA	NA	NA	NA	NA	C	C	C	C	C	A	C	A	C	C	C	C	C	A	A	A	A	A	A	C	C	C	A	A	A	A	C	C	A	C	C	A	A	A	A	C	A	C	C
BobWhite_c3144_473	C/A	1A	338015514	+	NA	NA	NA	NA	NA	NA	C	C	C	C	C	C	C	C	C	C	C	C	C	C	C	C	C	C	C	C	C	C	A	C	C	C	C	C	C	C	C	C	C	C	C	C	C	C	C
Ra_c272_1632	C/A	1A	338546998	+	NA	NA	NA	NA	NA	NA	C	C	C	C	C	A	C	A	C	C	C	C	C	C	A	A	C	A	A	C	C	C	C	A	A	A	C	C	A	C	C	A	A	A	A	C	C	C	C
wsnp_Ex_c34821_43076533	C/A	1A	338548942	+	NA	NA	NA	NA	NA	NA	C	C	C	C	C	A	C	A	C	C	C	C	C	C	A	A	C	A	A	C	C	C	A	A	A	A	C	C	A	C	C	A	A	A	A	C	C	C	C
wsnp_Ku_c17726_26872129	C/A	1A	339191975	+	NA	NA	NA	NA	NA	NA	C	C	C	C	C	A	C	A	C	C	C	C	C	C	A	A	C	A	A	C	C	C	A	A	A	A	C	C	A	C	C	A	A	A	A	C	C	C	C
wsnp_Ex_c44049_50205457	C/A	1A	339213011	+	NA	NA	NA	NA	NA	NA	C	C	C	C	C	A	C	A	C	C	C	C	C	C	A	A	C	A	A	C	C	C	C	A	A	A	C	C	A	C	C	A	A	A	A	C	C	C	C
wsnp_Ex_c44049_50205904	A/C	1A	339213600	+	NA	NA	NA	NA	NA	NA	A	A	A	A	A	C	A	C	A	A	A	A	A	C	C	C	A	C	C	A	A	A	A	C	C	C	A	A	C	A	A	C	C	C	C	A	A	A	A
Kukri_c32885_145	C/A	1A	340117113	+	NA	NA	NA	NA	NA	NA	C	C	C	C	C	A	C	A	C	C	C	C	C	C	A	A	C	A	A	C	C	C	C	A	A	A	C	C	A	C	C	A	A	A	A	C	C	C	C
wsnp_Ex_c8364_14095508	C/A	1A	340375483	+	NA	NA	NA	NA	NA	NA	C	C	C	C	C	A	C	A	C	C	C	C	C	C	A	A	C	A	A	C	C	C	A	A	A	A	C	C	A	C	C	A	A	A	A	C	C	C	C
Excalibur_c11273_284	A/C	1A	343424593	+	NA	NA	NA	NA	NA	NA	A	A	A	A	A	C	A	C	A	A	A	A	A	A	C	C	A	C	C	A	A	A	C	C	C	C	A	A	C	A	A	C	C	C	C	A	A	A	A
Excalibur_c19908_459	C/A	1A	343935539	+	NA	NA	NA	NA	NA	NA	C	C	C	C	C	C	C	C	C	C	C	C	C	C	A	C	A	C	C	C	C	C	C	A	C	C	C	C	C	C	C	C	C	C	C	C	A	C	C
Excalibur_c22728_409	C/A	1A	344425339	+	NA	NA	NA	NA	NA	NA	C	C	C	C	C	C	C	C	C	C	C	C	C	C	C	C	C	C	C	C	C	C	A	C	C	C	C	C	C	C	C	C	C	C	C	C	C	C	C
Excalibur_c24041_794	A/C	1A	345228691	+	NA	NA	NA	NA	NA	NA	A	A	A	A	C	C	A	C	A	A	A	A	A	A	C	C	A	C	C	A	A	A	A	C	C	C	A	C	C	A	A	C	C	C	C	A	A	A	A
RAC875_c18539_1159	C/A	1A	345838407	+	NA	NA	NA	NA	NA	NA	A	A	A	A	C	C	A	C	A	A	A	A	A	A	C	C	C	C	C	A	A	A	C	C	C	C	A	C	C	A	A	C	C	C	C	A	C	A	A
IAAV5730	A/C	1A	346024264	+	NA	NA	NA	NA	NA	NA	A	A	A	A	C	C	A	C	A	A	A	A	A	A	C	C	C	C	C	A	A	A	A	C	C	C	A	C	C	A	A	C	C	C	C	A	C	A	A
Ra_c21902_654	A/C	1A	346025019	+	NA	NA	NA	NA	NA	NA	A	A	C	C	C	A	A	A	A	A	A	A	C	A	C	C	A	A	C	A	C	A	A	A	A	A	A	A	A	A	A	C	C	A	A	A	A	A	A
wsnp_Ex_c34260_42602649	C/A	1A	346026274	+	NA	NA	NA	NA	NA	NA	A	A	A	A	C	C	A	C	A	A	A	A	A	A	C	C	C	C	C	A	A	A	C	C	C	C	A	C	C	A	A	C	C	C	C	A	C	A	A
wsnp_Ex_c34260_42602746	C/A	1A	346026493	+	NA	NA	NA	NA	NA	NA	A	A	A	A	C	C	A	C	A	A	A	A	A	A	C	C	C	C	C	A	A	A	C	C	C	C	A	C	C	A	A	C	C	C	C	A	C	A	A
Ex_c5759_663	A/C	1A	346648849	+	NA	NA	NA	NA	NA	NA	A	A	A	A	C	C	A	C	A	A	A	A	A	A	C	C	C	C	C	A	A	A	A	C	C	C	A	C	C	A	A	C	C	C	C	A	C	A	A
Ex_c5759_628	A/C	1A	346648884	+	NA	NA	NA	NA	NA	NA	A	A	A	A	C	C	A	C	A	A	A	A	A	A	C	C	A	C	C	A	A	A	A	C	C	C	A	C	C	A	A	C	C	C	C	A	A	A	A
RAC875_c15998_53	C/A	1A	346848477	+	NA	NA	NA	NA	NA	NA	A	A	A	A	C	C	A	C	A	A	A	A	A	A	C	C	C	C	C	A	A	A	C	C	C	C	A	C	C	A	A	C	C	C	C	A	C	A	A
wsnp_Ex_c33831_42253707	C/A	1A	346848627	+	NA	NA	NA	NA	NA	NA	A	A	A	A	C	C	A	C	A	A	A	A	A	A	C	C	C	C	C	A	A	A	C	C	C	C	A	C	C	A	A	C	C	C	C	A	C	A	A
RFL_Contig921_337	C/A	1A	347339474	+	NA	NA	NA	NA	NA	NA	C	C	C	C	A	A	C	A	C	C	C	C	C	C	A	A	A	A	A	C	C	C	C	A	A	A	C	A	A	C	C	A	A	A	A	C	A	C	C
GENE-0116_102	A/C	1A	349171364	+	NA	NA	NA	NA	NA	NA	A	A	C	A	C	A	A	A	A	A	A	A	C	A	C	C	A	A	C	A	C	A	A	A	A	A	A	A	A	A	A	C	C	A	A	A	A	A	A
Excalibur_c3140_697	C/A	1A	349171700	+	NA	NA	NA	NA	NA	NA	C	C	A	C	A	C	C	C	C	C	C	C	A	C	A	A	C	C	A	C	A	C	C	C	C	C	C	C	C	C	C	A	A	C	C	C	C	C	C
CAP7_rep_c7114_55	C/A	1A	349171734	+	NA	NA	NA	NA	NA	NA	C	C	A	C	A	C	C	C	C	C	C	C	A	C	A	A	C	C	A	C	A	C	C	C	C	C	C	C	C	C	C	A	A	C	C	C	C	C	C
wsnp_Ex_c9979_16421462	A/C	1A	349177711	+	NA	NA	NA	NA	NA	NA	A	A	A	A	C	C	A	C	A	A	A	A	A	A	C	C	A	C	C	A	A	A	A	C	C	C	A	C	C	A	A	C	C	C	C	A	A	A	A
GENE-1214_288	A/C	1A	349456195	+	NA	NA	NA	NA	NA	NA	A	A	A	A	C	C	A	C	A	A	A	A	A	A	C	C	A	C	C	A	A	A	A	C	C	C	A	C	C	A	A	C	C	C	C	A	A	A	A
wsnp_Ex_c7271_12483592	C/A	1A	350253217	+	NA	NA	NA	NA	NA	NA	C	C	C	C	A	A	C	A	C	C	C	C	C	C	A	A	C	A	A	C	C	C	C	A	A	A	C	A	A	C	C	A	A	A	A	C	C	C	C
wsnp_Ex_c43454_49770425	A/C	1A	351530537	+	NA	NA	NA	NA	NA	NA	A	A	A	A	C	C	A	C	A	A	A	A	A	A	C	C	A	C	C	A	A	A	A	C	C	C	A	C	C	A	A	C	C	C	C	A	A	A	A
Kukri_c6462_320	A/C	1A	351533125	+	NA	NA	NA	NA	NA	NA	A	A	C	A	C	A	A	A	A	A	A	A	C	A	C	C	A	A	C	A	C	A	A	A	A	A	A	A	A	A	A	C	C	A	A	A	A	A	A
Ku_c1564_1190	C/A	1A	351948785	+	NA	NA	NA	NA	NA	NA	C	A	C	C	A	C	C	C	C	C	C	C	A	C	C	C	C	C	C	A	C	C	A	C	C	C	A	A	A	C	A	C	A	A	C	C	C	A	A
Tdurum_contig41931_480	A/C	1A	353404466	+	NA	NA	NA	NA	NA	NA	C	C	C	C	A	A	C	A	C	C	C	C	C	C	A	A	C	A	A	C	C	C	A	A	A	A	C	A	A	C	C	A	A	A	A	C	C	C	C
wsnp_Ex_c12352_19708127	A/C	1A	353537521	+	NA	NA	NA	NA	NA	NA	A	A	A	A	C	C	A	C	A	A	A	A	A	A	C	C	A	C	C	A	A	A	C	C	C	C	A	C	C	A	A	C	C	C	C	A	A	A	A
Kukri_rep_c106359_124	A/C	1A	353537671	+	NA	NA	NA	NA	NA	NA	A	A	A	A	C	C	A	C	A	A	A	A	A	A	C	C	A	C	C	A	A	A	C	C	C	C	A	C	C	A	A	C	C	C	C	A	A	A	A
RAC875_c19749_181	C/A	1A	353539415	+	NA	NA	NA	NA	NA	NA	C	C	A	C	C	C	C	C	A	C	C	C	C	C	C	C	C	C	C	C	C	C	C	C	C	C	C	A	C	C	C	C	C	C	C	C	C	C	C
wsnp_Ex_c1374_2630879	A/C	1A	353657979	+	NA	NA	NA	NA	NA	NA	C	C	C	C	A	A	C	A	C	C	C	C	C	C	A	A	A	A	A	C	C	C	A	A	A	A	C	A	A	C	C	A	A	A	A	C	A	C	C
wsnp_Ex_c1374_2630830	A/C	1A	353657983	+	NA	NA	NA	NA	NA	NA	A	A	A	A	C	C	A	C	A	A	A	A	A	A	C	C	A	C	C	A	A	A	C	C	C	C	A	C	C	A	A	C	C	C	C	A	A	A	A
wsnp_Ex_c8885_14842394	C/A	1A	353693484	+	NA	NA	NA	NA	NA	NA	C	C	C	C	A	A	C	A	C	C	C	C	C	C	A	A	C	A	A	C	C	C	A	A	A	A	C	A	A	C	C	A	A	A	A	C	C	C	C
wsnp_Ex_c15383_23645972	A/C	1A	354378843	+	NA	NA	NA	NA	NA	NA	A	A	A	A	C	C	A	C	A	A	A	A	A	A	C	C	A	C	C	A	A	A	C	C	C	C	A	C	C	A	A	C	C	C	C	A	A	A	A
Kukri_c10593_1064	A/C	1A	354386066	+	NA	NA	NA	NA	NA	NA	A	A	C	A	C	A	A	A	A	A	A	A	C	A	C	C	A	A	C	A	C	A	A	A	A	A	A	A	A	A	A	C	C	A	A	A	A	A	A
wsnp_Ra_c18045_27024765	C/A	1A	354768113	+	NA	NA	NA	NA	NA	NA	A	A	A	A	C	C	A	C	A	A	A	A	A	A	C	C	C	C	C	A	A	A	C	C	C	C	A	C	C	A	A	C	C	C	C	A	C	A	A
GENE-0126_140	C/A	1A	354769134	+	NA	NA	NA	NA	NA	NA	C	C	C	C	A	A	C	A	C	C	C	C	C	C	A	A	C	A	A	C	C	C	A	A	A	A	C	A	A	C	C	A	A	A	A	C	C	C	C
Kukri_c43730_841	C/A	1A	354769767	+	NA	NA	NA	NA	NA	NA	C	C	C	C	A	A	C	A	C	C	C	C	C	C	A	A	C	A	A	C	C	C	A	A	A	A	C	A	A	C	C	A	A	A	A	C	C	C	C
Excalibur_rep_c68424_255	C/A	1A	354769773	+	NA	NA	NA	NA	NA	NA	A	A	A	A	C	C	A	C	A	A	A	A	A	A	C	C	C	C	C	A	A	A	C	C	C	C	A	C	C	A	A	C	C	C	C	A	C	A	A
wsnp_Ex_c21592_30743815	C/A	1A	354769923	+	NA	NA	NA	NA	NA	NA	A	A	A	A	C	C	A	C	A	A	A	A	A	A	C	C	C	C	C	A	A	A	C	C	C	C	A	C	C	A	A	C	C	C	C	A	C	A	A
wsnp_Ex_c21592_30743513	A/C	1A	354770225	+	NA	NA	NA	NA	NA	NA	A	A	A	A	C	C	A	C	A	A	A	A	A	A	C	C	A	C	C	A	A	A	C	C	C	C	A	C	C	A	A	C	C	C	C	A	A	A	A
wsnp_Ex_c3572_6531810	A/C	1A	355142306	+	NA	NA	NA	NA	NA	NA	A	A	A	A	C	C	A	C	A	A	A	A	A	A	C	C	A	C	C	A	A	A	C	C	C	C	A	C	C	A	A	C	C	C	C	A	A	A	A
RFL_Contig5001_1099	A/C	1A	355429167	+	NA	NA	NA	NA	NA	NA	A	A	A	A	C	C	A	C	A	A	A	A	A	A	C	C	A	C	C	A	A	A	C	C	C	C	A	C	C	A	A	C	C	C	C	A	A	A	A
RAC875_c5227_1385	A/C	1A	355809991	+	NA	NA	NA	NA	NA	NA	A	A	C	A	C	A	A	A	A	A	A	A	C	A	C	C	A	A	C	A	C	A	A	A	A	A	A	A	A	A	A	C	C	A	A	A	A	A	A
RAC875_c33300_141	A/C	1A	355814475	+	NA	NA	NA	NA	NA	NA	A	A	A	A	C	C	A	C	A	A	A	A	A	A	C	C	A	C	C	A	A	A	C	C	C	C	A	C	C	A	A	C	C	C	C	A	A	A	A
CAP12_c6266_339	C/A	1A	356331985	+	NA	NA	NA	NA	NA	NA	A	A	A	A	C	C	A	C	A	A	A	A	A	A	C	C	C	C	C	A	A	A	C	C	C	C	A	C	C	A	A	C	C	C	C	A	C	A	A
CAP12_c6266_298	C/A	1A	356332026	+	NA	NA	NA	NA	NA	NA	C	C	C	C	A	A	C	A	C	C	C	C	C	C	A	A	C	A	A	C	C	C	A	A	A	A	C	A	A	C	C	A	A	A	A	C	C	C	C
CAP12_c6266_187	C/A	1A	356332137	+	NA	NA	NA	NA	NA	NA	C	C	C	C	A	A	C	A	C	C	C	C	C	C	A	A	C	A	A	C	C	C	A	A	A	A	C	A	A	C	C	A	A	A	A	C	C	C	C
RAC875_c68797_400	A/C	1A	356442964	+	NA	NA	NA	NA	NA	NA	A	A	A	A	C	C	A	C	A	A	A	A	A	A	C	C	A	C	C	A	A	A	C	C	C	C	A	C	C	A	A	C	C	C	C	A	A	A	A
CAP11_c1969_268	C/A	1A	356446324	+	NA	NA	NA	NA	NA	NA	C	C	A	C	A	C	C	C	C	C	C	C	A	C	A	A	C	C	A	C	A	C	C	C	C	C	C	C	C	C	C	A	A	C	C	C	C	C	C
BobWhite_c46349_402	C/A	1A	356446540	+	NA	NA	NA	NA	NA	NA	C	C	C	C	A	C	C	C	C	C	C	C	C	C	C	C	C	C	C	C	C	C	A	C	C	C	C	A	C	C	C	C	C	C	C	C	C	C	C
BobWhite_c43322_203	A/C	1A	356447970	+	NA	NA	NA	NA	NA	NA	A	A	C	A	C	A	A	A	A	A	A	A	C	A	C	C	A	A	C	A	C	A	A	A	A	A	A	A	A	A	A	C	C	A	A	A	A	A	A
Excalibur_rep_c86757_244	C/A	1A	356457845	+	NA	NA	NA	NA	NA	NA	C	C	C	C	A	A	C	A	C	C	C	C	C	C	A	A	C	A	A	C	C	C	A	A	A	A	C	A	A	C	C	A	A	A	A	C	C	C	C
wsnp_Ku_c18611_27943266	A/C	1A	356457933	+	NA	NA	NA	NA	NA	NA	C	C	C	C	A	A	C	A	C	C	C	C	C	C	A	A	C	A	A	C	C	C	A	A	A	A	C	A	A	C	C	A	A	A	A	C	C	C	C
Excalibur_rep_c107489_168	C/A	1A	356827917	+	NA	NA	NA	NA	NA	NA	C	C	C	C	A	A	C	A	C	C	C	C	C	C	A	A	C	A	A	C	C	C	A	A	A	A	C	A	A	C	C	A	A	A	A	C	C	C	C
Excalibur_c33881_618	A/C	1A	356830241	+	NA	NA	NA	NA	NA	NA	A	A	A	A	C	C	A	C	A	A	A	A	A	A	C	C	A	C	C	A	A	A	C	C	C	C	A	C	C	A	A	C	C	C	C	A	A	A	A
Excalibur_c59486_172	C/A	1A	357221259	+	NA	NA	NA	NA	NA	NA	C	C	C	C	A	A	C	A	C	C	C	C	C	C	A	A	C	A	A	C	C	C	A	A	A	A	C	A	A	C	C	A	A	A	A	C	C	C	C
Kukri_rep_c103147_745	A/C	1A	357976054	+	NA	NA	NA	NA	NA	NA	A	A	A	A	C	C	A	C	A	A	A	A	A	A	C	C	A	C	C	A	A	A	C	C	C	C	A	C	C	A	A	C	C	C	C	A	A	A	A
IACX2325	A/C	1A	357976085	+	NA	NA	NA	NA	NA	NA	A	A	A	A	C	C	A	C	A	A	A	A	A	A	C	C	A	C	C	A	A	A	A	C	C	C	A	C	C	A	A	C	C	C	C	A	A	A	A
Tdurum_contig10326_151	A/C	1A	359667836	+	NA	NA	NA	NA	NA	NA	A	A	C	A	C	A	A	A	A	C	A	C	C	A	C	C	A	A	C	A	C	A	A	A	A	A	A	A	A	A	A	C	C	A	A	A	A	A	A
RAC875_c38417_246	A/C	1A	360249728	+	NA	NA	NA	NA	NA	NA	A	A	A	A	C	C	A	C	A	A	A	A	A	A	C	C	A	C	C	A	A	A	C	C	C	C	A	C	C	A	A	C	C	C	C	A	A	A	A
Kukri_rep_c108436_534	A/C	1A	362966816	+	NA	NA	NA	NA	NA	NA	A	A	C	A	C	A	A	A	A	A	A	A	C	A	C	C	A	A	C	A	C	A	A	A	A	A	A	A	A	A	A	C	C	A	A	A	A	A	A
Excalibur_c14943_695	C/A	1A	362967803	+	NA	NA	NA	NA	NA	NA	A	A	A	A	C	C	A	C	A	A	A	A	A	A	C	C	C	C	C	A	A	A	C	C	C	C	A	C	C	A	A	C	C	C	C	A	C	A	A
RAC875_c94973_396	C/A	1A	363089524	+	NA	NA	NA	NA	NA	NA	C	C	A	C	A	C	C	A	C	C	C	C	A	C	A	A	A	C	C	A	C	C	A	A	C	C	C	C	A	C	C	C	A	C	A	C	A	C	C
RAC875_c104148_77	A/C	1A	363506480	+	NA	NA	NA	NA	NA	NA	A	A	A	C	C	A	A	C	A	C	A	C	A	C	C	C	C	A	A	A	A	A	A	C	A	A	A	C	A	A	A	A	A	A	A	A	C	A	A
RAC875_rep_c113313_607	A/C	1A	364082047	+	NA	NA	NA	NA	NA	NA	A	A	A	A	A	A	A	C	A	A	A	A	A	A	C	A	A	A	A	C	A	A	A	C	A	A	A	A	C	A	A	A	C	A	C	A	C	A	A
RAC875_c8515_653	C/A	1A	364082319	+	NA	NA	NA	NA	NA	NA	C	C	C	C	A	A	C	A	C	C	C	C	C	C	A	A	C	A	A	C	C	C	A	A	A	A	C	A	A	C	C	A	A	A	A	C	C	C	C
BobWhite_c1488_299	C/A	1A	364311572	+	NA	NA	NA	NA	NA	NA	C	C	C	C	C	C	C	C	C	C	C	C	C	C	C	C	C	C	A	C	C	A	C	C	C	C	C	C	C	C	C	C	C	C	C	C	C	C	C
BobWhite_c1488_504	A/C	1A	364311755	+	NA	NA	NA	NA	NA	NA	A	A	A	A	C	C	A	C	A	A	A	A	A	A	C	C	A	C	C	A	A	A	C	C	C	C	A	C	C	A	A	C	C	C	C	A	A	A	A
Ra_c11023_679	A/C	1A	364313045	+	NA	NA	NA	NA	NA	NA	A	A	A	A	C	C	A	C	A	A	A	A	A	A	C	C	A	C	C	A	A	A	C	C	C	C	A	C	C	A	A	C	C	C	C	A	A	A	A
RAC875_c39721_351	A/C	1A	365137652	+	NA	NA	NA	NA	NA	NA	A	A	A	A	C	C	A	C	A	A	A	A	A	A	C	C	A	C	C	A	A	A	C	C	C	C	A	C	C	A	A	C	C	C	C	A	A	A	A
Kukri_c47825_138	A/C	1A	365140025	+	NA	NA	NA	NA	NA	NA	A	A	A	A	C	C	A	C	A	A	A	A	A	A	C	C	A	C	C	A	A	A	C	C	C	C	A	C	C	A	A	C	C	C	C	A	A	A	A
wsnp_Ra_c6182_10833256	A/C	1A	365668061	+	NA	NA	NA	NA	NA	NA	A	A	A	A	C	C	A	C	A	A	A	A	A	A	C	C	A	C	C	A	A	A	C	C	C	C	A	C	C	A	A	C	C	C	C	A	A	A	A
wsnp_Ex_rep_c101746_87053634	C/A	1A	365668146	+	NA	NA	NA	NA	NA	NA	C	C	C	C	A	A	C	A	C	C	C	C	C	C	A	A	C	A	A	C	C	C	A	A	A	A	C	A	A	C	C	A	A	A	A	C	C	C	C
Kukri_rep_c101316_375	A/C	1A	365668174	+	NA	NA	NA	NA	NA	NA	A	A	A	A	C	C	A	C	A	A	A	A	A	A	C	C	A	C	C	A	A	A	C	C	C	C	A	C	C	A	A	C	C	C	C	A	A	A	A
BobWhite_c1318_691	A/C	1A	366502314	+	NA	NA	NA	NA	NA	NA	A	A	C	A	C	A	A	C	A	C	A	C	C	A	C	C	A	A	C	A	C	A	A	C	A	A	A	A	A	A	A	A	C	A	A	A	C	A	A
GENE-0168_7	C/A	1A	366939516	+	NA	NA	NA	NA	NA	NA	C	C	A	A	C	C	C	C	A	C	C	C	A	C	C	A	A	C	C	C	C	C	C	C	A	C	A	C	C	C	A	A	C	A	C	A	C	A	A
CAP11_c6014_160	C/A	1A	366940650	+	NA	NA	NA	NA	NA	NA	C	C	C	C	A	A	C	A	C	C	C	C	C	C	A	A	C	A	A	C	C	C	A	A	A	A	C	A	A	C	C	A	A	A	A	C	C	C	C
Excalibur_c25273_149	C/A	1A	369296386	+	NA	NA	NA	NA	NA	NA	C	C	C	C	A	A	C	A	C	C	C	C	C	C	A	A	C	A	A	C	C	C	A	A	A	A	C	A	A	C	C	A	A	A	A	C	C	C	C
Excalibur_c49588_76	C/A	1A	369616535	+	NA	NA	NA	NA	NA	NA	C	C	C	C	A	A	C	A	C	C	C	C	C	C	A	A	C	A	A	C	C	C	A	A	A	A	C	A	A	C	C	A	A	A	A	C	C	C	C
CAP7_c3269_236	A/C	1A	369617083	+	NA	NA	NA	NA	NA	NA	A	A	A	A	C	C	A	C	A	A	A	A	A	A	C	C	A	C	C	A	A	A	C	C	C	C	A	C	C	A	A	C	C	C	C	A	A	A	A
CAP8_c4897_397	C/A	1A	369802578	+	NA	NA	NA	NA	NA	NA	C	C	C	C	A	A	C	A	C	C	C	C	C	C	A	A	C	A	A	C	C	C	A	A	A	A	C	A	A	C	C	A	A	A	A	C	C	C	C
wsnp_Ex_c3906_7086162	C/A	1A	370228548	+	NA	NA	NA	NA	NA	NA	C	C	C	C	A	A	C	A	C	C	C	C	C	C	A	A	C	A	A	C	C	C	A	A	A	A	C	A	A	C	C	A	A	A	A	C	C	C	C
wsnp_Ex_c3906_7086294	C/A	1A	370228681	+	NA	NA	NA	NA	NA	NA	A	A	A	A	C	C	A	C	A	A	A	A	A	A	C	C	A	C	C	A	A	A	C	C	C	C	A	C	C	A	A	C	C	C	C	A	A	A	A
RAC875_c39125_365	C/A	1A	370228699	+	NA	NA	NA	NA	NA	NA	C	C	C	C	A	A	C	A	C	C	C	C	C	C	A	A	C	A	A	C	C	C	A	A	A	A	C	A	A	C	C	A	A	A	A	C	C	C	C
Ex_c6765_2118	A/C	1A	370497372	+	NA	NA	NA	NA	NA	NA	A	A	A	A	C	C	A	C	A	A	A	A	A	A	C	C	A	C	C	A	A	A	C	C	C	C	A	C	C	A	A	C	C	C	C	A	A	A	A
IAAV749	A/C	1A	370500826	+	NA	NA	NA	NA	NA	NA	C	C	C	C	A	A	C	A	C	C	C	C	C	C	A	A	C	A	A	C	C	C	A	A	A	A	C	A	A	C	C	A	A	A	A	C	C	C	C
wsnp_Ex_rep_c103087_88123733	A/C	1A	371104552	+	NA	NA	NA	NA	NA	NA	A	A	A	A	C	C	A	C	A	A	A	A	A	A	C	C	A	C	C	A	A	A	C	C	C	C	A	C	C	A	A	C	C	C	C	A	A	A	A
wsnp_Ex_rep_c103087_88124573	C/A	1A	371105392	+	NA	NA	NA	NA	NA	NA	C	C	C	C	A	A	C	A	C	C	C	C	C	C	A	A	C	A	A	C	C	C	A	A	A	A	C	A	A	C	C	A	A	A	A	C	C	C	C
GENE-0053_224	C/A	1A	371496971	+	NA	NA	NA	NA	NA	NA	C	C	C	C	A	A	C	A	C	C	C	C	C	C	A	A	C	A	A	C	C	C	A	A	A	A	C	A	A	C	C	A	A	A	A	C	C	C	C
Kukri_c67601_267	A/C	1A	371498944	+	NA	NA	NA	NA	NA	NA	A	A	A	A	C	C	A	C	A	A	A	A	A	A	C	C	A	C	C	A	A	A	C	C	C	C	A	C	C	A	A	C	C	C	C	A	A	A	A
BS00081455_51	C/A	1A	371500883	+	NA	NA	NA	NA	NA	NA	C	C	C	C	A	A	C	A	C	C	C	C	C	C	A	A	C	A	A	C	C	C	A	A	A	A	C	A	A	C	C	A	A	A	A	C	C	C	C
wsnp_Ex_c18169_26977013	C/A	1A	371501019	+	NA	NA	NA	NA	NA	NA	C	C	C	C	A	A	C	A	C	C	C	C	C	C	A	A	C	A	A	C	C	C	A	A	A	A	C	A	A	C	C	A	A	A	A	C	C	C	C
Tdurum_contig55009_1153	C/A	1A	371509130	+	NA	NA	NA	NA	NA	NA	C	C	C	C	A	A	C	A	C	C	C	C	C	C	A	A	C	A	A	C	C	C	A	A	A	A	C	A	A	C	C	A	A	A	A	C	C	C	C
wsnp_Ex_c4605_8241260	C/A	1A	371509280	+	NA	NA	NA	NA	NA	NA	C	C	C	C	A	A	C	A	C	C	C	C	C	C	A	A	C	A	A	C	C	C	A	A	A	A	C	A	A	C	C	A	A	A	A	C	C	C	C
wsnp_Ex_c4605_8240189	A/C	1A	371510349	+	NA	NA	NA	NA	NA	NA	A	A	A	A	C	C	A	C	A	A	A	A	A	A	C	C	A	C	C	A	A	A	C	C	C	C	A	C	C	A	A	C	C	C	C	A	A	A	A
wsnp_BF475149A_Ta_2_1	A/C	1A	371510740	+	NA	NA	NA	NA	NA	NA	A	A	A	A	C	C	A	C	A	A	A	A	A	A	C	C	A	C	C	A	A	A	C	C	C	C	A	C	C	A	A	C	C	C	C	A	A	A	A
wsnp_Ex_c4605_8239915	A/C	1A	371510900	+	NA	NA	NA	NA	NA	NA	A	A	A	A	C	C	A	C	A	A	A	A	A	A	C	C	A	C	C	A	A	A	C	C	C	C	A	C	C	A	A	C	C	C	C	A	A	A	A
wsnp_Ex_rep_c101414_86780996	C/A	1A	371511230	+	NA	NA	NA	NA	NA	NA	C	C	C	C	A	A	C	A	C	C	C	C	C	C	A	A	C	A	A	C	C	C	A	A	A	A	C	A	A	C	C	A	A	A	A	C	C	C	C
RAC875_c3751_96	C/A	1A	371511263	+	NA	NA	NA	NA	NA	NA	C	C	C	C	A	A	C	A	C	C	C	C	C	C	A	A	C	A	A	C	C	C	A	A	A	A	C	A	A	C	C	A	A	A	A	C	C	C	C
IACX4168	A/C	1A	373678217	+	NA	NA	NA	NA	NA	NA	A	A	A	A	C	C	A	C	A	A	A	A	A	A	C	C	A	C	C	A	A	A	C	C	C	C	A	C	C	A	A	C	A	C	C	A	A	A	A
BS00110415_51	C/A	1A	373705788	+	NA	NA	NA	NA	NA	NA	C	C	C	C	A	A	C	A	C	C	C	C	C	C	A	A	C	A	A	C	C	C	A	A	A	A	C	A	A	C	C	A	A	A	A	C	C	C	C
Kukri_c12165_1148	C/A	1A	374028928	+	NA	NA	NA	NA	NA	NA	C	C	C	C	A	A	C	A	C	C	C	C	C	C	A	A	C	A	A	C	C	C	A	A	A	A	C	A	A	C	C	A	A	A	A	C	C	C	C
Tdurum_contig21737_297	C/A	1A	375526833	+	NA	NA	NA	NA	NA	NA	C	C	C	C	C	C	C	C	C	C	C	C	C	C	C	C	A	C	C	A	C	C	C	C	C	C	C	C	C	C	C	C	C	C	C	C	C	C	C
TA001772-0625	C/A	1A	375599180	+	NA	NA	NA	NA	NA	NA	C	C	C	C	A	A	C	A	C	C	C	C	C	C	A	A	C	A	A	C	C	C	A	A	A	A	C	A	A	C	C	A	A	A	A	C	C	C	C
RAC875_c10400_791	C/A	1A	375949262	+	NA	NA	NA	NA	NA	NA	C	C	C	C	A	A	C	A	C	C	C	C	C	C	A	A	C	A	A	C	C	C	A	A	A	A	C	A	A	C	C	A	A	A	A	C	C	C	C
BS00094681_51	A/C	1A	376069974	+	NA	NA	NA	NA	NA	NA	A	A	A	A	C	C	A	C	A	A	A	A	A	A	C	C	A	C	C	A	A	A	C	C	C	C	A	C	C	A	A	C	C	C	C	A	A	A	A
wsnp_BE403956A_Ta_2_3	A/C	1A	376844866	+	NA	NA	NA	NA	NA	NA	A	A	A	A	C	C	A	C	A	A	A	A	A	A	C	C	A	C	C	A	A	A	C	C	C	C	A	C	C	A	A	C	C	C	C	A	A	A	A
IACX293	A/C	1A	376845224	+	NA	NA	NA	NA	NA	NA	A	A	A	A	C	C	A	C	A	A	A	A	A	A	C	C	A	C	C	A	A	A	C	C	C	C	A	C	C	A	A	C	C	C	C	A	A	A	A
wsnp_BE403956B_Ta_2_3	C/A	1A	376845305	+	NA	NA	NA	NA	NA	NA	C	C	A	C	A	C	C	C	C	A	C	A	A	C	A	A	C	C	A	C	A	A	C	C	C	C	C	C	C	A	C	A	A	C	C	C	C	C	C
BS00077199_51	C/A	1A	376851332	+	NA	NA	NA	NA	NA	NA	C	C	C	C	A	A	C	A	C	C	C	C	C	C	A	A	C	A	A	C	C	C	A	A	A	A	C	A	A	C	C	A	A	A	A	C	C	C	C
wsnp_Ex_rep_c69738_68695568	C/A	1A	377511887	+	NA	NA	NA	NA	NA	NA	C	C	C	C	A	A	C	A	C	C	C	C	C	C	A	A	C	A	A	C	C	C	C	A	A	A	C	A	A	C	C	A	A	A	A	C	C	C	C
Kukri_c54467_100	C/A	1A	377512037	+	NA	NA	NA	NA	NA	NA	C	C	C	C	A	A	C	A	C	C	C	C	C	C	A	A	C	A	A	C	C	C	C	A	A	A	C	A	A	C	C	A	A	A	A	C	C	C	C
wsnp_Ku_c47386_53862969	C/A	1A	377514203	+	NA	NA	NA	NA	NA	NA	C	C	C	C	A	A	C	A	C	C	C	C	C	C	A	A	C	A	A	C	C	C	A	A	A	A	C	A	A	C	C	A	A	A	A	C	C	C	C
Excalibur_rep_c107144_405	C/A	1A	377514323	+	NA	NA	NA	NA	NA	NA	C	C	C	C	A	A	C	A	C	C	C	C	C	C	A	A	C	A	A	C	C	C	A	A	A	A	C	A	A	C	C	A	A	A	A	C	C	C	C
Kukri_c29668_338	C/A	1A	377518975	+	NA	NA	NA	NA	NA	NA	C	C	C	C	A	A	C	A	C	C	C	C	C	C	A	A	C	A	A	C	C	C	A	A	A	A	C	A	A	C	C	A	A	A	A	C	C	C	C
wsnp_Ex_c5543_9763520	A/C	1A	377519614	+	NA	NA	NA	NA	NA	NA	A	A	A	A	C	C	A	C	A	A	A	A	A	A	C	C	A	C	C	A	A	A	C	C	C	C	A	C	C	A	A	C	C	C	C	A	A	A	A
Kukri_rep_c115954_137	C/A	1A	377521097	+	NA	NA	NA	NA	NA	NA	C	C	C	C	A	A	C	A	C	C	C	C	C	C	A	A	C	A	A	C	C	C	A	A	A	A	C	A	A	C	C	A	A	A	A	C	C	C	C
IAAV7929	C/A	1A	378044874	+	NA	NA	NA	NA	NA	NA	C	C	C	C	A	A	C	A	C	C	C	C	C	C	A	A	C	A	A	C	C	C	A	A	A	A	C	A	A	C	C	A	A	A	A	C	C	C	C
BS00011712_51	A/C	1A	378044996	+	NA	NA	NA	NA	NA	NA	A	A	C	A	C	A	A	A	A	C	A	C	C	A	C	C	A	A	C	A	C	C	A	A	A	A	A	A	A	C	A	C	C	A	A	A	A	A	A
wsnp_Ra_c24776_34331660	A/C	1A	378357789	+	NA	NA	NA	NA	NA	NA	A	A	A	A	A	C	A	C	A	A	A	A	A	A	C	C	A	C	C	A	A	A	C	C	C	C	A	A	C	A	A	C	C	C	C	A	A	A	A
Ku_c13515_171	C/A	1A	378513217	+	NA	NA	NA	NA	NA	NA	C	C	A	C	A	C	C	C	C	A	C	A	A	C	A	A	C	C	A	C	A	A	C	C	C	C	C	C	C	A	C	A	A	C	C	C	C	C	C
wsnp_Ku_c4413_8008008	C/A	1A	378911340	+	NA	NA	NA	NA	NA	NA	C	C	C	C	A	A	C	A	C	C	C	C	C	C	A	A	C	A	A	C	C	C	A	A	A	A	C	A	A	C	C	A	A	A	A	C	C	C	C
wsnp_Ex_c35563_43690084	A/C	1A	378911574	+	NA	NA	NA	NA	NA	NA	A	A	A	A	C	C	A	C	A	A	A	A	A	A	C	C	A	C	C	A	A	A	C	C	C	C	A	C	C	A	A	C	C	C	C	A	A	A	A
wsnp_Ra_c4481_8119609	C/A	1A	378912469	+	NA	NA	NA	NA	NA	NA	C	C	C	C	A	A	C	A	C	C	C	C	C	C	A	A	C	A	A	C	C	C	A	A	A	A	C	A	A	C	C	A	A	A	A	C	C	C	C
TA016013-1040	C/A	1A	378912538	+	NA	NA	NA	NA	NA	NA	C	C	C	C	A	A	C	A	C	C	C	C	C	C	A	A	C	A	A	C	C	C	A	A	A	A	C	A	A	C	C	A	A	A	A	C	C	C	C
wsnp_Ex_c10100_16600633	C/A	1A	378912575	+	NA	NA	NA	NA	NA	NA	C	C	C	C	A	A	C	A	C	C	C	C	C	C	A	A	C	A	A	C	C	C	A	A	A	A	C	A	A	C	C	A	A	A	A	C	C	C	C
BS00110766_51	C/A	1A	379117977	+	NA	NA	NA	NA	NA	NA	C	C	C	C	A	A	C	A	C	C	C	C	C	C	A	A	C	A	A	C	C	C	A	A	A	A	C	A	A	C	C	A	A	A	A	C	C	C	C
Kukri_rep_c106037_96	A/C	1A	382441606	+	NA	NA	NA	NA	NA	NA	A	A	A	A	C	C	A	C	A	A	A	A	A	A	C	C	A	C	C	A	A	A	C	C	C	C	A	C	C	A	A	C	C	C	C	A	A	A	A
Excalibur_rep_c113303_500	C/A	1A	382451900	+	NA	NA	NA	NA	NA	NA	C	C	C	C	A	A	C	A	C	C	C	C	C	C	A	A	C	A	A	C	C	C	A	A	A	A	C	A	A	C	C	A	A	A	A	C	C	C	C
wsnp_Ex_c3565_6521098	C/A	1A	382452018	+	NA	NA	NA	NA	NA	NA	C	C	C	C	A	A	C	A	C	C	C	C	C	C	A	A	C	A	A	C	C	C	A	A	A	A	C	A	A	C	C	A	A	A	A	C	C	C	C
wsnp_Ex_c3565_6520901	C/A	1A	382452215	+	NA	NA	NA	NA	NA	NA	C	C	C	C	A	A	C	A	C	C	C	C	C	C	A	A	C	A	A	C	C	C	A	A	A	A	C	A	A	C	C	A	A	A	A	C	C	C	C
Excalibur_c3565_2673	A/C	1A	382452385	+	NA	NA	NA	NA	NA	NA	A	A	A	A	C	C	A	C	A	A	A	A	A	A	C	C	A	C	C	A	A	A	C	C	C	C	A	C	C	A	A	C	C	C	C	A	A	A	A
RAC875_c105730_397	C/A	1A	382453117	+	NA	NA	NA	NA	NA	NA	C	C	C	C	A	A	C	A	C	C	C	C	C	C	A	A	C	A	A	C	C	C	A	A	A	A	C	A	A	C	C	A	A	A	A	C	C	C	C
RAC875_c24560_604	A/C	1A	382461035	+	NA	NA	NA	NA	NA	NA	A	A	A	A	C	C	A	C	A	A	A	A	A	A	C	C	A	C	C	A	A	A	C	C	C	C	A	C	C	A	A	C	C	C	C	A	A	A	A
BS00068358_51	C/A	1A	382584567	+	NA	NA	NA	NA	NA	NA	C	C	C	C	A	A	C	A	C	C	C	C	C	C	A	A	C	A	A	C	C	C	A	A	A	A	C	A	A	C	C	A	A	A	A	C	C	C	C
RAC875_c25799_457	A/C	1A	382801521	+	NA	NA	NA	NA	NA	NA	A	A	A	A	C	C	A	C	A	A	A	A	A	A	C	C	A	C	C	A	A	A	C	C	C	C	A	C	C	A	A	C	C	C	C	A	A	A	A
GENE-0235_245	A/C	1A	382803354	+	NA	NA	NA	NA	NA	NA	A	A	A	A	C	C	A	C	A	A	A	A	A	A	C	C	A	C	C	A	A	A	C	C	C	C	A	C	C	A	A	C	C	C	C	A	A	A	A
GENE-0235_131	C/A	1A	382803464	+	NA	NA	NA	NA	NA	NA	C	C	A	C	A	C	C	C	C	C	C	C	A	C	A	A	C	C	A	C	A	C	C	C	C	C	C	C	C	C	C	A	A	C	C	C	C	C	C
BS00041358_51	C/A	1A	383304435	+	NA	NA	NA	NA	NA	NA	C	C	C	C	A	A	C	A	C	C	C	C	C	C	A	A	C	A	A	C	C	C	A	A	A	A	C	A	A	C	C	A	A	A	A	C	C	C	C
RAC875_c31168_238	A/C	1A	383710438	+	NA	NA	NA	NA	NA	NA	A	A	A	A	C	C	A	C	A	A	A	A	A	A	C	C	A	C	C	A	A	A	C	C	C	C	A	C	C	A	A	C	C	C	C	A	A	A	A
RAC875_c12808_182	C/A	1A	383713746	+	NA	NA	NA	NA	NA	NA	C	C	C	C	A	A	C	A	C	C	C	C	C	C	A	A	C	A	A	C	C	C	A	A	A	A	C	A	A	C	C	A	A	A	A	C	C	C	C
BS00065146_51	C/A	1A	384216348	+	NA	NA	NA	NA	NA	NA	C	C	C	C	A	A	C	A	C	C	C	C	C	C	A	A	C	A	A	C	C	C	A	A	A	A	C	A	A	C	C	A	A	A	A	C	C	C	C
wsnp_Ex_c6817_11761300	C/A	1A	384217840	+	NA	NA	NA	NA	NA	NA	C	C	C	C	A	A	C	A	C	C	C	C	C	C	A	A	C	A	A	C	C	C	A	A	A	A	C	A	A	C	C	A	A	A	A	C	C	C	C
wsnp_Ex_c6817_11762714	C/A	1A	384222807	+	NA	NA	NA	NA	NA	NA	C	C	C	C	A	A	C	A	C	C	C	C	C	C	A	A	C	A	A	C	C	C	A	A	A	A	C	A	A	C	C	A	A	A	A	C	C	C	C
BobWhite_c12841_56	A/C	1A	385951574	+	NA	NA	NA	NA	NA	NA	A	A	A	A	C	C	A	C	A	A	A	A	A	A	C	C	A	C	C	A	A	A	C	C	C	C	A	C	C	A	A	C	C	C	C	A	A	A	A
wsnp_Ex_c3986_7217641	C/A	1A	386968699	+	NA	NA	NA	NA	NA	NA	C	C	C	C	A	A	C	A	C	C	C	C	C	C	A	A	C	A	A	C	C	C	A	A	A	A	C	A	A	C	C	A	A	A	A	C	C	C	C
Tdurum_contig28899_127	A/C	1A	387499335	+	NA	NA	NA	NA	NA	NA	A	A	A	A	C	C	A	C	A	A	A	A	A	A	C	C	A	C	C	A	A	A	C	C	C	C	A	C	C	A	A	C	C	C	C	A	A	A	A
wsnp_Ex_rep_c66562_64849366	C/A	1A	387511084	+	NA	NA	NA	NA	NA	NA	C	C	C	C	A	A	C	A	C	C	C	C	C	C	A	A	C	A	A	C	C	C	A	A	A	A	C	A	A	C	C	A	A	A	A	C	C	C	C
BobWhite_c4942_279	A/C	1A	389122587	+	NA	NA	NA	NA	NA	NA	A	C	C	C	C	A	A	A	C	A	A	A	A	A	A	A	A	A	A	A	A	A	C	A	A	A	A	A	A	C	C	A	A	C	C	C	A	C	C
GENE-0283_96	C/A	1A	389763458	+	NA	NA	NA	NA	NA	NA	C	C	A	C	A	C	C	C	C	C	C	C	A	C	A	A	C	C	A	C	C	C	C	C	C	C	C	C	C	C	C	A	A	C	C	C	C	C	C
GENE-4605_536	C/A	1A	391469875	+	NA	NA	NA	NA	NA	NA	C	C	A	C	A	C	C	C	C	A	C	A	A	C	A	A	C	C	A	C	C	A	C	C	C	C	C	C	C	A	C	A	A	C	C	C	C	C	C
GENE-0491_632	A/C	1A	391689804	+	NA	NA	NA	NA	NA	NA	C	C	A	C	A	A	A	A	A	C	A	C	C	C	A	A	A	A	A	A	A	A	C	A	A	A	A	A	A	C	A	A	A	A	A	A	A	A	A
Kukri_c12151_769	A/C	1A	392849337	+	NA	NA	NA	NA	NA	NA	A	A	C	A	C	A	A	A	A	A	A	A	C	A	C	C	A	A	C	A	A	C	A	A	A	A	A	A	A	C	A	C	C	A	A	A	A	A	A
Tdurum_contig25434_209	C/A	1A	392849776	+	NA	NA	NA	NA	NA	NA	C	C	A	C	A	C	C	C	C	C	C	C	A	C	A	A	C	C	A	C	C	A	C	C	C	C	C	C	C	A	C	A	A	C	C	C	C	C	C
Tdurum_contig25434_218	C/A	1A	392849785	+	NA	NA	NA	NA	NA	NA	C	C	A	C	A	C	C	C	C	C	C	C	A	C	A	A	C	C	A	C	C	A	C	C	C	C	C	C	C	A	C	A	A	C	C	C	C	C	C
IACX5814	C/A	1A	393368597	+	NA	NA	NA	NA	NA	NA	C	C	A	C	A	C	C	C	C	C	C	C	A	C	A	A	C	C	A	C	C	A	C	C	C	C	C	C	C	A	C	A	A	C	C	C	C	C	C
RAC875_c9899_510	A/C	1A	393530699	+	NA	NA	NA	NA	NA	NA	C	C	A	C	A	A	A	A	A	C	A	C	C	C	A	A	A	A	A	A	A	A	C	A	A	A	A	A	A	C	A	A	A	A	A	A	A	A	A
Excalibur_rep_c84731_611	A/C	1A	394208548	+	NA	NA	NA	NA	NA	NA	C	C	A	C	A	A	A	A	A	C	A	C	C	C	A	A	A	A	A	A	A	A	C	A	A	A	A	A	A	C	A	A	A	A	A	A	A	A	A
Tdurum_contig29228_114	C/A	1A	395919794	+	NA	NA	NA	NA	NA	NA	C	C	A	C	A	C	C	C	C	C	C	C	A	C	A	A	C	C	A	C	C	C	C	C	C	C	C	C	C	C	C	A	A	C	C	C	C	C	C
Tdurum_contig42129_3350	C/A	1A	395925441	+	NA	NA	NA	NA	NA	NA	C	C	C	C	A	C	C	A	C	A	C	C	A	C	A	A	C	C	A	A	C	A	C	C	C	C	C	C	C	A	A	A	A	C	C	C	C	C	C
RAC875_c9833_297	C/A	1A	395926894	+	NA	NA	NA	NA	NA	NA	C	C	C	C	C	C	C	C	C	C	C	C	C	C	C	C	C	C	C	C	C	C	A	C	C	C	C	C	C	C	C	C	C	C	C	C	C	C	C
RAC875_c39200_143	C/A	1A	396263725	+	NA	NA	NA	NA	NA	NA	A	A	C	A	C	C	C	C	C	A	C	A	A	A	C	C	C	C	C	C	C	C	C	C	C	C	C	C	C	A	C	C	C	C	C	C	C	C	C
RAC875_c32894_1038	C/A	1A	396518044	+	NA	NA	NA	NA	NA	NA	C	C	A	C	A	C	C	C	C	C	C	C	A	C	A	A	C	C	A	C	C	A	C	C	C	C	C	C	C	A	C	A	A	C	C	C	C	C	C
Kukri_rep_c96140_621	A/C	1A	396518306	+	NA	NA	NA	NA	NA	NA	A	A	A	A	A	A	A	A	A	A	A	A	A	A	A	A	A	A	A	A	A	A	C	A	A	A	A	A	A	A	A	A	A	A	A	A	A	A	A
RAC875_rep_c71685_445	A/C	1A	396842870	+	NA	NA	NA	NA	NA	NA	A	A	C	A	C	A	A	A	A	A	A	A	C	A	C	C	A	A	C	A	A	C	A	A	A	A	A	A	A	C	A	C	C	A	A	A	A	A	A
Kukri_c8332_120	A/C	1A	398148585	+	NA	NA	NA	NA	NA	NA	C	C	A	C	A	A	A	A	A	C	A	C	C	C	A	A	A	A	A	A	A	A	A	A	A	A	A	A	A	C	A	A	A	A	A	A	A	A	A
Tdurum_contig24079_635	C/A	1A	399339405	+	NA	NA	NA	NA	NA	NA	A	A	C	A	C	C	C	C	C	A	C	A	A	A	C	C	C	C	C	C	C	C	C	C	C	C	C	C	C	A	C	C	C	C	C	C	C	C	C
TA004725-0348	A/C	1A	399444508	+	NA	NA	NA	NA	NA	NA	C	C	A	C	A	C	A	C	A	C	A	C	C	C	C	A	A	C	A	A	A	A	C	C	C	C	A	A	A	C	A	A	A	A	A	A	A	A	A
Excalibur_c19374_344	C/A	1A	399722286	+	NA	NA	NA	NA	NA	NA	C	C	C	C	C	C	C	C	C	C	C	C	C	C	C	C	C	C	C	C	C	C	A	C	C	C	C	C	C	C	C	C	C	C	C	C	C	C	C
BS00012051_51	A/C	1A	403900728	+	NA	NA	NA	NA	NA	NA	A	A	A	C	A	A	A	A	A	A	A	A	A	A	A	A	A	C	A	A	A	C	A	A	C	C	A	A	A	C	A	C	A	C	A	A	A	A	A
Ku_c10106_313	C/A	1A	404446126	+	NA	NA	NA	NA	NA	NA	C	C	A	C	A	C	C	C	C	C	C	C	A	C	A	A	C	C	A	C	C	A	C	C	C	C	C	C	C	A	C	C	A	C	C	C	C	C	C
Kukri_rep_c73393_848	A/C	1A	404446477	+	NA	NA	NA	NA	NA	NA	A	A	C	A	C	A	A	A	A	A	A	A	C	A	C	C	A	A	C	A	A	C	A	A	A	A	A	A	A	C	A	A	C	A	A	A	A	A	A
GENE-0549_18	C/A	1A	404665068	+	NA	NA	NA	NA	NA	NA	C	C	A	C	A	C	C	C	C	C	C	C	A	C	A	A	C	C	A	C	C	A	C	C	C	C	C	C	C	A	C	C	A	C	C	C	C	C	C
JD_c6360_288	C/A	1A	404665109	+	NA	NA	NA	NA	NA	NA	C	C	A	C	A	C	C	C	C	C	C	C	A	C	A	A	C	C	A	C	C	A	C	C	C	C	C	C	C	A	C	C	A	C	C	C	C	C	C
BobWhite_rep_c64736_316	C/A	1A	413868232	+	NA	NA	NA	NA	NA	NA	C	C	A	A	C	A	A	A	C	C	A	C	C	C	A	A	A	C	A	A	C	A	A	A	C	C	C	A	C	C	A	C	C	A	C	A	A	C	C
Tdurum_contig10250_272	A/C	1A	414050130	+	NA	NA	NA	NA	NA	NA	A	A	A	A	C	A	C	A	C	A	C	A	A	A	A	C	A	A	C	A	C	A	A	A	A	A	A	C	C	A	A	C	C	C	C	A	A	A	A
Kukri_c65726_173	A/C	1A	419186048	+	NA	NA	NA	NA	NA	NA	A	A	A	C	A	A	A	A	A	A	A	A	A	A	A	A	A	A	A	A	A	A	A	A	A	A	A	A	A	A	A	C	A	A	A	A	A	A	A
BobWhite_c30109_240	A/C	1A	422241713	+	NA	NA	NA	NA	NA	NA	C	C	C	C	C	A	C	A	C	C	C	A	A	C	A	C	A	A	A	A	A	A	A	A	A	A	A	C	C	C	A	C	C	C	C	A	A	A	A
Tdurum_contig25797_564	C/A	1A	422242256	+	NA	NA	NA	NA	NA	NA	C	C	C	C	C	A	C	C	C	C	C	C	C	C	A	C	C	A	C	C	C	C	C	A	C	C	C	C	C	C	C	C	C	C	C	C	C	C	C
Excalibur_c53069_54	C/A	1A	423508090	+	NA	NA	NA	NA	NA	NA	C	C	C	C	C	C	C	C	C	C	C	C	C	C	C	C	C	A	A	A	A	C	C	C	C	C	C	C	C	C	C	C	C	C	C	C	C	C	C
RFL_Contig530_2305	A/C	1A	426644827	+	NA	NA	NA	NA	NA	NA	A	A	A	A	A	C	A	C	A	A	A	A	A	A	C	A	A	C	A	A	A	A	C	C	C	C	A	A	A	A	A	A	A	A	A	A	A	A	A
Kukri_c65726_314	C/A	1A	427099809	+	NA	NA	NA	NA	NA	NA	C	C	C	A	C	C	C	C	C	C	C	C	C	C	C	C	C	C	C	C	C	C	C	C	C	C	C	C	C	C	C	A	C	C	C	C	C	C	C
Tdurum_contig45357_821	C/A	1A	427102164	+	NA	NA	NA	NA	NA	NA	C	C	C	A	C	C	C	C	C	C	C	C	C	C	C	C	C	A	C	C	C	C	C	C	A	A	C	C	C	C	C	A	C	A	C	C	C	C	C
wsnp_Ra_c8484_14372815	A/C	1A	429660333	+	NA	NA	NA	NA	NA	NA	A	A	C	A	A	A	A	A	A	A	A	A	C	A	C	C	A	A	C	A	A	A	A	A	A	A	A	A	A	A	A	A	C	A	A	A	A	A	A
wsnp_Ex_c17452_26163465	A/C	1A	429660636	+	NA	NA	NA	NA	NA	NA	A	A	C	A	A	A	A	A	A	A	A	A	C	A	C	C	A	A	C	A	A	A	A	A	A	A	A	A	A	A	A	A	C	A	A	A	A	A	A
TA002594-0782	A/C	1A	432017255	+	NA	NA	NA	NA	NA	NA	A	A	A	A	A	C	A	C	A	A	A	A	A	A	C	A	A	C	A	A	A	A	C	C	C	C	A	A	A	A	A	A	A	A	A	A	A	A	A
RFL_Contig5706_1294	A/C	1A	432845545	+	NA	NA	NA	NA	NA	NA	A	A	C	A	A	A	A	A	A	A	A	A	C	A	C	C	A	A	C	A	A	A	A	A	A	A	A	A	A	A	A	A	C	A	A	A	A	A	A
Tdurum_contig99671_174	C/A	1A	434406888	+	NA	NA	NA	NA	NA	NA	C	C	C	C	C	A	C	A	C	C	C	C	C	C	A	C	C	A	C	C	C	C	C	A	A	A	C	C	C	C	C	C	C	C	C	C	C	C	C
Tdurum_contig43203_318	A/C	1A	434454926	+	NA	NA	NA	NA	NA	NA	A	A	A	A	A	C	A	C	A	A	A	A	A	A	C	A	A	C	A	A	A	A	A	C	C	C	A	A	A	A	A	A	A	A	A	A	A	A	A
wsnp_Ex_c22963_32183009	A/C	1A	434455590	+	NA	NA	NA	NA	NA	NA	A	A	A	A	A	C	A	C	A	A	A	A	A	A	C	A	A	C	A	A	A	A	A	C	C	C	A	A	A	A	A	A	A	A	A	A	A	A	A
Ex_c25689_1606	A/C	1A	434829207	+	NA	NA	NA	NA	NA	NA	A	A	A	A	A	C	A	C	A	A	A	A	A	A	C	A	A	C	A	A	A	A	A	C	C	C	A	A	A	A	A	A	A	A	A	A	A	A	A
Ex_c25689_1603	C/A	1A	434829210	+	NA	NA	NA	NA	NA	NA	C	C	C	C	C	A	C	A	C	C	C	C	C	C	A	C	C	A	C	C	C	C	C	A	A	A	C	C	C	C	C	C	C	C	C	C	C	C	C
Ra_c54249_1031	C/A	1A	434829304	+	NA	NA	NA	NA	NA	NA	C	C	C	C	C	A	C	A	C	C	C	C	C	C	A	C	C	A	C	C	C	C	C	A	A	A	C	C	C	C	C	C	C	C	C	C	C	C	C
RAC875_rep_c104557_1245	C/A	1A	436276669	+	NA	NA	NA	NA	NA	NA	C	C	C	C	C	A	C	A	C	C	C	C	C	C	A	C	C	A	C	C	C	C	C	A	A	A	C	C	C	C	C	C	C	C	C	C	C	C	C
Tdurum_contig50221_210	A/C	1A	436280013	+	NA	NA	NA	NA	NA	NA	A	A	A	A	A	C	A	C	A	A	A	A	A	A	C	A	A	C	A	A	A	A	A	C	C	C	A	A	A	A	A	A	A	A	A	A	A	A	A
RAC875_c6664_63	A/C	1A	436723035	+	NA	NA	NA	NA	NA	NA	A	A	A	A	A	C	A	C	A	A	A	A	A	A	C	A	A	C	A	A	A	A	A	C	C	C	A	A	A	A	A	A	A	A	A	A	A	A	A
Kukri_c23350_433	A/C	1A	436723065	+	NA	NA	NA	NA	NA	NA	A	A	A	A	A	C	A	C	A	A	A	A	A	A	C	A	A	C	A	A	A	A	A	C	C	C	A	A	A	A	A	A	A	A	A	A	A	A	A
Ex_c12584_2014	A/C	1A	436910836	+	NA	NA	NA	NA	NA	NA	A	A	A	A	A	C	A	C	A	A	A	A	A	A	C	A	A	C	A	A	A	A	A	C	C	C	A	A	A	A	A	A	A	A	A	A	A	A	A
Ex_c36987_538	A/C	1A	437413332	+	NA	NA	NA	NA	NA	NA	A	A	A	A	A	C	A	C	A	A	A	A	A	A	C	A	A	C	A	A	A	A	A	C	C	C	A	A	A	A	A	A	A	A	A	A	A	A	A
wsnp_Ex_c10257_16825240	A/C	1A	438263704	+	NA	NA	NA	NA	NA	NA	A	A	A	A	A	C	A	C	A	A	A	A	A	A	C	A	A	C	A	A	A	A	A	C	C	C	A	A	A	A	A	A	A	A	A	A	A	A	A
wsnp_Ex_rep_c69986_68942866	C/A	1A	440131587	+	NA	NA	NA	NA	NA	NA	C	C	C	C	C	A	C	A	C	C	C	C	C	C	C	C	A	C	C	A	A	A	C	A	C	C	C	A	C	A	A	C	C	C	C	C	A	C	C
RAC875_rep_c74070_518	A/C	1A	440131660	+	NA	NA	NA	NA	NA	NA	A	A	A	A	A	C	A	C	A	A	A	A	A	A	A	A	C	A	A	C	C	C	A	C	A	A	A	C	A	C	C	A	A	A	A	A	C	A	A
JD_c63991_766	C/A	1A	440132802	+	NA	NA	NA	NA	NA	NA	C	C	C	C	C	A	C	A	C	C	C	C	C	C	A	C	C	A	C	C	C	C	C	A	A	A	C	C	C	C	C	C	C	C	C	C	C	C	C
Ex_c4121_1205	C/A	1A	440141575	+	NA	NA	NA	NA	NA	NA	C	C	C	C	C	A	C	A	C	C	C	C	C	C	A	C	C	A	C	C	C	C	C	A	A	A	C	C	C	C	C	C	C	C	C	C	C	C	C
Ku_c23960_333	A/C	1A	440198027	+	NA	NA	NA	NA	NA	NA	A	A	A	A	A	C	A	C	A	A	A	A	A	A	C	A	A	C	A	A	A	A	A	C	C	C	A	A	A	A	A	A	A	A	A	A	A	A	A
IAAV4866	C/A	1A	442005094	+	NA	NA	NA	NA	NA	NA	C	C	C	C	C	A	C	A	C	C	C	C	C	C	C	C	A	C	C	A	A	A	C	A	C	C	C	A	C	A	A	C	C	C	C	C	A	C	C
wsnp_Ex_rep_c68712_67571580	C/A	1A	442265571	+	NA	NA	NA	NA	NA	NA	C	C	C	C	C	A	C	A	C	C	C	C	C	C	C	C	A	C	C	A	A	C	C	A	C	C	C	A	C	C	A	C	C	C	C	C	A	C	C
Excalibur_c95579_465	C/A	1A	442267483	+	NA	NA	NA	NA	NA	NA	C	C	C	C	C	C	C	C	C	C	C	C	C	C	A	C	C	C	A	A	C	C	C	C	C	C	C	C	C	C	C	C	C	C	C	C	C	C	C
Excalibur_c869_2091	C/A	1A	442935381	+	NA	NA	NA	NA	NA	NA	C	C	A	C	C	A	C	A	C	C	C	C	C	C	C	C	A	C	C	A	A	C	C	A	C	C	C	A	C	C	A	C	C	C	C	C	A	A	A
wsnp_Ex_rep_c66846_65240088	A/C	1A	443059667	+	NA	NA	NA	NA	NA	NA	A	A	A	A	A	C	A	C	A	A	A	A	A	A	C	A	A	C	A	A	A	A	C	C	C	C	A	A	A	A	A	A	A	A	A	A	A	A	A
GENE-0505_443	A/C	1A	443585485	+	NA	NA	NA	NA	NA	NA	A	A	C	C	A	C	A	A	A	A	A	A	C	A	C	C	C	C	C	C	C	A	A	A	C	C	A	C	A	A	C	C	C	C	A	A	A	A	A
BobWhite_rep_c51642_1057	C/A	1A	445005074	+	NA	NA	NA	NA	NA	NA	C	C	C	C	C	C	C	A	C	C	C	C	C	C	C	C	C	C	C	C	C	C	C	A	C	C	C	C	C	C	C	C	C	C	C	C	A	C	C
wsnp_Ex_c31567_40338517	C/A	1A	445009058	+	NA	NA	NA	NA	NA	NA	C	C	C	C	C	C	C	A	C	C	C	C	C	C	C	C	C	C	C	C	C	C	C	A	C	C	C	C	C	C	C	C	C	C	C	C	A	C	C
Kukri_c49015_1606	C/A	1A	445014634	+	NA	NA	NA	NA	NA	NA	C	C	C	C	C	C	C	A	C	C	C	C	C	C	C	C	C	C	C	C	C	C	C	A	C	C	C	C	C	C	C	C	C	C	C	C	A	C	C
Kukri_c49015_1700	A/C	1A	445015479	+	NA	NA	NA	NA	NA	NA	A	A	A	A	A	A	A	C	A	A	A	A	A	A	A	A	A	A	A	A	A	A	A	C	A	A	A	A	A	A	A	A	A	A	A	A	C	A	A
BobWhite_rep_c66032_270	C/A	1A	445928312	+	NA	NA	NA	NA	NA	NA	C	C	A	C	C	A	C	A	A	A	C	A	A	C	A	A	A	C	A	A	A	A	C	A	C	C	C	A	C	A	A	C	A	C	C	C	A	C	C
wsnp_Ra_c21032_30370234	C/A	1A	447055379	+	NA	NA	NA	NA	NA	NA	C	C	A	C	C	C	C	C	C	C	C	C	A	C	A	A	C	C	A	C	C	C	C	C	C	C	C	C	C	C	C	C	A	C	C	C	C	C	C
Excalibur_c42595_581	C/A	1A	447677908	+	NA	NA	NA	NA	NA	NA	C	C	C	A	C	C	C	C	C	A	C	A	A	C	C	C	C	C	C	C	C	C	C	C	C	C	C	C	C	C	C	C	C	C	C	C	C	C	C
wsnp_Ex_rep_c66883_65286958	C/A	1A	447678387	+	NA	NA	NA	NA	NA	NA	C	C	C	C	C	C	C	A	A	A	C	A	C	C	C	C	C	C	C	C	C	A	C	A	C	C	C	C	C	A	C	C	C	C	C	C	A	C	C
Kukri_c35255_1312	A/C	1A	449793645	+	NA	NA	NA	NA	NA	NA	A	A	C	A	A	A	A	A	A	A	A	A	A	A	C	C	A	A	A	A	A	A	A	A	A	A	A	A	C	A	C	C	C	A	A	A	A	A	A
IAAV7383	A/C	1A	450409245	+	NA	NA	NA	NA	NA	NA	A	A	C	A	A	C	A	C	C	C	A	C	C	A	C	C	C	A	C	C	C	C	A	C	A	A	A	C	A	C	C	A	C	A	A	A	C	A	A
wsnp_Ex_c2004_3770146	A/C	1A	450697348	+	NA	NA	NA	NA	NA	NA	A	A	A	A	A	A	A	C	A	A	A	A	A	A	A	A	A	A	A	A	A	A	A	C	A	A	A	A	A	A	A	A	A	A	A	A	C	A	A
RAC875_c46646_549	C/A	1A	451707859	+	NA	NA	NA	NA	NA	NA	C	C	C	C	C	A	C	C	C	C	C	C	C	C	C	C	A	C	C	A	A	A	C	C	C	C	C	A	C	A	A	C	C	C	C	C	C	C	C
IACX5699	C/A	1A	453815464	+	NA	NA	NA	NA	NA	NA	A	A	C	C	C	C	C	C	A	C	C	C	C	A	C	C	C	C	C	C	C	A	C	C	C	C	C	C	C	A	A	A	C	A	C	C	C	C	C
wsnp_Ku_c20139_29729256	A/C	1A	454213387	+	NA	NA	NA	NA	NA	NA	A	A	C	A	A	A	A	A	A	A	A	A	C	A	C	C	A	A	C	A	A	A	A	A	A	A	A	A	A	A	A	A	C	A	A	A	A	A	A
RAC875_c8878_232	A/C	1A	454511127	+	NA	NA	NA	NA	NA	NA	A	A	C	A	A	C	A	A	A	A	A	A	C	A	C	C	C	A	C	C	C	C	A	A	A	A	A	C	A	C	C	A	C	A	A	A	A	A	A
Kukri_c667_1073	C/A	1A	454516316	+	NA	NA	NA	NA	NA	NA	C	C	A	C	C	A	C	C	C	C	C	C	A	C	A	A	A	C	A	A	A	A	C	C	C	C	C	A	C	A	A	C	A	C	C	C	C	C	C
Kukri_c20672_360	C/A	1A	456081761	+	NA	NA	NA	NA	NA	NA	A	A	A	C	C	C	C	C	C	C	C	C	C	A	C	C	A	C	C	A	C	A	C	C	C	C	A	C	C	A	A	C	C	C	C	A	A	A	A
Excalibur_c50665_1323	A/C	1A	456266771	+	NA	NA	NA	NA	NA	NA	A	A	C	A	A	C	A	A	A	A	A	A	C	A	C	C	C	A	C	C	C	C	A	A	A	A	A	C	A	C	C	A	C	A	A	A	A	A	A
TA001197-0204	A/C	1A	456271878	+	NA	NA	NA	NA	NA	NA	A	A	C	A	A	C	A	A	A	A	A	A	C	A	C	C	C	A	C	C	C	C	A	A	A	A	A	C	A	C	C	A	C	A	A	A	A	A	A
Ku_c5611_1705	C/A	1A	459557204	+	NA	NA	NA	NA	NA	NA	C	C	C	C	C	C	C	C	C	C	C	C	C	C	C	C	C	A	C	C	C	A	C	C	C	C	C	C	A	A	A	C	A	C	A	C	C	C	C
BS00005206_51	C/A	1A	459687832	+	NA	NA	NA	NA	NA	NA	C	C	A	A	A	C	C	C	C	C	C	C	C	A	C	C	C	C	C	C	C	C	C	C	C	C	C	C	C	C	C	C	C	C	C	C	C	C	C
Kukri_c12945_349	A/C	1A	460289912	+	NA	NA	NA	NA	NA	NA	A	A	A	C	A	A	A	A	A	C	A	C	A	A	A	A	A	C	A	A	A	A	A	A	C	C	A	A	A	A	A	C	A	C	A	A	A	A	A
tplb0059e14_515	C/A	1A	460636780	+	NA	NA	NA	NA	NA	NA	A	A	A	C	C	C	C	C	C	C	C	C	C	A	C	C	A	C	C	A	C	A	C	C	C	C	A	C	C	A	A	C	C	C	C	A	A	A	A
Ra_c68984_1882	C/A	1A	460637139	+	NA	NA	NA	NA	NA	NA	C	C	C	C	C	A	C	C	C	C	C	C	C	C	C	C	A	C	C	A	A	A	C	C	C	C	C	A	C	A	A	C	C	C	C	C	C	C	C
Kukri_c35200_895	C/A	1A	461235618	+	NA	NA	NA	NA	NA	NA	A	A	A	C	C	C	C	C	C	C	C	C	C	A	C	C	A	C	C	A	C	A	C	C	C	C	A	C	C	A	A	C	C	C	C	A	A	A	A
IAAV5455	A/C	1A	461667246	+	NA	NA	NA	NA	NA	NA	A	A	C	A	A	A	A	A	A	A	A	A	C	A	C	C	A	A	C	A	A	A	A	A	A	A	A	A	A	A	A	A	C	A	A	A	A	A	A
Jagger_c1403_60	C/A	1A	462755618	+	NA	NA	NA	NA	NA	NA	C	C	C	C	C	A	C	C	C	C	C	C	C	C	C	C	C	A	C	C	C	C	C	C	A	A	C	C	C	C	C	C	C	C	C	C	C	C	C
tplb0041a22_935	C/A	1A	463699645	+	NA	NA	NA	NA	NA	NA	C	C	C	C	A	C	C	C	C	C	C	C	C	C	C	A	C	C	C	C	C	C	C	C	C	C	C	A	A	C	C	A	A	A	A	C	C	C	C
Kukri_c22434_513	A/C	1A	464129523	+	NA	NA	NA	NA	NA	NA	A	A	A	C	C	C	A	A	A	C	A	C	C	A	A	C	A	C	A	A	A	A	C	A	C	C	A	C	C	A	A	C	C	C	C	A	A	A	A
wsnp_Ku_c4018_7333828	A/C	1A	464129949	+	NA	NA	NA	NA	NA	NA	A	A	A	C	C	C	A	A	A	C	A	C	C	A	A	C	A	C	A	A	A	A	C	A	C	C	A	C	C	A	A	C	C	C	C	A	A	A	A
wsnp_Ex_c572_1138770	C/A	1A	464130115	+	NA	NA	NA	NA	NA	NA	C	C	C	A	A	A	C	C	C	A	C	A	A	C	C	A	C	A	C	C	C	C	A	C	A	A	C	A	A	C	C	A	A	A	A	C	C	C	C
IAAV7203	C/A	1A	464130346	+	NA	NA	NA	NA	NA	NA	C	C	C	A	A	A	C	C	C	A	C	A	A	C	C	A	C	A	C	C	C	C	A	C	A	A	C	A	A	C	C	A	A	A	A	C	C	C	C
wsnp_Ex_c572_1138339	C/A	1A	464130546	+	NA	NA	NA	NA	NA	NA	C	C	C	A	A	A	C	C	C	A	C	A	A	C	C	A	C	A	C	C	C	C	A	C	A	A	C	A	A	C	C	A	A	A	A	C	C	C	C
Ra_c2895_591	C/A	1A	464130901	+	NA	NA	NA	NA	NA	NA	C	C	C	A	A	A	C	C	C	A	C	A	A	C	C	A	C	A	C	C	C	C	A	C	A	A	C	A	A	C	C	A	A	A	A	C	C	C	C
RFL_Contig2270_1560	A/C	1A	464488277	+	NA	NA	NA	NA	NA	NA	A	A	A	A	A	C	A	C	A	A	A	A	A	A	A	A	C	A	A	C	C	C	A	C	A	A	A	C	A	C	C	A	A	A	A	A	C	A	A
RAC875_c87890_234	A/C	1A	464910594	+	NA	NA	NA	NA	NA	NA	A	A	A	A	A	C	A	C	A	A	A	A	A	A	A	A	C	A	A	C	C	C	A	C	A	A	A	A	A	C	C	A	A	A	A	A	C	A	A
Excalibur_c59894_97	A/C	1A	465501616	+	NA	NA	NA	NA	NA	NA	A	A	A	A	A	A	C	C	C	A	C	A	A	A	C	A	A	A	C	A	C	A	A	C	A	A	A	A	A	A	A	A	A	A	A	A	A	A	A
wsnp_Ku_c39862_48205590	C/A	1A	465515172	+	NA	NA	NA	NA	NA	NA	C	C	C	C	C	C	C	A	C	C	C	C	C	C	C	C	A	C	C	A	C	C	C	A	C	C	C	C	C	C	C	C	C	C	C	C	A	C	C
Kukri_c32430_109	A/C	1A	465515835	+	NA	NA	NA	NA	NA	NA	A	A	A	A	A	A	A	C	A	A	A	A	A	A	A	A	C	A	A	C	A	A	A	C	A	A	A	A	A	A	A	A	A	A	A	A	C	A	A
wsnp_Ex_c4310_7770452	A/C	1A	465933216	+	NA	NA	NA	NA	NA	NA	A	A	A	A	A	A	C	C	C	A	C	A	A	A	C	A	A	A	C	A	C	A	A	C	A	A	A	A	A	A	A	A	A	A	A	A	A	A	A
GENE-0106_229	C/A	1A	465934367	+	NA	NA	NA	NA	NA	NA	C	C	C	C	C	C	A	A	A	A	A	A	A	C	A	C	C	C	A	C	A	C	C	A	C	C	C	C	C	C	C	C	C	C	C	C	C	C	C
IACX18883	A/C	1A	466474758	+	NA	NA	NA	NA	NA	NA	A	A	A	A	A	A	C	C	C	A	C	A	A	A	C	A	A	A	C	A	C	A	A	C	A	A	A	A	A	A	A	A	A	A	A	A	A	A	A
RAC875_c86680_391	C/A	1A	466492075	+	NA	NA	NA	NA	NA	NA	C	C	C	C	C	C	A	C	A	C	A	C	C	C	C	C	C	C	A	C	A	C	C	C	C	C	C	C	C	C	C	C	C	C	C	C	C	C	C
Kukri_c88698_296	A/C	1A	466518780	+	NA	NA	NA	NA	NA	NA	A	A	A	A	A	A	C	A	C	A	C	A	A	A	A	A	A	A	C	A	C	A	A	A	A	A	A	A	A	A	A	A	A	A	A	A	A	A	A
BS00021719_51	A/C	1A	466810846	+	NA	NA	NA	NA	NA	NA	A	A	A	A	A	A	C	A	C	A	C	A	A	A	A	A	A	A	C	A	C	A	A	A	A	A	A	A	A	A	A	A	A	A	A	A	A	A	A
Kukri_c50572_263	C/A	1A	467181355	+	NA	NA	NA	NA	NA	NA	C	C	A	C	C	C	C	C	C	C	C	C	A	C	A	A	C	C	A	C	C	C	C	C	C	C	C	C	C	C	C	C	A	C	C	C	C	C	C
Excalibur_c154_375	C/A	1A	467710703	+	NA	NA	NA	NA	NA	NA	C	C	C	C	C	C	C	C	C	C	C	C	C	C	A	C	A	C	C	A	C	A	C	A	C	C	C	C	C	C	C	C	C	C	A	A	A	C	C
RAC875_c19014_725	A/C	1A	470261832	+	NA	NA	NA	NA	NA	NA	A	A	C	A	A	A	A	A	A	A	A	A	C	A	C	C	C	A	C	C	A	A	A	A	A	A	A	A	A	A	A	A	C	A	A	A	A	A	A
JD_c3116_778	A/C	1A	470261953	+	NA	NA	NA	NA	NA	NA	A	A	C	C	A	A	A	A	A	C	A	C	C	A	C	C	C	C	C	C	A	A	A	A	C	C	A	C	A	A	A	C	C	C	A	A	A	A	A
wsnp_Ex_c4561_8184576	A/C	1A	470261982	+	NA	NA	NA	NA	NA	NA	A	A	C	A	A	A	A	A	A	A	A	A	C	A	C	C	C	A	C	C	A	A	A	A	A	A	A	A	A	A	A	A	C	A	A	A	A	A	A
Ex_c28144_1843	C/A	1A	472953834	+	NA	NA	NA	NA	NA	NA	C	C	C	C	C	C	C	A	C	A	C	A	A	C	A	C	C	C	C	C	C	C	C	A	C	C	C	C	C	C	C	C	C	C	C	C	C	C	C
RAC875_c15426_1713	C/A	1A	472957706	+	NA	NA	NA	NA	NA	NA	C	C	C	C	C	C	C	A	C	A	C	A	A	C	A	C	C	C	C	C	C	C	C	A	C	C	C	C	C	C	C	C	C	C	C	C	C	C	C
IACX3496	C/A	1A	473121122	+	NA	NA	NA	NA	NA	NA	C	C	C	C	C	C	A	A	A	A	A	A	A	C	A	C	C	C	A	C	A	C	A	A	C	C	C	C	C	C	C	C	C	C	C	C	C	C	C
Kukri_c10453_875	A/C	1A	473329662	+	NA	NA	NA	NA	NA	NA	A	A	A	A	A	C	C	C	C	C	C	C	C	C	C	A	A	A	C	A	C	A	C	C	A	A	A	A	A	A	A	A	A	A	A	A	A	A	A
Ex_c8514_1342	A/C	1A	473331628	+	NA	NA	NA	NA	NA	NA	A	A	A	A	A	A	A	C	A	C	A	C	C	A	C	A	A	A	A	A	A	A	C	C	A	A	A	A	A	A	A	A	A	A	A	A	A	A	A
RAC875_rep_c119728_146	A/C	1A	473770825	+	NA	NA	NA	NA	NA	NA	A	A	C	C	A	A	A	A	A	C	A	C	C	A	C	C	C	C	C	C	A	A	A	A	C	C	A	C	A	A	A	C	C	C	A	A	A	A	A
IAAV213	C/A	1A	473771349	+	NA	NA	NA	NA	NA	NA	C	C	C	C	C	C	C	A	C	A	C	A	A	C	A	C	C	C	C	C	C	C	A	A	C	C	C	C	C	C	C	C	C	C	C	C	C	C	C
Excalibur_c5218_75	C/A	1A	473792362	+	NA	NA	NA	NA	NA	NA	C	C	A	A	C	C	C	C	C	A	C	A	A	C	A	A	A	A	A	A	C	C	C	C	A	A	C	A	C	C	C	A	A	A	C	C	C	C	C
wsnp_Ex_c25734_34995416	A/C	1A	473796877	+	NA	NA	NA	NA	NA	NA	A	A	A	A	A	A	A	C	A	C	A	C	C	A	C	A	A	A	A	A	A	A	C	C	A	A	A	A	A	A	A	A	A	A	A	A	A	A	A
BobWhite_rep_c49207_243	A/C	1A	474638136	+	NA	NA	NA	NA	NA	NA	A	A	A	A	A	A	A	C	A	C	A	C	C	A	C	A	A	A	A	A	A	A	C	C	A	A	A	A	A	A	A	A	A	A	A	A	A	A	A
BS00033469_51	C/A	1A	474660808	+	NA	NA	NA	NA	NA	NA	C	C	C	C	C	A	A	A	A	A	A	A	A	A	A	C	C	C	A	C	A	C	A	A	C	C	C	C	C	C	C	C	C	C	C	C	C	C	C
RAC875_c23158_301	C/A	1A	475041324	+	NA	NA	NA	NA	NA	NA	C	C	C	C	C	C	C	A	C	A	C	A	A	C	A	C	C	C	C	C	C	C	A	A	C	C	C	C	C	C	C	C	C	C	C	C	C	C	C
RAC875_c21625_246	C/A	1A	475253894	+	NA	NA	NA	NA	NA	NA	C	C	C	C	C	A	A	C	A	C	A	C	C	A	C	C	C	C	A	C	A	C	C	C	C	C	C	C	C	C	C	C	C	C	C	C	C	C	C
wsnp_Ex_c56097_58351893	A/C	1A	475256277	+	NA	NA	NA	NA	NA	NA	A	A	A	A	A	C	C	C	C	C	C	C	C	C	C	A	A	A	C	A	C	A	C	C	A	A	A	A	A	A	A	A	A	A	A	A	A	A	A
Excalibur_c56097_168	C/A	1A	475256802	+	NA	NA	NA	NA	NA	NA	C	C	C	C	C	A	A	C	A	C	A	C	C	A	C	C	C	C	A	C	A	C	C	C	C	C	C	C	C	C	C	C	C	C	C	C	C	C	C
Ra_c6038_588	C/A	1A	475259537	+	NA	NA	NA	NA	NA	NA	C	C	C	C	C	C	C	A	C	A	C	A	A	C	A	C	C	C	C	C	C	C	A	A	C	C	C	C	C	C	C	C	C	C	C	C	C	C	C
Ra_c58315_265	A/C	1A	475259982	+	NA	NA	NA	NA	NA	NA	A	A	A	A	A	C	C	C	C	C	C	C	C	C	C	A	A	A	C	A	C	A	C	C	A	A	A	A	A	A	A	A	A	A	A	A	A	A	A
RAC875_c31133_464	C/A	1A	475593345	+	NA	NA	NA	NA	NA	NA	C	C	A	C	C	C	C	C	C	C	C	C	C	C	C	A	C	C	C	C	A	C	A	C	C	C	C	C	A	C	C	C	A	C	C	C	C	C	C
Kukri_c3582_87	A/C	1A	476262728	+	NA	NA	NA	NA	NA	NA	A	A	A	A	A	A	C	C	C	A	C	A	A	A	C	A	A	A	C	A	C	A	C	C	A	A	A	A	A	A	A	A	A	A	A	A	A	A	A
CAP11_c654_240	C/A	1A	476320401	+	NA	NA	NA	NA	NA	NA	C	C	C	C	C	A	A	A	A	C	A	C	A	C	A	C	C	C	A	A	A	C	A	A	C	C	C	C	C	C	C	C	C	C	C	C	C	C	C
Kukri_c65942_493	C/A	1A	476930624	+	NA	NA	NA	NA	NA	NA	A	A	A	C	C	C	A	C	A	C	C	A	A	C	C	C	C	A	C	A	C	C	A	C	C	C	A	A	C	A	C	C	C	A	C	C	C	A	A
RAC875_c25507_551	A/C	1A	476930624	+	NA	NA	NA	NA	NA	NA	A	A	A	A	A	A	A	C	A	A	A	A	A	A	C	A	A	A	A	A	A	A	C	C	A	A	A	A	A	A	A	A	A	A	A	A	A	A	A
wsnp_Ku_c2815_5317230	C/A	1A	478627058	+	NA	NA	NA	NA	NA	NA	C	C	C	C	C	C	C	A	C	C	C	C	C	C	A	C	C	C	C	C	C	C	A	A	C	C	C	C	C	C	C	C	C	C	C	C	C	C	C
IAAV1225	A/C	1A	478654499	+	NA	NA	NA	NA	NA	NA	A	A	A	A	A	A	A	C	A	A	A	A	A	A	C	A	A	A	A	A	A	A	C	C	A	A	A	A	A	A	A	A	A	A	A	A	A	A	A
BS00065676_51	A/C	1A	479307416	+	NA	NA	NA	NA	NA	NA	A	A	A	A	A	A	C	C	C	A	C	A	A	A	C	A	A	A	C	A	C	A	C	C	A	A	A	A	A	A	A	A	A	A	A	A	A	A	A
Kukri_c27785_400	A/C	1A	481423139	+	NA	NA	NA	NA	NA	NA	A	A	A	A	A	A	C	C	C	A	C	A	A	A	C	A	A	A	C	A	C	A	A	C	A	A	A	A	A	A	A	A	A	A	A	A	A	A	A
Kukri_c41096_102	A/C	1A	481429957	+	NA	NA	NA	NA	NA	NA	A	A	A	A	A	A	A	A	A	A	A	A	A	A	A	A	A	A	A	A	A	A	A	A	A	A	A	A	C	A	A	A	C	A	A	A	A	A	A
wsnp_Ex_rep_c70358_69302556	C/A	1A	481432053	+	NA	NA	NA	NA	NA	NA	C	C	C	C	C	C	C	A	C	C	C	C	C	C	A	C	C	C	C	C	C	C	C	A	C	C	C	C	C	C	C	C	C	C	C	C	C	C	C
Kukri_c20062_389	C/A	1A	482141132	+	NA	NA	NA	NA	NA	NA	C	C	C	A	C	C	C	C	C	C	C	C	C	C	A	C	C	C	C	C	C	C	C	C	C	C	C	C	C	C	C	C	C	C	A	C	C	C	C
RAC875_c53185_802	A/C	1A	482141621	+	NA	NA	NA	NA	NA	NA	A	A	A	A	A	A	C	C	C	A	C	A	A	A	C	A	A	A	C	A	C	A	A	C	A	A	A	A	A	A	A	A	A	A	A	A	A	A	A
RAC875_c47959_85	C/A	1A	482188537	+	NA	NA	NA	NA	NA	NA	C	C	C	C	A	C	A	C	C	C	A	C	C	C	C	A	C	C	C	C	A	C	C	C	C	C	C	A	C	C	C	C	C	C	C	C	C	C	C
BS00040968_51	A/C	1A	482346749	+	NA	NA	NA	NA	NA	NA	A	A	A	A	A	A	A	A	A	A	A	A	A	A	A	A	A	A	A	A	A	A	C	A	A	A	A	A	A	A	A	A	A	A	A	A	A	A	A
BS00023101_51	C/A	1A	482422351	+	NA	NA	NA	NA	NA	NA	C	C	C	C	C	C	A	A	A	C	A	C	C	C	A	C	C	C	A	C	A	C	A	A	C	C	C	C	C	C	C	C	C	C	C	C	C	C	C
wsnp_Ex_c534_1058778	C/A	1A	482422626	+	NA	NA	NA	NA	NA	NA	C	C	C	C	C	C	A	A	A	C	A	C	C	C	A	C	C	C	A	C	A	C	A	A	C	C	C	C	C	C	C	C	C	C	C	C	C	C	C
wsnp_JD_c13903_13781269	A/C	1A	482422626	+	NA	NA	NA	NA	NA	NA	A	A	A	A	A	A	C	C	C	A	C	A	A	A	C	A	A	A	C	A	C	A	C	C	A	A	A	A	A	A	A	A	A	A	A	A	A	A	A
IACX662	A/C	1A	482423857	+	NA	NA	NA	NA	NA	NA	A	A	A	A	A	A	C	C	C	A	C	A	A	A	C	A	A	A	C	A	C	A	C	C	A	A	A	A	A	A	A	A	A	A	A	A	A	A	A
wsnp_JD_c5659_6814240	C/A	1A	482424014	+	NA	NA	NA	NA	NA	NA	C	C	C	C	C	C	C	A	A	C	C	C	C	C	C	C	C	C	C	C	C	C	C	A	C	C	C	C	C	C	C	C	C	C	C	C	A	C	C
Excalibur_rep_c112145_271	C/A	1A	483239860	+	NA	NA	NA	NA	NA	NA	C	C	C	A	C	A	A	C	A	A	A	A	A	A	C	C	C	C	A	C	A	C	C	C	C	C	C	C	C	C	C	C	C	C	C	C	C	C	C
wsnp_BE495786A_Ta_2_1	A/C	1A	483240284	+	NA	NA	NA	NA	NA	NA	A	A	A	C	A	C	C	C	C	C	C	C	C	C	C	A	A	A	C	A	C	A	C	C	A	A	A	A	A	A	A	A	A	A	A	A	A	A	A
Excalibur_c7033_159	C/A	1A	483240998	+	NA	NA	NA	NA	NA	NA	C	C	C	A	C	A	A	A	A	A	A	A	A	A	A	C	C	C	A	C	A	C	A	A	C	C	C	C	C	C	C	C	C	C	C	C	C	C	C
BS00087601_51	C/A	1A	483243544	+	NA	NA	NA	NA	NA	NA	C	C	C	A	C	A	C	C	C	A	C	A	A	A	C	C	C	C	C	C	C	C	A	C	C	C	C	C	C	C	C	C	C	C	C	C	C	C	C
wsnp_Ex_c5216_9235964	C/A	1A	483280628	+	NA	NA	NA	NA	NA	NA	C	C	C	A	C	A	A	A	A	A	A	A	A	A	A	C	C	C	A	C	A	C	A	A	C	C	C	C	C	C	C	C	C	C	C	C	C	C	C
Tdurum_contig31304_527	C/A	1A	483345839	+	NA	NA	NA	NA	NA	NA	C	C	C	C	C	A	C	C	C	C	C	C	C	A	C	C	C	C	C	C	C	C	A	C	C	C	C	C	C	C	C	C	C	C	C	C	C	C	C
IAAV2072	C/A	1A	483857946	+	NA	NA	NA	NA	NA	NA	C	C	C	C	C	C	C	C	C	C	C	C	C	C	C	C	C	C	C	C	C	C	A	C	C	C	C	C	C	C	C	C	C	C	C	C	C	C	C
BS00022698_51	A/C	1A	483906217	+	NA	NA	NA	NA	NA	NA	A	A	A	C	A	C	C	C	C	C	C	C	C	C	C	A	A	A	C	A	C	A	C	C	A	A	A	A	A	A	A	A	A	A	A	A	A	A	A
IACX4378	C/A	1A	483912570	+	NA	NA	NA	NA	NA	NA	C	C	C	A	C	A	A	A	A	A	A	A	A	A	A	C	C	C	A	C	A	C	C	A	C	C	C	C	C	C	C	C	C	C	C	C	C	C	C
Kukri_c10065_415	A/C	1A	483913864	+	NA	NA	NA	NA	NA	NA	A	A	A	C	A	C	C	C	C	C	C	C	C	C	C	A	A	A	C	A	C	A	C	C	A	A	A	A	A	A	A	A	A	A	A	A	A	A	A
IACX4386	A/C	1A	483914158	+	NA	NA	NA	NA	NA	NA	A	A	A	A	A	A	A	A	A	A	A	A	A	A	A	A	A	A	A	A	A	A	C	A	A	A	A	A	A	A	A	A	A	A	A	A	A	A	A
CAP11_c1972_285	C/A	1A	484336167	+	NA	NA	NA	NA	NA	NA	C	C	C	A	C	A	A	A	A	A	A	A	A	A	A	C	C	C	A	C	A	C	C	A	C	C	C	C	C	C	C	C	C	C	C	C	C	C	C
CAP7_c12435_63	A/C	1A	484344388	+	NA	NA	NA	NA	NA	NA	A	A	A	C	A	C	C	C	C	C	C	C	C	C	C	A	A	A	C	A	C	A	C	C	A	A	A	A	A	A	A	A	A	A	A	A	A	A	A
RAC875_c94534_75	C/A	1A	484345459	+	NA	NA	NA	NA	NA	NA	C	C	C	A	C	A	A	A	A	A	A	A	A	A	A	C	C	C	A	C	A	C	A	A	C	C	C	C	C	C	C	C	C	C	C	C	C	C	C
GENE-0091_426	C/A	1A	484352277	+	NA	NA	NA	NA	NA	NA	C	C	A	C	C	C	C	C	C	C	C	C	A	C	A	A	C	C	A	C	A	C	C	C	C	C	C	C	C	C	C	C	A	C	C	C	C	C	C
BobWhite_c6803_387	A/C	1A	484352684	+	NA	NA	NA	NA	NA	NA	A	C	C	A	A	A	C	A	A	A	C	A	C	C	C	C	A	A	C	A	C	C	A	A	A	A	A	A	A	C	A	A	C	A	A	A	A	A	A
Excalibur_c30591_637	C/A	1A	484355496	+	NA	NA	NA	NA	NA	NA	C	C	C	A	C	A	A	A	A	A	A	A	A	A	A	C	C	C	A	C	A	C	C	A	C	C	C	C	C	C	C	C	C	C	C	C	C	C	C
RAC875_c31276_1128	A/C	1A	485904755	+	NA	NA	NA	NA	NA	NA	A	A	A	A	A	A	C	C	C	A	C	A	A	A	C	A	A	A	C	A	C	A	A	C	A	A	A	A	A	A	A	A	A	A	A	A	A	A	A
wsnp_Ex_c27940_37101775	C/A	1A	485904928	+	NA	NA	NA	NA	NA	NA	C	C	C	C	C	C	A	A	A	C	A	C	C	C	A	C	C	C	A	C	A	C	A	A	C	C	C	C	C	C	C	C	C	C	C	C	C	C	C
wsnp_Ra_c12148_19539667	A/C	1A	485905341	+	NA	NA	NA	NA	NA	NA	A	A	A	A	A	A	C	C	C	A	C	A	A	A	C	A	A	A	C	A	C	A	C	C	A	A	A	A	A	A	A	A	A	A	A	A	A	A	A
Ex_c5192_943	A/C	1A	486571543	+	NA	NA	NA	NA	NA	NA	A	A	A	C	A	C	C	C	C	C	C	C	C	C	C	A	A	A	C	A	C	A	A	C	A	A	A	A	A	A	A	A	A	A	A	A	A	A	A
wsnp_Ex_c5192_9203682	C/A	1A	486571641	+	NA	NA	NA	NA	NA	NA	C	C	C	A	C	A	A	A	A	A	A	A	A	A	A	C	C	C	A	C	A	C	C	A	C	C	C	C	C	C	C	C	C	C	C	C	C	C	C
wsnp_Ex_c5192_9203100	A/C	1A	486572510	+	NA	NA	NA	NA	NA	NA	A	A	A	C	A	C	C	C	C	C	C	C	C	C	C	A	A	A	C	A	C	A	A	C	A	A	A	A	A	A	A	A	A	A	A	A	A	A	A
wsnp_Ex_c12336_19686808	C/A	1A	486574536	+	NA	NA	NA	NA	NA	NA	C	C	C	A	C	A	A	A	A	A	A	A	A	A	A	C	C	C	A	C	A	C	C	A	C	C	C	C	C	C	C	C	C	C	C	C	C	C	C
BS00073585_51	C/A	1A	486797312	+	NA	NA	NA	NA	NA	NA	C	C	C	A	C	A	C	C	C	C	C	C	C	A	C	C	C	C	C	C	C	C	A	C	C	C	C	C	C	C	C	C	C	C	C	C	C	C	C
Excalibur_c32167_59	A/C	1A	486910166	+	NA	NA	NA	NA	NA	NA	A	A	A	C	A	C	A	A	A	C	A	C	C	C	A	A	A	A	A	A	A	A	C	A	A	A	A	A	A	A	A	A	A	A	A	A	A	A	A
wsnp_Ku_c23926_33870364	A/C	1A	486910770	+	NA	NA	NA	NA	NA	NA	A	A	A	C	A	C	A	A	A	C	A	C	C	C	A	A	A	A	A	A	A	A	C	A	A	A	A	A	A	A	A	A	A	A	A	A	A	A	A
wsnp_Ex_c8588_14419007	C/A	1A	486911551	+	NA	NA	NA	NA	NA	NA	C	C	C	A	C	A	C	C	C	A	C	A	A	A	C	C	C	C	C	C	C	C	A	C	C	C	C	C	C	C	C	C	C	C	C	C	C	C	C
GENE-4927_542	A/C	1A	486914448	+	NA	NA	NA	NA	NA	NA	A	C	A	A	A	A	A	A	A	A	C	A	A	A	A	A	A	C	A	A	C	A	A	A	A	A	A	A	A	C	C	A	A	A	A	C	A	A	A
Tdurum_contig42062_651	C/A	1A	486921852	+	NA	NA	NA	NA	NA	NA	C	C	C	A	C	C	C	C	C	A	C	A	C	C	C	C	C	A	C	C	C	C	C	C	A	A	C	A	C	C	C	A	C	A	C	C	C	C	C
wsnp_Ex_c34344_42676379	A/C	1A	486922843	+	NA	NA	NA	NA	NA	NA	A	A	A	C	A	C	A	A	A	C	A	C	C	C	A	A	A	A	A	A	A	A	C	A	A	A	A	A	A	A	A	A	A	A	A	A	A	A	A
wsnp_Ex_rep_c66628_64934660	A/C	1A	486924903	+	NA	NA	NA	NA	NA	NA	A	A	A	C	A	C	A	A	A	C	A	C	C	C	A	A	A	A	A	A	A	A	C	A	A	A	A	A	A	A	A	A	A	A	A	A	A	A	A
CAP12_c2265_240	C/A	1A	487618873	+	NA	NA	NA	NA	NA	NA	C	C	C	C	C	C	C	C	C	C	C	C	C	C	C	C	C	C	C	C	C	C	C	C	C	C	A	C	C	C	C	C	C	C	C	C	C	C	A
wsnp_Ku_c33028_42580216	C/A	1A	488577201	+	NA	NA	NA	NA	NA	NA	C	A	A	C	C	C	A	C	C	C	A	C	A	A	A	A	A	C	A	A	A	A	C	C	C	C	C	C	A	A	C	C	A	C	C	C	C	C	C
wsnp_Ex_c42282_48900922	A/C	1A	488579187	+	NA	NA	NA	NA	NA	NA	A	A	A	C	A	C	A	A	A	C	A	C	C	C	A	A	A	A	A	A	A	A	C	A	A	A	A	A	A	A	A	A	A	A	A	A	A	A	A
Kukri_c52952_315	A/C	1A	488579794	+	NA	NA	NA	NA	NA	NA	A	A	A	C	A	C	A	A	A	C	A	C	C	C	A	A	A	A	A	A	A	A	C	A	A	A	A	A	A	A	A	A	A	A	A	A	A	A	A
Ra_c6701_506	A/C	1A	488654749	+	NA	NA	NA	NA	NA	NA	A	C	C	A	A	A	C	A	A	A	C	A	C	C	C	C	C	A	C	C	C	C	A	A	A	A	A	A	C	C	A	A	C	A	A	A	A	A	A
wsnp_Ku_c39878_48218985	A/C	1A	488654812	+	NA	NA	NA	NA	NA	NA	A	A	A	C	A	C	A	A	A	C	A	C	C	C	A	A	A	A	A	A	A	A	C	A	A	A	A	A	A	A	A	A	A	A	A	A	A	A	A
BS00072982_51	C/A	1A	488661788	+	NA	NA	NA	NA	NA	NA	C	A	A	C	C	C	A	C	C	C	A	C	A	A	A	A	A	C	A	A	A	A	C	C	C	C	C	C	A	A	C	C	A	C	C	C	C	C	C
IAAV5406	A/C	1A	488871909	+	NA	NA	NA	NA	NA	NA	A	A	A	C	A	C	A	A	A	C	A	C	C	C	A	A	A	A	A	A	A	A	C	A	A	A	A	A	A	A	A	A	A	A	A	A	A	A	A
Ku_c8351_2029	A/C	1A	488872059	+	NA	NA	NA	NA	NA	NA	A	A	A	C	A	C	A	A	A	C	A	C	C	C	A	A	A	A	A	A	A	A	C	A	A	A	A	A	A	A	A	A	A	A	A	A	A	A	A
RAC875_c38916_66	A/C	1A	489124113	+	NA	NA	NA	NA	NA	NA	A	A	A	C	A	C	A	A	A	C	A	C	C	C	A	A	A	A	A	A	A	A	C	A	A	A	A	A	A	A	A	A	A	A	A	A	A	A	A
wsnp_Ra_c16080_24638622	C/A	1A	489291672	+	NA	NA	NA	NA	NA	NA	C	C	C	A	C	A	C	C	C	A	C	A	A	A	C	C	C	C	C	C	C	C	A	C	C	C	C	C	C	C	C	C	C	C	C	C	C	C	C
RFL_Contig4231_575	A/C	1A	489627316	+	NA	NA	NA	NA	NA	NA	A	A	A	C	A	C	A	A	A	C	A	C	C	C	A	A	A	A	A	A	A	A	C	A	A	A	A	A	A	A	A	A	A	A	A	A	A	A	A
BS00021714_51	C/A	1A	491629486	+	NA	NA	NA	NA	NA	NA	C	C	C	C	A	C	A	A	A	C	A	C	C	C	A	A	C	C	A	C	A	C	A	A	C	C	C	A	A	C	C	A	A	A	A	C	C	C	C
wsnp_JD_c722_1080592	C/A	1A	492060011	+	NA	NA	NA	NA	NA	NA	C	C	C	C	C	C	C	A	C	C	C	C	C	C	A	C	C	C	C	C	C	C	C	A	C	C	C	C	C	C	C	C	C	C	C	C	C	C	C
RAC875_c23081_141	C/A	1A	492665353	+	NA	NA	NA	NA	NA	NA	C	C	C	C	A	C	A	A	A	C	A	C	C	C	A	A	C	C	A	C	A	C	A	A	C	C	C	A	A	C	C	A	A	A	A	C	C	C	C
wsnp_Ex_c21193_30320134	A/C	1A	492683492	+	NA	NA	NA	NA	NA	NA	A	A	A	A	C	A	C	C	C	A	C	A	A	A	C	C	A	A	C	A	C	A	C	C	A	A	A	C	C	A	A	C	C	C	C	A	A	A	A
BobWhite_c12568_900	A/C	1A	492683642	+	NA	NA	NA	NA	NA	NA	A	A	A	A	C	A	C	C	C	A	C	A	A	A	C	C	A	A	C	A	C	A	C	C	A	A	A	C	C	A	A	C	C	C	C	A	A	A	A
BS00022742_51	A/C	1A	494334636	+	NA	NA	NA	NA	NA	NA	A	A	A	C	A	A	A	A	A	C	A	C	A	A	A	A	A	C	A	A	C	A	A	A	C	C	A	C	A	A	A	C	A	C	A	A	A	A	A
GENE-0410_71	C/A	1A	494732482	+	NA	NA	NA	NA	NA	NA	C	C	C	A	C	A	A	A	A	A	A	A	A	A	A	C	C	C	A	C	A	C	A	A	C	C	C	C	C	C	C	C	C	C	C	C	C	C	C
Ra_c9876_373	C/A	1A	495029273	+	NA	NA	NA	NA	NA	NA	C	C	C	C	C	C	A	C	A	C	A	C	C	C	C	C	C	C	A	C	A	C	A	C	C	C	C	C	C	C	C	C	C	C	C	C	C	C	C
Ex_c4051_1826	A/C	1A	495029494	+	NA	NA	NA	NA	NA	NA	A	A	A	A	A	A	C	A	C	A	C	A	A	A	A	A	A	A	C	A	C	A	C	A	A	A	A	A	A	A	A	A	A	A	A	A	A	A	A
Excalibur_rep_c104902_106	C/A	1A	495029932	+	NA	NA	NA	NA	NA	NA	C	C	C	A	A	C	C	C	C	A	C	A	C	C	C	C	C	A	C	C	A	C	C	C	A	A	C	A	C	C	C	A	C	A	C	C	C	C	C
Ra_c7552_772	A/C	1A	495030141	+	NA	NA	NA	NA	NA	NA	A	A	A	A	A	A	C	A	C	A	C	A	A	A	A	A	A	A	C	A	C	A	C	A	A	A	A	A	A	A	A	A	A	A	A	A	A	A	A
IAAV8429	C/A	1A	495030948	+	NA	NA	NA	NA	NA	NA	C	C	C	C	C	C	A	C	A	C	A	C	C	C	C	C	C	C	A	C	A	C	A	C	C	C	C	C	C	C	C	C	C	C	C	C	C	C	C
IACX5821	C/A	1A	495253654	+	NA	NA	NA	NA	NA	NA	C	C	C	A	C	C	C	C	C	A	C	A	C	C	C	C	C	A	C	C	C	C	C	C	A	A	C	A	C	C	C	A	C	A	C	C	C	C	C
BS00092585_51	C/A	1A	495336764	+	NA	NA	NA	NA	NA	NA	C	C	C	C	C	C	A	A	A	C	A	C	C	C	A	C	C	C	A	C	A	C	C	A	C	C	C	C	C	C	C	C	C	C	C	C	C	C	C
IACX11029	A/C	1A	495950298	+	NA	NA	NA	NA	NA	NA	A	A	A	C	A	A	A	A	A	C	A	C	A	A	A	A	A	C	A	A	A	A	A	A	C	C	A	C	A	A	A	C	A	C	A	A	A	A	A
Ra_c62804_1641	C/A	1A	495954531	+	NA	NA	NA	NA	NA	NA	C	C	A	A	C	C	C	C	C	A	C	A	A	C	A	A	C	A	A	C	C	C	C	C	A	A	C	A	A	C	C	A	A	A	C	C	C	C	C
Excalibur_c48379_413	C/A	1A	495954576	+	NA	NA	NA	NA	NA	NA	C	C	C	A	C	C	C	C	C	A	C	A	C	C	C	C	C	A	C	C	C	C	C	C	A	A	C	A	C	C	C	A	C	A	C	C	C	C	C
wsnp_Ex_rep_c68857_67737959	C/A	1A	495956642	+	NA	NA	NA	NA	NA	NA	A	A	A	C	C	A	C	C	C	C	C	C	A	A	C	C	A	C	C	A	C	A	C	C	C	C	A	C	C	A	A	C	C	C	C	A	A	A	A
BS00032112_51	C/A	1A	495956747	+	NA	NA	NA	NA	NA	NA	C	C	C	C	A	C	A	A	A	C	A	C	C	C	A	A	C	C	A	C	A	C	A	A	C	C	C	A	A	C	C	A	A	A	A	C	C	C	C
RAC875_c19579_377	C/A	1A	495958121	+	NA	NA	NA	NA	NA	NA	C	C	C	C	A	C	A	C	A	C	A	C	C	C	C	A	C	C	A	C	A	C	A	C	C	C	C	A	A	C	C	A	A	A	A	C	C	C	C
wsnp_Ex_rep_c105443_89868548	A/C	1A	495960298	+	NA	NA	NA	NA	NA	NA	A	A	A	A	C	A	C	A	C	A	C	A	A	A	A	C	A	A	C	A	C	A	C	A	A	A	A	C	C	A	A	C	C	C	C	A	A	A	A
RAC875_rep_c111001_187	A/C	1A	495961268	+	NA	NA	NA	NA	NA	NA	A	A	C	A	A	A	A	A	A	A	A	A	C	A	C	C	A	A	C	A	A	A	A	A	A	A	A	A	C	A	A	A	C	A	A	A	A	A	A
wsnp_Ra_c4664_8410628	C/A	1A	496955185	+	NA	NA	NA	NA	NA	NA	C	C	C	C	A	C	A	C	A	C	A	C	C	C	C	A	C	C	A	C	A	C	A	C	C	C	C	A	A	C	C	A	A	A	A	C	C	C	C
wsnp_Ex_c19294_28225846	A/C	1A	496955730	+	NA	NA	NA	NA	NA	NA	A	A	A	A	C	A	C	A	C	A	C	A	A	A	A	C	A	A	C	A	C	A	C	A	A	A	A	C	C	A	A	C	C	C	C	A	A	A	A
wsnp_Ex_c35821_43892960	C/A	1A	497214075	+	NA	NA	NA	NA	NA	NA	C	C	C	C	A	C	A	C	A	C	A	C	C	C	C	A	C	C	A	C	A	C	A	C	C	C	C	A	A	C	C	A	A	A	A	C	C	C	C
wsnp_Ku_c16913_25885872	C/A	1A	497214076	+	NA	NA	NA	NA	NA	NA	C	C	C	C	A	C	A	C	A	C	A	C	C	C	C	A	C	C	A	C	A	C	A	C	C	C	C	A	A	C	C	A	A	A	A	C	C	C	C
Kukri_c16913_422	C/A	1A	497214225	+	NA	NA	NA	NA	NA	NA	C	C	C	C	A	C	A	C	A	C	A	C	C	C	C	A	C	C	A	C	A	C	A	C	C	C	C	A	A	C	C	A	A	A	A	C	C	C	C
Ku_c16913_363	C/A	1A	497214284	+	NA	NA	NA	NA	NA	NA	C	C	C	C	A	C	A	C	A	C	A	C	C	C	C	A	C	C	A	C	A	C	A	C	C	C	C	A	A	C	C	A	A	A	A	C	C	C	C
Ku_c16913_324	A/C	1A	497214323	+	NA	NA	NA	NA	NA	NA	A	A	A	A	C	A	C	A	C	A	C	A	A	A	A	C	A	A	C	A	C	A	C	A	A	A	A	C	C	A	A	C	C	C	C	A	A	A	A
IAAV5535	A/C	1A	497815751	+	NA	NA	NA	NA	NA	NA	A	A	A	A	A	A	A	A	A	A	A	A	A	A	A	A	A	A	A	A	A	A	A	A	A	A	A	A	A	A	A	A	A	A	A	A	A	A	A
RAC875_c102223_220	A/C	1A	497942015	+	NA	NA	NA	NA	NA	NA	C	A	C	A	C	A	C	A	C	A	C	A	C	C	C	C	C	A	C	C	C	A	C	A	A	A	C	A	C	A	A	A	C	A	C	C	A	C	C
IACX3047	A/C	1A	497980692	+	NA	NA	NA	NA	NA	NA	A	A	A	A	A	A	A	A	A	A	A	A	A	A	A	A	A	A	A	A	A	A	A	A	A	A	A	A	A	A	A	A	A	A	A	A	A	A	A
BS00021864_51	C/A	1A	499001728	+	NA	NA	NA	NA	NA	NA	C	C	C	C	C	C	C	C	C	C	C	C	C	C	C	C	C	C	C	C	C	C	C	C	C	C	C	C	A	C	C	A	A	C	A	C	C	C	C
wsnp_Ex_c55986_58282517	A/C	1A	499015954	+	NA	NA	NA	NA	NA	NA	A	A	A	C	A	A	A	A	A	C	A	C	C	A	A	A	A	A	A	A	A	A	C	A	A	A	A	A	A	A	A	A	A	A	A	A	A	A	A
Ra_c105707_788	A/C	1A	499016030	+	NA	NA	NA	NA	NA	NA	A	A	A	C	A	A	A	A	A	C	A	C	C	A	A	A	A	A	A	A	A	A	C	A	A	A	A	A	A	A	A	A	A	A	A	A	A	A	A
BS00089894_51	C/A	1A	499018150	+	NA	NA	NA	NA	NA	NA	C	C	C	A	C	C	C	C	C	A	C	A	A	C	C	C	C	C	C	C	C	C	A	C	C	C	C	C	C	C	C	C	C	C	C	C	C	C	C
RAC875_c7674_634	C/A	1A	499359812	+	NA	NA	NA	NA	NA	NA	C	A	C	A	C	A	C	A	C	C	C	C	C	C	C	C	C	C	C	C	C	A	C	A	C	C	C	A	C	A	A	A	C	C	C	C	A	C	C
wsnp_Ex_rep_c109742_92411838	A/C	1A	499541019	+	NA	NA	NA	NA	NA	NA	A	A	A	A	C	A	A	C	A	A	A	A	A	A	C	C	A	A	C	A	A	A	A	C	A	A	A	C	C	A	A	C	C	C	C	A	A	A	A
wsnp_Ku_c21316_31053745	C/A	1A	499633747	+	NA	NA	NA	NA	NA	NA	C	C	C	C	A	C	C	A	C	C	C	C	C	C	A	A	C	C	A	C	C	C	C	A	C	C	C	A	A	C	C	A	A	A	A	C	C	C	C
wsnp_Ku_c21316_31053776	A/C	1A	499633778	+	NA	NA	NA	NA	NA	NA	A	A	A	A	C	A	A	C	A	A	A	A	A	A	C	C	A	A	A	A	A	A	A	C	A	A	A	C	C	A	A	C	C	C	C	A	A	A	A
RFL_Contig4576_702	C/A	1A	500680328	+	NA	NA	NA	NA	NA	NA	C	C	C	A	C	C	C	C	C	C	C	C	C	C	C	C	C	C	C	C	C	C	C	C	C	C	C	A	C	C	C	A	C	C	C	C	C	C	C
BS00048610_51	C/A	1A	500926518	+	NA	NA	NA	NA	NA	NA	A	C	C	C	A	C	A	C	A	C	A	C	C	A	C	C	A	C	C	A	C	C	A	C	C	C	A	C	C	C	C	C	C	C	A	A	C	A	A
Excalibur_c15357_432	C/A	1A	500931335	+	NA	NA	NA	NA	NA	NA	C	C	C	C	A	A	C	C	C	C	C	C	C	C	C	A	C	C	A	C	C	C	C	C	C	C	C	A	A	C	C	A	A	A	A	C	C	C	C
tplb0053p01_1832	C/A	1A	500933645	+	NA	NA	NA	NA	NA	NA	C	C	A	C	C	C	A	C	C	C	C	C	A	C	A	A	C	C	A	A	C	C	C	C	C	C	C	C	A	C	C	C	A	C	C	C	C	C	C
TA003955-1138	C/A	1A	501103489	+	NA	NA	NA	NA	NA	NA	C	C	C	C	C	C	A	C	A	C	A	C	C	C	C	C	C	C	C	C	A	C	C	C	C	C	C	C	C	C	C	C	C	C	C	C	C	C	C
BobWhite_c37384_208	A/C	1A	501114063	+	NA	NA	NA	NA	NA	NA	A	A	A	A	A	A	C	A	C	A	C	A	A	A	A	A	A	A	A	A	C	A	A	A	A	A	A	A	A	A	A	A	A	A	A	A	A	A	A
Excalibur_c30955_479	C/A	1A	501116426	+	NA	NA	NA	NA	NA	NA	C	C	A	A	C	C	A	A	A	A	A	A	A	A	A	A	C	C	A	C	C	C	C	A	C	C	C	A	A	C	C	A	A	C	C	C	A	C	C
BobWhite_c38987_641	C/A	1A	501217619	+	NA	NA	NA	NA	NA	NA	C	C	C	C	C	C	A	C	A	C	A	C	C	C	C	C	C	C	C	C	A	C	C	C	C	C	C	C	C	C	C	C	C	C	C	C	C	C	C
Tdurum_contig42490_1315	C/A	1A	501278610	+	NA	NA	NA	NA	NA	NA	C	C	C	A	C	C	C	C	C	A	C	A	C	C	C	C	C	A	C	C	C	C	C	C	A	A	C	A	C	C	C	A	C	A	C	C	C	C	C
BS00100120_51	C/A	1A	501288553	+	NA	NA	NA	NA	NA	NA	C	C	C	C	C	C	C	C	C	C	C	C	C	C	C	C	C	C	C	C	C	C	A	C	C	C	C	C	C	C	C	C	C	C	C	C	C	C	C
IACX5921	A/C	1A	501459719	+	NA	NA	NA	NA	NA	NA	A	A	A	C	A	A	A	C	A	C	A	C	A	A	A	A	A	C	A	A	A	A	A	C	C	C	A	C	A	A	A	C	A	C	A	A	C	A	A
IACX5793	A/C	1A	502040459	+	NA	NA	NA	NA	NA	NA	A	A	A	A	A	A	C	C	C	A	C	A	A	A	C	A	A	A	A	A	C	A	C	C	A	A	A	A	A	A	A	A	A	A	A	A	A	A	A
IACX5960	A/C	1A	502040567	+	NA	NA	NA	NA	NA	NA	A	A	A	A	A	A	C	C	C	A	C	A	A	A	C	A	A	A	A	A	C	A	C	C	A	A	A	A	A	A	A	A	A	A	A	A	A	A	A
Kukri_rep_c118476_63	A/C	1A	502041978	+	NA	NA	NA	NA	NA	NA	A	C	A	C	A	A	A	A	A	C	A	C	A	C	A	C	A	A	A	A	A	A	A	A	A	A	A	C	A	A	A	A	A	A	C	A	A	A	A
BS00011274_51	A/C	1A	502141703	+	NA	NA	NA	NA	NA	NA	C	C	A	A	A	C	C	A	A	A	C	A	A	C	A	A	A	A	A	A	C	C	A	A	A	A	A	A	A	C	C	A	A	A	A	A	A	A	A
RFL_Contig4780_762	A/C	1A	502294718	+	NA	NA	NA	NA	NA	NA	C	A	A	A	A	C	A	A	A	C	A	C	A	A	A	C	C	C	C	C	A	C	A	A	A	A	C	C	A	A	A	A	A	A	A	A	A	A	C
wsnp_Ra_c3270_6136110	A/C	1A	502451004	+	NA	NA	NA	NA	NA	NA	A	A	A	A	A	A	C	C	C	A	C	A	A	A	C	A	A	A	A	A	C	A	C	C	A	A	A	A	A	A	A	A	A	A	A	A	A	A	A
wsnp_Ra_c3270_6136601	C/A	1A	502451495	+	NA	NA	NA	NA	NA	NA	C	C	C	C	C	C	A	A	A	C	A	C	C	C	A	C	C	C	C	C	A	C	A	A	C	C	C	C	C	C	C	C	C	C	C	C	C	C	C
IAAV8804	C/A	1A	502451611	+	NA	NA	NA	NA	NA	NA	C	C	C	C	C	C	A	A	A	C	A	C	C	C	A	C	C	C	C	C	A	C	A	A	C	C	C	C	C	C	C	C	C	C	C	C	C	C	C
BobWhite_c29908_113	C/A	1A	502451645	+	NA	NA	NA	NA	NA	NA	C	C	C	C	C	C	A	A	A	C	A	C	C	C	A	C	C	C	C	C	A	C	A	A	C	C	C	C	C	C	C	C	C	C	C	C	C	C	C
Kukri_rep_c117029_125	A/C	1A	502459062	+	NA	NA	NA	NA	NA	NA	A	A	A	A	A	A	C	A	C	A	C	A	A	A	A	A	A	A	A	A	C	A	C	A	A	A	A	A	A	A	A	A	A	A	A	A	A	A	A
RFL_Contig3919_1348	C/A	1A	502501181	+	NA	NA	NA	NA	NA	NA	C	C	C	C	C	A	C	C	C	C	C	C	C	C	C	C	C	C	C	C	C	C	C	C	C	C	C	C	C	C	C	C	C	C	C	C	C	C	C
wsnp_BE445113A_Ta_2_1	A/C	1A	502501359	+	NA	NA	NA	NA	NA	NA	A	A	A	A	A	C	C	C	C	A	C	A	A	A	C	A	A	A	A	A	C	A	A	C	A	A	A	A	A	A	A	A	A	A	A	A	A	A	A
TA002540-0938	C/A	1A	504298633	+	NA	NA	NA	NA	NA	NA	C	A	A	A	C	C	C	C	C	A	C	A	A	C	C	A	C	C	A	A	A	A	C	C	C	C	C	C	A	A	C	A	A	C	A	A	C	C	C
RAC875_c13394_924	C/A	1A	504299169	+	NA	NA	NA	NA	NA	NA	C	A	A	A	C	C	C	C	C	A	C	A	A	C	C	A	C	C	C	A	C	A	C	C	C	C	C	C	A	A	A	A	A	C	C	A	C	C	C
Kukri_c37726_285	A/C	1A	504777883	+	NA	NA	NA	NA	NA	NA	A	A	A	A	A	C	A	C	A	A	A	A	A	A	C	C	A	A	C	A	A	A	A	C	A	A	A	A	C	A	A	C	C	C	C	A	A	A	A
wsnp_Ku_c15214_23756800	A/C	1A	504779994	+	NA	NA	NA	NA	NA	NA	A	A	A	A	A	C	A	C	A	A	A	A	A	A	C	C	A	A	C	A	A	A	A	C	A	A	A	A	C	A	A	C	C	C	C	A	A	A	A
wsnp_BG314157A_Ta_2_1	C/A	1A	504836763	+	NA	NA	NA	NA	NA	NA	C	C	C	C	C	A	A	A	A	C	A	C	C	C	A	A	C	C	A	C	A	C	C	A	C	C	C	C	A	C	C	A	A	A	A	C	C	C	C
Kukri_c18413_168	A/C	1A	504837531	+	NA	NA	NA	NA	NA	NA	A	A	A	A	A	C	C	C	C	A	C	A	A	A	C	C	A	A	C	A	C	A	A	C	A	A	A	A	C	A	A	C	C	C	C	A	A	A	A
Kukri_c53153_92	A/C	1A	504840116	+	NA	NA	NA	NA	NA	NA	A	A	A	A	A	C	C	C	C	A	C	A	A	A	C	C	A	A	C	A	C	A	A	C	A	A	A	A	C	A	A	C	C	C	C	A	A	A	A
BS00065325_51	A/C	1A	504843843	+	NA	NA	NA	NA	NA	NA	A	A	A	A	A	A	A	A	A	A	A	A	A	A	A	C	A	A	C	A	A	A	A	A	A	A	A	A	C	A	A	C	C	C	C	A	A	A	A
BS00065324_51	C/A	1A	504843876	+	NA	NA	NA	NA	NA	NA	C	C	C	C	C	A	A	A	A	C	A	C	C	C	A	C	C	C	A	C	A	C	C	A	C	C	C	C	C	C	C	C	C	C	C	C	C	C	C
RFL_Contig22_617	A/C	1A	504847351	+	NA	NA	NA	NA	NA	NA	A	A	A	A	A	C	C	C	C	A	C	A	A	A	C	A	A	A	A	A	C	A	A	C	A	A	A	A	A	A	A	A	A	A	A	A	A	A	A
TA004265-0757	C/A	1A	504847503	+	NA	NA	NA	NA	NA	NA	C	C	C	C	C	C	C	C	C	C	C	C	C	C	C	A	C	C	A	C	C	C	C	C	C	C	C	C	A	C	C	A	A	A	A	C	C	C	C
RAC875_c29540_1109	A/C	1A	505748886	+	NA	NA	NA	NA	NA	NA	A	A	A	A	A	A	C	C	C	A	C	A	A	A	C	C	A	A	C	A	C	A	A	C	A	A	A	A	C	A	A	C	C	C	C	A	A	A	A
RAC875_c29540_413	C/A	1A	505749577	+	NA	NA	NA	NA	NA	NA	C	C	C	C	C	A	C	C	C	C	C	C	C	C	C	C	C	C	C	C	C	C	C	C	C	C	C	C	C	C	C	C	C	C	C	C	C	C	C
BobWhite_c3283_54	C/A	1A	505749815	+	NA	NA	NA	NA	NA	NA	C	C	C	C	C	C	C	A	C	C	C	C	A	C	C	C	A	C	C	C	C	C	C	A	C	C	C	C	C	C	C	C	A	C	A	C	A	C	C
wsnp_Ku_c33530_43012957	C/A	1A	505750316	+	NA	NA	NA	NA	NA	NA	C	C	C	A	A	C	C	C	C	A	C	A	C	C	C	C	C	A	C	C	C	C	C	C	A	A	C	A	C	C	C	A	C	A	C	C	C	C	C
wsnp_Ex_c22377_31571527	C/A	1A	505750807	+	NA	NA	NA	NA	NA	NA	C	C	C	C	C	C	C	A	C	C	C	C	C	C	C	C	C	C	C	C	C	C	C	A	C	C	C	C	C	C	C	C	C	C	C	C	A	C	C
wsnp_Ex_rep_c108951_91954190	A/C	1A	505751205	+	NA	NA	NA	NA	NA	NA	A	A	A	A	A	C	A	A	A	A	A	A	A	A	A	A	A	A	A	A	A	A	A	A	A	A	A	A	A	A	A	A	A	A	A	A	A	A	A
wsnp_Ex_c5245_9283053	C/A	1A	505751705	+	NA	NA	NA	NA	NA	NA	C	C	C	A	A	C	C	A	C	A	C	A	C	C	C	C	C	A	C	C	C	C	C	A	A	A	C	A	C	C	C	A	C	A	C	C	A	C	C
wsnp_Ra_c11877_19161832	A/C	1A	505752669	+	NA	NA	NA	NA	NA	NA	A	A	A	A	A	C	C	C	C	A	C	A	A	A	C	A	A	A	A	A	C	A	A	C	A	A	A	A	A	A	A	A	A	A	A	A	A	A	A
Tdurum_contig10572_315	A/C	1A	505764844	+	NA	NA	NA	NA	NA	NA	A	A	A	A	A	A	A	A	A	A	A	A	A	A	C	C	A	A	A	A	A	C	A	A	A	A	A	A	C	A	A	A	C	A	A	A	A	A	A
RAC875_c24047_284	A/C	1A	505773028	+	NA	NA	NA	NA	NA	NA	A	A	A	A	A	A	A	A	A	A	A	A	A	A	A	C	A	A	C	A	A	A	A	A	A	A	A	A	C	A	A	C	C	C	C	A	A	A	A
Kukri_c58155_786	A/C	1A	505905003	+	NA	NA	NA	NA	NA	NA	A	A	A	A	A	C	C	C	C	A	C	A	A	A	C	A	A	A	A	A	C	A	A	C	A	A	A	A	A	A	A	A	A	A	A	A	A	A	A
Ex_c2848_957	A/C	1A	505905686	+	NA	NA	NA	NA	NA	NA	A	A	C	C	A	C	C	C	C	A	C	A	A	A	C	A	A	A	A	A	C	A	A	C	A	A	A	A	A	A	A	C	A	A	A	A	A	A	A
Tdurum_contig25381_179	C/A	1A	506210511	+	NA	NA	NA	NA	NA	NA	C	C	A	A	C	C	C	C	C	C	C	C	C	C	C	C	C	C	C	C	C	C	C	C	C	A	C	C	C	C	C	C	C	C	C	C	C	A	C
tplb0045g22_418	A/C	1A	506773869	+	NA	NA	NA	NA	NA	NA	A	A	A	A	A	C	A	A	A	A	A	A	A	A	A	C	A	A	C	A	A	A	C	A	A	A	A	A	C	A	A	C	C	C	C	A	A	A	A
RAC875_c37545_289	A/C	1A	506786520	+	NA	NA	NA	NA	NA	NA	A	A	A	A	A	C	A	C	A	A	A	A	A	A	C	C	A	A	C	A	A	A	C	C	A	A	A	A	C	A	A	C	C	C	C	A	A	A	A
tplb0025h06_1293	C/A	1A	506786900	+	NA	NA	NA	NA	NA	NA	A	A	A	C	C	C	C	C	A	C	C	C	A	C	A	A	A	C	A	A	A	C	C	C	C	C	C	C	A	A	C	C	A	C	A	C	C	A	A
BS00067652_51	C/A	1A	506841453	+	NA	NA	NA	NA	NA	NA	C	C	C	C	C	A	C	C	C	C	C	C	C	C	C	A	C	C	A	C	C	C	A	C	C	C	C	C	A	C	C	A	A	A	A	C	C	C	C
wsnp_Ex_c3293_6072122	C/A	1A	506973938	+	NA	NA	NA	NA	NA	NA	C	C	C	C	C	A	C	C	C	C	C	C	C	C	C	C	C	C	C	C	C	C	C	C	C	C	C	C	C	C	C	C	C	C	C	C	C	C	C
wsnp_Ra_c9209_15425473	C/A	1A	506974045	+	NA	NA	NA	NA	NA	NA	C	C	C	C	C	A	C	C	C	C	C	C	C	C	C	A	C	C	A	C	C	C	A	C	C	C	C	C	A	C	C	A	A	A	A	C	C	C	C
Ra_c1311_1360	A/C	1A	506974275	+	NA	NA	NA	NA	NA	NA	A	A	A	A	A	C	A	A	A	A	A	A	A	A	A	C	A	A	C	A	A	A	C	A	A	A	A	A	C	A	A	C	C	C	C	A	A	A	A
Ku_c7975_644	C/A	1A	507016013	+	NA	NA	NA	NA	NA	NA	C	C	C	C	C	A	C	C	C	C	C	C	C	C	C	A	C	C	A	C	C	C	A	C	C	C	C	C	A	C	C	A	A	A	A	C	C	C	C
Kukri_c39377_286	A/C	1A	507029503	+	NA	NA	NA	NA	NA	NA	A	A	A	A	A	C	A	C	A	A	A	A	A	A	C	C	A	A	C	A	A	A	C	C	A	A	A	A	C	A	A	C	C	C	C	A	A	A	A
Kukri_c29039_315	C/A	1A	507173633	+	NA	NA	NA	NA	NA	NA	C	C	C	C	C	A	C	A	C	C	C	C	C	C	A	A	C	C	A	C	C	C	A	A	C	C	C	C	A	C	C	A	A	A	A	C	C	C	C
RAC875_c4135_1782	C/A	1A	507177004	+	NA	NA	NA	NA	NA	NA	C	C	A	A	A	C	C	C	C	A	C	A	A	C	C	A	C	A	A	A	C	C	C	C	A	A	C	A	A	C	C	A	A	A	C	C	C	C	C
wsnp_Ku_c15419_24019436	C/A	1A	507177154	+	NA	NA	NA	NA	NA	NA	C	C	A	A	A	C	C	C	C	A	C	A	A	C	C	A	C	A	A	C	C	C	C	C	A	A	C	A	A	C	C	A	A	A	C	C	C	C	C
wsnp_Ex_c18462_27305612	A/C	1A	507177249	+	NA	NA	NA	NA	NA	NA	C	C	A	A	A	A	A	A	C	A	A	A	A	A	C	A	C	A	A	A	C	C	C	A	A	A	C	A	A	C	A	A	A	A	C	C	A	C	C
Kukri_c29121_226	C/A	1A	507776781	+	NA	NA	NA	NA	NA	NA	C	C	C	C	C	C	C	C	C	C	C	C	C	C	C	A	C	C	A	C	C	C	A	C	C	C	C	C	A	C	C	A	A	A	A	C	C	C	C
BS00065601_51	C/A	1A	508037184	+	NA	NA	NA	NA	NA	NA	C	C	C	C	C	C	C	C	C	C	C	C	C	C	C	A	C	C	A	C	C	C	A	C	C	C	C	C	A	C	C	A	A	A	A	C	C	C	C
Kukri_c43410_348	A/C	1A	508038196	+	NA	NA	NA	NA	NA	NA	A	A	A	A	A	C	C	A	C	A	C	A	A	A	A	A	A	A	A	A	C	A	A	A	A	A	A	A	A	A	A	A	A	A	A	A	A	A	A
RAC875_c27417_150	A/C	1A	508039139	+	NA	NA	NA	NA	NA	NA	A	A	A	A	A	C	C	A	C	A	C	A	A	A	A	A	A	A	A	A	C	A	A	A	A	A	A	A	A	A	A	A	A	A	A	A	A	A	A
Kukri_rep_c105589_73	A/C	1A	508039710	+	NA	NA	NA	NA	NA	NA	A	A	A	A	A	A	A	A	A	A	A	A	A	A	A	C	A	A	C	A	A	A	C	A	A	A	A	A	C	A	A	C	C	C	C	A	A	A	A
Kukri_c12758_617	C/A	1A	508045787	+	NA	NA	NA	NA	NA	NA	C	C	C	C	C	C	C	C	C	C	C	C	C	C	C	A	C	C	A	C	C	C	A	C	C	C	C	C	A	C	C	A	A	A	A	C	C	C	C
IAAV332	A/C	1A	508345312	+	NA	NA	NA	NA	NA	NA	A	A	A	A	A	A	A	A	A	A	A	A	A	A	A	C	A	A	C	A	A	A	C	A	A	A	A	A	C	A	A	C	C	C	C	A	A	A	A
CAP7_c1083_283	C/A	1A	508345438	+	NA	NA	NA	NA	NA	NA	C	C	C	C	C	C	C	C	C	C	C	C	C	C	C	A	C	C	A	C	C	C	A	C	C	C	C	C	A	C	C	A	A	A	A	C	C	C	C
wsnp_Ku_c10292_17066821	A/C	1A	508345692	+	NA	NA	NA	NA	NA	NA	A	A	A	A	A	A	A	A	A	A	A	A	A	A	A	C	A	A	C	A	A	A	C	A	A	A	A	A	C	A	A	C	C	C	C	A	A	A	A
Excalibur_c3475_903	C/A	1A	508345712	+	NA	NA	NA	NA	NA	NA	C	C	C	C	C	A	A	C	A	C	A	C	C	C	C	C	C	C	C	C	A	C	C	C	C	C	C	C	C	C	C	C	C	C	C	C	C	C	C
wsnp_Ex_c3475_6362087	C/A	1A	508346398	+	NA	NA	NA	NA	NA	NA	C	C	C	C	C	C	C	C	C	C	C	C	C	C	C	A	C	C	A	C	C	C	A	C	C	C	C	C	A	C	C	A	A	A	A	C	C	C	C
Excalibur_c3475_113	A/C	1A	508346502	+	NA	NA	NA	NA	NA	NA	A	A	A	A	A	C	C	A	C	A	C	A	A	A	A	C	A	A	C	A	C	A	C	A	A	A	A	A	C	A	A	C	C	C	C	A	A	A	A
wsnp_Ku_c1642_3232242	A/C	1A	508569155	+	NA	NA	NA	NA	NA	NA	A	A	A	A	A	A	A	A	A	A	A	A	A	A	A	C	A	A	C	A	A	A	C	A	A	A	A	A	C	A	A	C	C	C	C	A	A	A	A
Kukri_c78135_166	A/C	1A	508716426	+	NA	NA	NA	NA	NA	NA	C	A	A	A	A	A	A	A	C	A	A	A	A	C	A	A	A	C	C	A	C	A	A	A	A	A	A	A	A	C	A	A	A	A	A	A	A	A	A
Excalibur_c3429_236	A/C	1A	509360241	+	NA	NA	NA	NA	NA	NA	A	A	A	A	A	C	C	A	C	A	C	A	A	A	A	C	A	A	C	A	C	A	C	A	A	A	A	A	C	A	A	C	C	C	C	A	A	A	A
Excalibur_c3429_652	A/C	1A	509361275	+	NA	NA	NA	NA	NA	NA	A	A	A	A	A	C	C	A	C	A	C	A	A	A	A	C	A	A	C	A	C	A	C	A	A	A	A	A	C	A	A	C	C	C	C	A	A	A	A
RAC875_c49074_374	A/C	1A	509361814	+	NA	NA	NA	NA	NA	NA	A	A	A	A	A	C	C	A	C	A	C	A	A	A	A	A	A	A	A	A	C	A	A	A	A	A	A	A	A	A	A	A	A	A	A	A	A	A	A
TA004476-0719	A/C	1A	509620107	+	NA	NA	NA	NA	NA	NA	A	A	A	A	A	A	A	C	A	A	A	A	A	A	A	A	C	A	A	A	A	A	A	C	A	A	A	A	A	A	A	A	C	A	C	A	C	A	A
TA003063-0097	A/C	1A	509635215	+	NA	NA	NA	NA	NA	NA	A	A	A	A	A	A	C	A	C	A	C	A	A	A	A	C	A	A	C	A	C	A	C	A	A	A	A	A	C	A	A	C	C	C	C	A	C	A	A
wsnp_Ex_c15396_23659859	C/A	1A	510011577	+	NA	NA	NA	NA	NA	NA	C	C	C	C	C	C	C	A	C	C	C	C	C	C	C	C	A	C	C	C	C	C	C	A	C	C	C	C	C	C	C	C	A	C	A	C	A	C	C
wsnp_CAP12_c1960_972031	C/A	1A	510011665	+	NA	NA	NA	NA	NA	NA	C	C	C	C	C	C	C	C	C	C	C	C	C	C	C	A	C	C	A	C	C	C	A	C	C	C	C	C	A	C	C	A	A	A	A	C	A	C	C
RAC875_c16391_426	C/A	1A	510038807	+	NA	NA	NA	NA	NA	NA	A	A	C	C	C	C	C	A	A	C	C	C	C	C	A	C	A	C	C	C	A	A	A	A	C	C	A	C	C	A	C	C	C	C	A	A	A	A	A
BS00030036_51	A/C	1A	510121251	+	NA	NA	NA	NA	NA	NA	A	A	A	A	A	A	C	A	C	A	C	A	A	A	A	C	A	A	C	A	C	A	C	A	A	A	A	A	C	A	A	C	C	C	C	A	A	A	A
wsnp_Ex_c6452_11213329	A/C	1A	510124076	+	NA	NA	NA	NA	NA	NA	A	A	A	A	A	A	C	A	C	A	C	A	A	A	A	C	A	A	C	A	C	A	C	A	A	A	A	A	C	A	A	C	C	C	C	A	A	A	A
BS00091479_51	C/A	1A	510206652	+	NA	NA	NA	NA	NA	NA	C	C	C	C	C	C	C	C	C	C	C	C	C	C	C	A	C	C	A	C	C	C	A	C	C	C	C	C	A	C	C	A	A	A	A	C	C	C	C
RAC875_c24068_1017	C/A	1A	510442627	+	NA	NA	NA	NA	NA	NA	A	A	A	A	A	C	C	A	C	A	C	A	A	C	A	A	A	C	A	C	C	A	C	A	C	C	C	A	A	A	A	C	A	C	A	C	A	A	C
GENE-0072_33	C/A	1A	511193900	+	NA	NA	NA	NA	NA	NA	C	C	C	C	C	A	C	A	C	C	C	C	C	C	A	C	A	C	C	C	C	C	C	A	C	C	C	C	C	C	A	C	A	C	A	C	A	A	C
BS00069145_51	A/C	1A	511817101	+	NA	NA	NA	NA	NA	NA	A	A	A	A	A	A	A	C	A	A	A	A	A	A	A	A	A	A	A	A	C	A	A	C	A	A	A	A	A	A	A	A	A	A	A	A	C	A	A
GENE-0511_161	A/C	1A	512558365	+	NA	NA	NA	NA	NA	NA	A	A	A	A	A	A	A	C	A	A	A	A	A	A	A	A	C	A	A	A	A	A	A	C	A	A	A	A	A	A	A	A	C	A	C	A	C	A	A
IACX5695	C/A	1A	512958137	+	NA	NA	NA	NA	NA	NA	C	C	C	C	C	C	C	A	C	C	C	C	C	C	C	C	A	C	C	C	C	C	C	A	C	C	C	C	C	C	C	C	A	C	A	C	A	C	C
BS00089563_51	C/A	1A	512958191	+	NA	NA	NA	NA	NA	NA	A	A	C	C	C	C	A	C	A	C	A	C	C	A	A	C	A	C	C	C	A	A	A	C	C	C	A	C	C	A	C	C	C	C	A	A	C	A	A
CAP11_c3464_68	A/C	1A	512959313	+	NA	NA	NA	NA	NA	NA	A	A	A	A	A	A	A	C	A	A	A	A	A	A	A	A	C	A	A	A	A	A	A	C	A	A	A	A	A	A	A	A	C	A	C	A	C	A	A
Tdurum_contig29616_817	C/A	1A	514105254	+	NA	NA	NA	NA	NA	NA	C	C	C	C	C	C	A	C	A	C	A	C	C	C	C	C	C	C	C	C	A	C	C	C	C	C	C	C	C	C	C	C	C	C	C	C	C	C	C
BobWhite_c7337_717	C/A	1A	514107424	+	NA	NA	NA	NA	NA	NA	C	C	C	C	C	C	A	C	A	C	A	C	C	C	C	C	C	C	C	C	A	C	C	C	C	C	C	C	C	C	C	C	C	C	C	C	C	C	C
wsnp_Ex_rep_c66423_64641680	A/C	1A	514323930	+	NA	NA	NA	NA	NA	NA	A	A	A	A	A	A	A	C	A	A	A	A	A	A	A	A	C	A	A	A	A	A	A	C	A	A	A	A	A	A	A	A	C	A	C	A	C	A	A
wsnp_Ex_rep_c66389_64588992	A/C	1A	514325464	+	NA	NA	NA	NA	NA	NA	A	A	C	C	C	A	A	A	A	C	A	C	C	A	A	C	A	C	C	C	A	A	A	A	C	C	A	C	C	A	A	C	C	C	A	A	A	A	A
wsnp_Ex_c32590_41222878	A/C	1A	514326007	+	NA	NA	NA	NA	NA	NA	A	A	A	A	A	A	A	A	A	A	A	A	C	C	A	C	A	A	C	A	A	A	C	A	A	A	A	A	C	A	A	A	C	A	C	A	C	A	A
BS00088035_51	A/C	1A	514326157	+	NA	NA	NA	NA	NA	NA	A	A	A	A	A	A	A	A	A	A	A	A	C	C	A	C	A	A	C	A	A	A	C	A	A	A	A	A	C	A	A	A	C	A	C	A	C	A	A
Kukri_c54678_88	C/A	1A	515069016	+	NA	NA	NA	NA	NA	NA	C	C	C	C	C	C	C	A	C	C	C	C	A	A	A	A	C	C	A	C	C	A	A	A	C	C	C	C	A	C	C	C	A	C	A	C	A	C	C
Kukri_c1313_746	C/A	1A	515153516	+	NA	NA	NA	NA	NA	NA	C	C	C	C	C	C	C	A	C	C	C	C	C	C	C	C	A	C	C	C	C	C	C	A	C	C	C	C	C	C	C	C	A	C	A	C	A	C	C
Kukri_c1313_1158	A/C	1A	515153928	+	NA	NA	NA	NA	NA	NA	A	A	A	A	A	A	A	A	A	A	A	A	A	A	A	C	A	A	A	A	A	A	C	A	A	A	A	A	C	A	A	A	C	A	C	A	A	A	A
RAC875_c36737_316	C/A	1A	515154219	+	NA	NA	NA	NA	NA	NA	C	C	C	C	C	C	C	A	C	C	C	C	C	C	C	C	C	C	C	C	C	C	C	A	C	C	C	C	C	C	C	C	C	C	C	C	A	C	C
Ku_c1313_1673	A/C	1A	515154443	+	NA	NA	NA	NA	NA	NA	A	A	A	A	A	A	A	A	A	A	A	A	A	A	A	C	A	A	A	A	A	A	C	A	A	A	A	A	C	A	A	A	C	A	C	A	A	A	A
Ku_c10813_1122	A/C	1A	515380772	+	NA	NA	NA	NA	NA	NA	A	A	A	A	A	A	A	A	A	A	A	A	A	A	A	C	A	A	A	A	A	A	C	A	A	A	A	A	C	A	A	A	C	A	C	A	A	A	A
Ra_c64515_242	C/A	1A	515383066	+	NA	NA	NA	NA	NA	NA	C	C	C	C	C	C	C	C	C	C	C	C	C	C	C	A	C	C	C	C	C	C	A	C	C	C	C	C	A	C	C	C	A	C	A	C	C	C	C
wsnp_Ex_c1997_3757508	A/C	1A	515623193	+	NA	NA	NA	NA	NA	NA	A	A	A	A	A	A	C	C	C	A	C	A	C	C	C	C	A	A	C	A	C	A	C	C	A	A	A	A	C	A	A	A	C	A	C	A	C	A	A
wsnp_Ex_c1997_3757496	C/A	1A	515623205	+	NA	NA	NA	NA	NA	NA	C	C	C	C	C	C	A	C	A	C	A	C	C	C	C	A	C	C	C	C	A	C	A	C	C	C	C	C	A	C	C	C	A	C	A	C	C	C	C
wsnp_Ex_c1997_3757415	C/A	1A	515623286	+	NA	NA	NA	NA	NA	NA	C	C	C	C	C	C	A	A	A	C	A	C	A	A	A	A	C	C	A	C	A	C	A	A	C	C	C	C	A	C	C	C	A	C	A	C	A	C	C
Ku_c809_2419	C/A	1A	515623709	+	NA	NA	NA	NA	NA	NA	C	C	C	C	C	C	A	C	A	C	A	C	C	C	C	A	C	C	C	C	A	A	A	C	C	C	C	C	A	C	C	C	A	C	A	C	C	C	C
wsnp_Ex_c1997_3756118	C/A	1A	515624704	+	NA	NA	NA	NA	NA	NA	C	C	C	C	C	C	A	C	A	C	A	C	C	C	C	A	C	C	C	C	A	A	A	C	C	C	C	C	A	C	C	C	A	C	A	C	C	C	C
wsnp_Ex_c1997_3755945	A/C	1A	515624877	+	NA	NA	NA	NA	NA	NA	A	A	A	A	A	A	C	A	C	A	C	A	A	C	A	C	A	A	A	A	C	N	C	A	A	A	A	A	C	A	A	A	C	A	C	A	A	A	A
Jagger_c5280_407	A/C	1A	515625233	+	NA	NA	NA	NA	NA	NA	A	A	A	A	A	A	C	A	C	A	C	A	A	A	A	C	A	A	A	A	C	A	C	A	A	A	A	A	C	A	A	A	C	A	C	A	A	A	A
wsnp_JD_c6544_7697412	A/C	1A	515625383	+	NA	NA	NA	NA	NA	NA	A	A	A	A	A	A	C	A	C	A	C	A	A	A	A	C	A	A	A	A	C	A	C	A	A	A	A	A	C	A	A	A	C	A	C	A	A	A	A
Kukri_rep_c109473_80	C/A	1A	515625410	+	NA	NA	NA	NA	NA	NA	C	C	C	C	C	C	A	C	A	C	A	C	C	C	C	A	C	C	C	C	A	C	A	C	C	C	C	C	A	C	C	C	A	C	A	C	C	C	C
wsnp_JD_c6544_7697235	C/A	1A	515625560	+	NA	NA	NA	NA	NA	NA	C	C	C	C	C	C	A	C	A	C	A	C	C	C	C	A	C	C	C	C	A	C	A	C	C	C	C	C	A	C	C	C	A	C	A	C	C	C	C
Kukri_c49170_655	C/A	1A	516038300	+	NA	NA	NA	NA	NA	NA	C	C	C	C	C	C	C	A	C	C	C	C	A	A	A	C	C	C	A	C	C	C	C	A	C	C	C	C	C	C	C	C	C	C	C	C	A	C	C
IACX6064	A/C	1A	516338847	+	NA	NA	NA	NA	NA	NA	A	A	A	A	A	C	C	C	A	A	C	A	A	C	C	A	A	A	A	A	A	A	A	C	A	A	A	A	A	A	C	A	A	A	A	A	C	A	A
Kukri_c12984_465	C/A	1A	517191018	+	NA	NA	NA	NA	NA	NA	C	C	C	C	C	C	A	A	A	C	A	C	A	C	A	C	C	C	A	C	A	C	C	A	C	C	C	C	C	C	C	C	C	C	C	C	A	C	C
Excalibur_c14911_466	A/C	1A	517196517	+	NA	NA	NA	NA	NA	NA	A	A	C	C	C	A	A	A	A	C	A	C	C	A	A	C	A	C	C	C	A	A	A	A	C	C	A	C	C	A	A	C	C	C	A	A	A	A	A
Excalibur_c14911_546	A/C	1A	517196589	+	NA	NA	NA	NA	NA	NA	A	A	A	A	A	A	A	A	A	A	A	A	A	A	A	A	A	A	A	A	A	A	C	A	A	A	A	A	A	A	A	A	A	A	A	A	A	A	A
RAC875_c80876_67	A/C	1A	517198302	+	NA	NA	NA	NA	NA	NA	A	A	A	A	A	A	C	C	C	A	C	A	C	C	C	A	A	A	C	A	C	A	A	C	A	A	A	A	A	A	A	A	A	A	A	A	C	A	A
BobWhite_c14587_51	A/C	1A	517198971	+	NA	NA	NA	NA	NA	NA	A	A	A	A	A	A	A	A	A	A	A	A	A	A	A	A	A	A	A	A	A	A	C	A	A	A	A	A	A	A	A	A	A	A	A	A	A	A	A
Kukri_c33486_128	A/C	1A	517650304	+	NA	NA	NA	NA	NA	NA	A	A	C	A	A	A	A	C	A	A	A	A	A	A	C	C	C	A	C	A	C	A	C	C	A	A	A	A	C	A	A	C	C	C	C	A	C	A	A
wsnp_Ku_c23012_32893918	C/A	1A	518051528	+	NA	NA	NA	NA	NA	NA	C	C	C	C	C	C	A	A	A	C	A	C	A	A	A	C	C	C	A	C	A	C	A	A	C	C	C	C	C	C	C	C	C	C	C	C	A	C	C
BS00022158_51	A/C	1A	518051608	+	NA	NA	NA	NA	NA	NA	A	A	A	A	A	A	A	A	A	A	A	A	A	C	A	A	A	A	A	A	A	A	C	A	A	A	A	A	A	A	A	A	A	A	A	A	A	A	A
CAP12_c1979_117	C/A	1A	518056649	+	NA	NA	NA	NA	NA	NA	C	C	C	C	C	C	C	C	C	C	C	C	C	C	C	A	C	C	C	C	C	C	A	C	C	C	C	C	A	C	C	C	A	C	A	C	C	C	C
BobWhite_c11044_322	A/C	1A	518108004	+	NA	NA	NA	NA	NA	NA	C	C	A	A	A	C	C	A	C	A	C	A	A	C	A	A	A	A	A	A	C	C	A	A	A	A	C	A	A	C	C	A	A	A	C	C	A	C	C
Tdurum_contig85620_467	A/C	1A	518108107	+	NA	NA	NA	NA	NA	NA	C	C	A	A	A	C	C	A	C	A	C	A	A	C	A	A	A	A	A	A	C	C	A	A	A	A	C	A	A	C	C	A	A	A	C	C	A	C	C
BS00088136_51	A/C	1A	518239612	+	NA	NA	NA	NA	NA	NA	A	A	A	A	A	A	A	A	A	A	A	A	A	A	A	C	A	A	A	A	A	A	A	A	A	A	A	A	C	A	A	A	C	A	C	A	A	A	A
Tdurum_contig30517_578	C/A	1A	518240708	+	NA	NA	NA	NA	NA	NA	A	A	C	C	C	A	A	C	A	C	A	C	C	A	C	C	C	C	C	C	A	A	C	C	C	C	A	C	C	A	A	C	C	C	A	A	C	A	A
Excalibur_c9149_1789	C/A	1A	518241523	+	NA	NA	NA	NA	NA	NA	C	C	A	A	A	C	C	C	C	A	C	A	A	C	A	A	C	A	A	A	C	C	A	C	A	A	C	A	A	C	C	A	A	A	C	C	C	C	C
TA002402-1350	A/C	1A	518241623	+	NA	NA	NA	NA	NA	NA	A	A	A	A	A	A	A	A	A	A	A	A	A	A	A	C	A	A	A	A	A	A	A	A	A	A	A	A	C	A	A	A	C	A	C	A	A	A	A
Excalibur_c9149_1326	A/C	1A	518242734	+	NA	NA	NA	NA	NA	NA	C	C	A	A	A	C	C	A	C	A	C	A	A	C	A	A	C	A	A	A	C	C	A	A	A	A	C	A	A	C	C	A	A	A	C	C	A	C	C
BobWhite_c11946_277	A/C	1A	518458862	+	NA	NA	NA	NA	NA	NA	A	A	A	A	A	C	A	A	A	A	A	A	A	A	A	A	A	A	A	A	A	A	C	A	A	A	A	A	A	A	A	A	A	A	A	A	A	A	A
BS00022788_51	A/C	1A	518458941	+	NA	NA	NA	NA	NA	NA	A	A	A	A	A	C	A	A	A	A	A	A	A	A	A	A	A	A	A	A	A	A	C	A	A	A	A	A	A	A	A	A	A	A	A	A	A	A	A
Excalibur_c10496_651	C/A	1A	518770281	+	NA	NA	NA	NA	NA	NA	A	A	C	C	C	A	A	C	A	C	A	C	C	A	C	C	A	C	C	C	A	A	C	C	C	C	A	C	C	A	A	C	C	C	A	A	C	A	A
Excalibur_c52725_585	C/A	1A	519069140	+	NA	NA	NA	NA	NA	NA	C	C	C	C	C	C	C	C	C	C	C	C	C	C	C	C	C	C	C	C	C	C	A	C	C	C	C	C	C	C	C	C	C	C	C	C	C	C	C
RAC875_c44775_130	A/C	1A	519082733	+	NA	NA	NA	NA	NA	NA	A	C	A	A	A	C	A	A	A	A	A	A	A	A	A	A	C	A	A	A	C	C	A	A	A	A	C	A	A	C	A	A	A	A	A	C	A	A	C
Excalibur_c1845_4911	C/A	1A	519148259	+	NA	NA	NA	NA	NA	NA	C	C	C	C	C	C	C	C	C	C	C	C	C	C	C	C	C	C	C	C	C	C	A	C	C	C	C	C	C	C	C	C	C	C	C	C	C	C	C
Excalibur_c65755_51	A/C	1A	519148413	+	NA	NA	NA	NA	NA	NA	A	A	A	A	A	A	A	A	A	A	A	A	A	A	A	A	A	A	A	A	A	A	C	A	A	A	A	A	A	A	A	A	A	A	A	A	A	A	A
Ra_c24793_726	C/A	1A	519149413	+	NA	NA	NA	NA	NA	NA	C	C	C	C	C	C	C	C	C	C	C	C	C	C	C	C	C	C	C	C	C	C	A	C	C	C	C	C	C	C	C	C	C	C	C	C	C	C	C
Kukri_c28695_269	C/A	1A	519154600	+	NA	NA	NA	NA	NA	NA	C	C	C	C	C	C	C	C	C	C	C	C	C	C	C	C	C	C	C	C	C	C	A	C	C	C	C	C	C	C	C	C	C	C	C	C	C	C	C
wsnp_Ex_c1845_3472790	C/A	1A	519154750	+	NA	NA	NA	NA	NA	NA	C	C	C	C	C	C	C	C	C	C	C	C	C	C	C	C	C	C	C	C	C	C	A	C	C	C	C	C	C	C	C	C	C	C	C	C	C	C	C
RAC875_c12993_201	A/C	1A	519155014	+	NA	NA	NA	NA	NA	NA	A	A	A	A	A	A	A	A	A	A	A	A	A	A	A	A	A	A	A	A	A	A	C	A	A	A	A	A	A	A	A	A	A	A	A	A	A	A	A
RAC875_c12993_127	A/C	1A	519155088	+	NA	NA	NA	NA	NA	NA	A	A	A	A	A	A	A	A	A	A	A	A	A	A	A	A	A	A	A	A	A	A	C	A	A	A	A	A	A	A	A	A	A	A	A	A	A	A	A
Excalibur_c1845_718	C/A	1A	519155751	+	NA	NA	NA	NA	NA	NA	C	C	C	C	C	C	C	C	C	C	C	C	C	C	C	C	C	C	C	C	C	C	A	C	C	C	C	C	C	C	C	C	C	C	C	C	C	C	C
RAC875_c45115_340	A/C	1A	519156166	+	NA	NA	NA	NA	NA	NA	A	A	A	A	A	A	A	A	A	A	A	A	A	A	A	A	A	A	A	A	A	A	C	A	A	A	A	A	A	A	A	A	A	A	A	A	A	A	A
RAC875_c45115_509	C/A	1A	519156487	+	NA	NA	NA	NA	NA	NA	C	C	C	C	C	C	C	C	C	C	C	C	C	C	C	C	C	C	C	C	C	C	A	C	C	C	C	C	C	C	C	C	C	C	C	C	C	C	C
IAAV1142	A/C	1A	519627229	+	NA	NA	NA	NA	NA	NA	A	A	A	A	A	A	A	A	A	A	A	A	A	A	A	A	A	A	A	A	A	A	A	A	A	A	A	A	A	A	A	A	A	A	A	A	A	A	A
Kukri_c44509_455	A/C	1A	519790236	+	NA	NA	NA	NA	NA	NA	C	C	C	A	A	C	C	A	C	A	C	A	A	C	A	A	A	A	A	A	C	C	A	A	A	A	C	A	A	C	C	A	A	A	C	C	A	C	C
Tdurum_contig25433_302	A/C	1A	519790274	+	NA	NA	NA	NA	NA	NA	A	A	C	C	C	A	A	A	A	C	A	A	C	A	C	A	A	C	A	A	A	A	C	A	A	C	A	A	C	A	A	C	C	C	A	A	A	A	A
Excalibur_c35755_110	C/A	1A	520505808	+	NA	NA	NA	NA	NA	NA	A	C	A	A	C	A	C	C	C	A	C	A	C	A	C	A	A	C	A	A	C	C	C	C	C	C	C	C	A	C	C	C	A	A	A	C	C	A	C
wsnp_Ex_c8376_14113519	C/A	1A	520700004	+	NA	NA	NA	NA	NA	NA	C	C	A	C	C	C	C	C	C	C	C	C	C	C	C	C	C	C	C	C	C	C	C	A	C	C	C	C	A	C	C	C	A	C	A	C	C	C	C
wsnp_Ex_c7585_12955306	A/C	1A	520701764	+	NA	NA	NA	NA	NA	NA	C	C	A	A	A	C	C	A	C	A	C	A	A	C	A	A	A	A	A	A	C	C	A	A	A	A	C	A	A	C	C	A	A	A	C	C	A	C	C
wsnp_Ex_c9722_16062937	C/A	1A	521193345	+	NA	NA	NA	NA	NA	NA	C	C	C	C	C	C	C	C	C	C	C	C	C	C	C	A	C	C	C	C	C	C	A	C	C	C	C	C	A	C	C	C	A	C	A	C	C	C	C
wsnp_JG_c3720_1558699	A/C	1A	521194221	+	NA	NA	NA	NA	NA	NA	A	A	A	A	C	A	A	A	A	A	A	A	A	A	A	A	A	A	A	A	A	A	A	A	A	A	A	C	A	A	A	A	A	A	A	A	C	A	A
Excalibur_c5033_587	A/C	1A	522055571	+	NA	NA	NA	NA	NA	NA	A	A	A	A	C	A	A	C	A	A	A	A	A	A	C	A	A	A	A	A	A	A	A	C	A	A	A	C	A	A	A	A	A	A	A	A	C	A	A
Kukri_c18017_1696	A/C	1A	522055680	+	NA	NA	NA	NA	NA	NA	A	A	A	A	C	A	A	C	A	A	A	A	A	A	C	A	A	A	A	A	A	A	A	C	A	A	A	C	A	A	A	A	A	A	A	A	C	A	A
IAAV2694	C/A	1A	522129226	+	NA	NA	NA	NA	NA	NA	C	C	C	C	C	A	A	A	A	C	A	C	A	A	A	A	A	C	A	C	A	C	C	A	C	C	C	C	A	C	C	C	A	C	A	C	C	C	C
Excalibur_c29605_535	C/A	1A	522292433	+	NA	NA	NA	NA	NA	NA	C	C	C	C	C	C	A	C	A	C	A	C	A	C	C	A	A	C	A	C	A	C	A	C	C	C	C	A	A	C	C	C	A	C	A	C	A	C	C
Excalibur_c49946_169	C/A	1A	522987852	+	NA	NA	NA	NA	NA	NA	C	C	C	C	C	C	A	C	A	C	A	C	C	C	C	C	C	C	C	C	A	A	A	C	C	C	C	C	C	C	C	C	C	C	C	C	C	C	C
BobWhite_c26212_208	C/A	1A	522989877	+	NA	NA	NA	NA	NA	NA	C	C	C	C	C	C	A	A	A	C	A	C	A	C	A	C	A	C	A	C	A	A	A	A	C	C	C	A	C	C	C	C	C	C	C	C	A	C	C
BobWhite_c14158_112	A/C	1A	523033360	+	NA	NA	NA	NA	NA	NA	A	A	A	A	A	A	A	A	A	A	A	A	A	A	C	A	A	A	A	A	A	A	A	A	A	A	A	A	A	A	A	A	A	A	A	A	C	A	A
GENE-0487_795	C/A	1A	523047763	+	NA	NA	NA	NA	NA	NA	A	A	C	C	C	C	A	A	C	C	A	C	C	A	A	C	C	C	C	C	C	A	A	A	C	C	C	C	C	A	C	C	C	C	C	C	C	C	C
GENE-0487_644	C/A	1A	523047957	+	NA	NA	NA	NA	NA	NA	A	A	C	C	C	C	A	A	C	C	A	C	C	A	A	C	C	C	C	C	C	A	A	A	C	C	C	C	C	A	C	C	C	C	C	C	C	C	C
wsnp_BE517729A_Ta_2_1	A/C	1A	523049954	+	NA	NA	NA	NA	NA	NA	A	A	A	A	A	A	C	C	C	A	C	A	C	A	C	A	C	A	C	A	C	C	C	C	A	A	A	C	A	A	A	A	A	A	A	A	C	A	A
tplb0031d22_1107	A/C	1A	523345696	+	NA	NA	NA	NA	NA	NA	A	A	A	A	A	A	C	C	C	A	C	A	C	A	C	A	C	A	C	A	C	C	C	C	A	A	A	C	A	A	A	A	A	A	A	A	C	A	A
BS00039378_51	A/C	1A	524195674	+	NA	NA	NA	NA	NA	NA	A	A	A	A	A	A	A	C	A	A	A	A	C	A	C	A	C	A	C	A	A	C	A	C	A	A	A	A	A	A	A	A	A	A	A	A	A	A	A
BS00039377_51	C/A	1A	524195709	+	NA	NA	NA	NA	NA	NA	C	C	C	C	C	C	C	A	C	C	C	C	A	C	A	C	A	C	A	C	C	A	C	A	C	C	C	C	C	C	C	C	C	C	C	C	C	C	C
wsnp_Ex_c3145_5812670	C/A	1A	524205235	+	NA	NA	NA	NA	NA	NA	C	C	C	C	C	C	C	A	C	C	C	C	C	C	A	C	C	C	C	C	C	A	C	A	C	C	C	C	C	C	C	C	C	C	C	C	C	C	C
Excalibur_c3145_70	C/A	1A	524205471	+	NA	NA	NA	NA	NA	NA	C	C	C	C	C	C	C	A	C	C	C	C	A	C	A	C	A	C	A	C	C	A	A	A	C	C	C	A	C	C	C	C	C	C	C	C	A	C	C
Jagger_c5111_190	A/C	1A	524229816	+	NA	NA	NA	NA	NA	NA	A	A	A	A	A	A	A	C	A	A	A	A	C	A	C	A	C	A	C	A	A	C	C	C	A	A	A	C	A	A	A	A	A	A	A	A	C	A	A
BS00065430_51	C/A	1A	525797778	+	NA	NA	NA	NA	NA	NA	C	C	C	C	C	C	C	A	C	C	C	C	A	C	A	C	A	C	A	C	C	A	C	A	C	C	C	C	C	C	C	C	C	C	C	C	C	C	C
BS00003743_51	A/C	1A	528844795	+	NA	NA	NA	NA	NA	NA	A	A	A	A	A	A	A	A	A	A	A	A	A	A	A	A	A	A	A	A	A	A	C	A	A	A	A	A	A	A	A	A	A	A	A	A	A	A	A
BS00011146_51	C/A	1A	528845194	+	NA	NA	NA	NA	NA	NA	C	C	C	C	C	C	C	C	C	C	C	C	C	C	C	C	C	C	C	C	C	C	A	C	C	C	C	A	C	C	C	C	C	C	C	C	A	C	C
wsnp_Ex_c20495_29571203	C/A	1A	528845568	+	NA	NA	NA	NA	NA	NA	C	C	C	C	C	C	C	A	C	C	C	C	C	C	A	C	C	C	C	C	C	A	C	A	C	C	C	C	C	C	C	C	C	C	C	C	C	C	C
CAP12_c3602_91	A/C	1A	528845618	+	NA	NA	NA	NA	NA	NA	A	A	A	A	A	A	A	A	A	A	A	A	A	A	A	A	A	A	A	A	A	A	C	A	A	A	A	C	A	A	A	A	A	A	A	A	C	A	A
RAC875_rep_c120644_74	A/C	1A	528845648	+	NA	NA	NA	NA	NA	NA	A	A	A	A	A	A	A	A	A	A	A	A	A	A	A	A	A	A	A	A	A	A	C	A	A	A	A	C	A	A	A	A	A	A	A	A	C	A	A
Tdurum_contig11896_550	A/C	1A	529616397	+	NA	NA	NA	NA	NA	NA	A	A	C	C	C	A	A	A	A	C	A	C	C	A	A	C	A	C	C	C	A	A	C	A	N	C	A	C	C	A	A	C	C	C	A	A	C	A	A
wsnp_Ku_c5210_9289260	C/A	1A	529616538	+	NA	NA	NA	NA	NA	NA	C	C	C	C	C	C	C	A	C	C	C	C	C	C	A	C	C	C	C	C	C	A	C	A	C	C	C	C	C	C	C	C	C	C	C	C	C	C	C
BobWhite_c27438_81	A/C	1A	529616550	+	NA	NA	NA	NA	NA	NA	A	A	A	A	A	A	A	C	A	A	A	A	A	A	C	A	A	A	A	A	A	C	C	C	A	A	A	C	A	A	A	A	A	A	A	A	C	A	A
wsnp_Ku_c17322_26392311	C/A	1A	530321953	+	NA	NA	NA	NA	NA	NA	C	C	C	C	C	C	C	A	C	C	C	C	A	C	A	C	A	C	A	C	C	A	C	A	C	C	C	C	C	C	C	C	C	C	C	C	C	C	C
GENE-0392_97	A/C	1A	530901088	+	NA	NA	NA	NA	NA	NA	A	A	A	A	A	A	A	C	A	A	A	A	C	A	C	A	C	A	C	A	A	C	A	C	A	A	A	A	A	A	A	A	A	A	A	A	A	A	A
Excalibur_c8396_396	C/A	1A	531318317	+	NA	NA	NA	NA	NA	NA	A	C	A	A	C	C	C	A	A	C	C	A	A	C	A	C	A	C	A	C	C	A	A	A	C	A	C	C	C	C	C	C	C	A	C	C	C	A	A
Excalibur_c64439_87	C/A	1A	531435415	+	NA	NA	NA	NA	NA	NA	A	A	C	C	C	A	A	A	A	C	A	C	C	A	C	C	C	C	C	C	A	A	C	A	N	C	A	C	C	A	A	C	C	C	A	A	C	A	A
BS00062876_51	A/C	1A	531437685	+	NA	NA	NA	NA	NA	NA	A	A	A	A	A	A	A	C	A	A	A	A	C	A	C	A	C	A	C	A	A	C	C	C	A	A	A	A	A	A	A	A	A	A	A	A	A	A	A
RFL_Contig4781_1792	A/C	1A	531820326	+	NA	NA	NA	NA	NA	NA	A	A	A	A	A	A	A	C	A	A	A	A	C	A	C	A	C	A	C	A	A	C	C	C	A	A	A	A	A	A	A	A	A	A	A	A	A	A	A
BS00034278_51	C/A	1A	531820524	+	NA	NA	NA	NA	NA	NA	C	C	C	C	C	C	C	A	C	C	C	C	A	C	A	C	A	C	A	C	C	A	A	A	C	C	C	C	C	C	C	C	C	C	C	C	C	C	C
CAP7_c1891_230	C/A	1A	531824361	+	NA	NA	NA	NA	NA	NA	C	C	C	C	C	C	C	A	C	C	C	C	A	C	A	C	A	C	A	C	C	A	A	A	C	C	C	C	C	C	C	C	C	C	C	C	C	C	C
Kukri_c67383_102	C/A	1A	531851294	+	NA	NA	NA	NA	NA	NA	C	C	C	C	C	C	C	A	C	C	C	C	A	C	A	C	A	C	A	C	C	A	A	A	C	C	C	C	C	C	C	C	C	C	C	C	C	C	C
Excalibur_c15617_425	C/A	1A	531853160	+	NA	NA	NA	NA	NA	NA	A	A	C	C	C	A	A	A	A	C	A	C	C	A	C	C	A	C	C	C	A	A	C	A	N	C	A	C	C	A	A	C	C	C	A	A	C	A	A
wsnp_Ex_rep_c68493_67320068	A/C	1A	531858923	+	NA	NA	NA	NA	NA	NA	A	A	A	A	A	A	A	C	A	A	A	A	C	A	C	A	C	A	C	A	A	C	C	C	A	A	A	A	A	A	A	A	A	A	A	A	A	A	A
wsnp_Ex_rep_c68493_67319880	C/A	1A	531859650	+	NA	NA	NA	NA	NA	NA	C	C	C	C	C	C	C	A	C	C	C	C	C	C	A	C	C	C	C	C	C	C	C	A	C	C	C	C	C	C	C	C	C	C	C	C	C	C	C
RAC875_c8482_160	C/A	1A	531860721	+	NA	NA	NA	NA	NA	NA	C	C	C	C	C	C	C	A	C	C	C	C	A	C	A	C	A	C	A	C	C	A	A	A	C	C	C	C	C	C	C	C	C	C	C	C	C	C	C
wsnp_Ex_rep_c68085_66839109	C/A	1A	531862196	+	NA	NA	NA	NA	NA	NA	C	C	C	C	C	C	C	A	C	C	C	C	A	C	A	C	A	C	A	C	C	A	A	A	C	C	C	C	C	C	C	C	C	C	C	C	C	C	C
BS00009808_51	A/C	1A	531879771	+	NA	NA	NA	NA	NA	NA	A	A	A	A	A	A	C	C	C	A	C	A	C	A	C	A	C	A	C	A	C	C	C	C	A	A	A	A	A	A	A	A	A	A	A	A	A	A	A
wsnp_Ex_c3258_6004611	C/A	1A	531880503	+	NA	NA	NA	NA	NA	NA	C	C	C	C	C	C	C	A	C	C	C	C	A	C	A	C	A	C	A	C	C	A	A	A	C	C	C	C	C	C	C	C	C	C	C	C	C	C	C
Excalibur_c1236_840	C/A	1A	531882627	+	NA	NA	NA	NA	NA	NA	A	A	C	C	C	A	A	A	A	C	A	C	C	A	C	C	A	C	C	C	A	A	C	A	N	C	A	C	C	A	A	C	C	C	A	A	C	A	A
wsnp_Ra_c11594_18777085	C/A	1A	531883471	+	NA	NA	NA	NA	NA	NA	C	C	C	C	C	C	C	A	C	C	C	C	A	C	A	C	A	C	A	C	C	A	A	A	C	C	C	C	C	C	C	C	C	C	C	C	C	C	C
Excalibur_rep_c69456_172	C/A	1A	532236472	+	NA	NA	NA	NA	NA	NA	C	C	C	C	C	C	A	C	A	C	A	C	C	C	C	C	C	C	C	C	A	C	C	C	C	C	C	C	C	C	C	C	C	C	C	C	C	C	C
Excalibur_c7370_179	A/C	1A	532692019	+	NA	NA	NA	NA	NA	NA	A	A	A	A	A	A	C	C	C	A	C	A	A	A	C	A	A	A	A	A	C	A	A	C	A	A	A	A	A	A	A	A	A	A	A	A	A	A	A
wsnp_Ra_c15564_23999084	A/C	1A	532692169	+	NA	NA	NA	NA	NA	NA	A	A	A	A	A	A	C	C	C	A	C	A	A	A	C	A	A	A	A	A	C	A	A	C	A	A	A	A	A	A	A	A	A	A	A	A	A	A	A
BS00078029_51	C/A	1A	532865597	+	NA	NA	NA	NA	NA	NA	A	A	C	C	C	A	A	C	A	C	A	C	C	A	C	C	C	C	C	C	A	A	C	C	N	C	A	C	C	A	A	C	C	C	A	A	C	A	A
RAC875_c10083_800	C/A	1A	532877323	+	NA	NA	NA	NA	NA	NA	C	A	C	C	C	C	C	C	C	C	C	C	A	C	C	C	C	C	A	C	C	C	A	C	C	C	C	C	C	C	C	C	C	C	C	C	C	C	C
GENE-0527_92	C/A	1A	533260194	+	NA	NA	NA	NA	NA	NA	C	A	C	C	C	C	C	A	C	C	C	C	A	C	A	C	A	C	A	A	C	C	A	A	C	C	C	C	C	C	C	C	C	C	C	C	C	C	C
wsnp_Ex_rep_c111610_93458148	A/C	1A	533262521	+	NA	NA	NA	NA	NA	NA	C	A	A	A	A	A	A	A	A	A	A	A	A	C	A	A	A	A	A	A	A	C	A	A	A	A	A	A	A	C	A	A	A	A	A	A	A	A	A
Ra_c21472_1369	C/A	1A	533262798	+	NA	NA	NA	NA	NA	NA	A	C	C	C	C	C	C	C	C	C	C	C	C	A	C	C	C	C	C	C	C	A	C	C	C	C	C	C	C	A	C	C	C	C	C	C	C	C	C
IAAV3490	C/A	1A	533262951	+	NA	NA	NA	NA	NA	NA	A	C	C	C	C	C	C	C	C	C	C	C	C	A	C	C	C	C	C	C	C	A	C	C	C	C	C	C	C	A	C	C	C	C	C	C	C	C	C
wsnp_BG263358A_Ta_2_1	A/C	1A	533297919	+	NA	NA	NA	NA	NA	NA	A	A	A	A	A	A	C	C	C	A	C	A	A	A	C	A	C	A	C	C	C	A	A	C	A	A	A	A	A	A	A	A	A	A	A	A	A	A	A
Ku_c12688_352	A/C	1A	533299233	+	NA	NA	NA	NA	NA	NA	A	A	A	A	A	A	C	C	C	A	C	A	A	A	C	A	C	A	A	C	C	A	A	C	A	A	A	A	A	A	A	A	A	A	A	A	A	A	A
Tdurum_contig48037_385	A/C	1A	533337574	+	NA	NA	NA	NA	NA	NA	C	A	A	A	A	A	A	A	A	C	A	A	A	C	A	A	A	A	A	A	A	C	A	A	A	A	A	A	A	C	A	A	A	A	A	A	A	A	A
CAP7_c11581_78	A/C	1A	533744328	+	NA	NA	NA	NA	NA	NA	A	A	A	A	A	A	A	C	A	A	A	A	A	A	C	A	A	A	A	C	A	C	A	C	A	A	A	A	A	A	A	A	A	A	A	A	A	A	A
wsnp_Ra_rep_c95460_83855592	A/C	1A	533899774	+	NA	NA	NA	NA	NA	NA	A	C	A	A	C	A	C	C	C	A	C	A	C	A	C	A	C	A	C	A	C	C	A	C	A	A	A	A	A	A	A	A	A	A	A	A	C	A	A
RAC875_rep_c95460_302	C/A	1A	533901031	+	NA	NA	NA	NA	NA	NA	C	A	C	C	A	C	A	C	A	C	A	C	A	C	C	C	A	C	A	C	A	C	C	C	C	C	C	C	C	C	C	C	C	C	C	C	A	C	C
RAC875_c1136_363	C/A	1A	533904617	+	NA	NA	NA	NA	NA	NA	C	C	C	C	C	C	C	A	C	C	C	C	C	C	A	C	A	C	C	C	C	C	C	A	C	C	C	C	C	C	C	C	C	C	C	C	C	C	C
TA005251-0278	C/A	1A	533905779	+	NA	NA	NA	NA	NA	NA	C	C	C	C	C	C	C	A	C	C	C	C	C	C	A	C	A	C	C	C	C	C	C	A	C	C	C	C	C	C	C	C	C	C	C	C	C	C	C
wsnp_JD_c7581_8666052	C/A	1A	533906688	+	NA	NA	NA	NA	NA	NA	C	C	C	C	C	C	C	A	C	C	C	C	C	C	A	C	C	C	C	C	C	A	C	A	C	C	C	C	C	C	C	C	C	C	C	C	C	C	C
wsnp_Ex_c4685_8377545	C/A	1A	533907169	+	NA	NA	NA	NA	NA	NA	C	C	C	C	C	C	C	A	C	C	C	C	C	C	A	C	C	C	C	C	C	A	C	A	C	C	C	C	C	C	C	C	C	C	C	C	C	C	C
Jagger_c3646_235	C/A	1A	533907280	+	NA	NA	NA	NA	NA	NA	C	C	C	C	C	C	C	A	C	C	C	C	C	C	A	C	C	C	C	C	C	A	C	A	C	C	C	C	C	C	C	C	C	C	C	C	C	C	C
BS00087588_51	A/C	1A	533907753	+	NA	NA	NA	NA	NA	NA	A	C	A	A	C	A	C	C	C	A	C	A	C	A	C	A	C	A	C	A	C	C	A	C	A	A	A	A	A	A	A	A	A	A	A	A	C	A	A
RAC875_c18532_140	A/C	1A	533972718	+	NA	NA	NA	NA	NA	NA	A	A	A	A	C	A	C	A	A	A	C	A	A	C	A	C	A	A	A	C	C	C	C	A	A	A	A	A	A	C	A	A	A	A	C	A	A	A	A
Kukri_c84024_375	C/A	1A	534427998	+	NA	NA	NA	NA	NA	NA	C	A	A	C	A	C	C	C	C	C	C	C	A	C	C	A	A	C	A	C	C	C	C	C	C	C	C	A	A	C	C	C	A	C	A	C	A	C	C
IAAV8743	C/A	1A	534498493	+	NA	NA	NA	NA	NA	NA	C	A	C	C	C	C	A	A	C	C	A	C	A	A	A	C	C	C	A	C	A	A	C	A	C	C	C	C	C	C	C	C	C	C	C	C	C	C	C
Ku_c8310_865	C/A	1A	534501338	+	NA	NA	NA	NA	NA	NA	C	C	A	A	A	C	C	C	C	A	C	A	A	C	C	A	C	C	A	A	C	C	C	C	N	A	C	A	A	C	C	A	A	A	C	C	A	C	C
wsnp_Ku_c33917_43336069	A/C	1A	534603837	+	NA	NA	NA	NA	NA	NA	A	C	A	A	A	A	A	C	A	A	A	A	C	C	C	A	A	A	C	A	A	C	A	C	A	A	A	A	A	A	A	A	A	A	A	A	A	A	A
BobWhite_c28971_184	C/A	1A	534821101	+	NA	NA	NA	NA	NA	NA	C	A	C	C	C	C	C	A	C	C	C	C	A	A	A	C	C	C	A	C	C	A	C	A	C	C	C	C	C	C	C	C	C	C	C	C	C	C	C
Excalibur_rep_c106078_822	C/A	1A	534828542	+	NA	NA	NA	NA	NA	NA	C	C	C	C	C	C	C	A	C	C	C	C	C	C	A	C	A	C	C	C	C	C	A	A	C	C	C	C	C	C	C	C	C	C	C	C	C	C	C
Excalibur_c39257_634	C/A	1A	534828680	+	NA	NA	NA	NA	NA	NA	C	C	C	C	C	C	C	C	C	C	C	C	C	C	C	A	C	C	C	C	C	C	C	C	C	C	C	A	A	C	C	C	A	C	A	C	C	C	C
CAP7_c4879_249	A/C	1A	534934576	+	NA	NA	NA	NA	NA	NA	A	C	A	A	A	A	A	A	A	A	A	A	C	A	A	A	A	A	C	A	A	A	A	A	A	A	A	A	A	A	A	A	A	A	A	A	A	A	A
BS00028146_51	C/A	1A	535124658	+	NA	NA	NA	NA	NA	NA	C	A	C	C	C	C	C	C	C	C	C	C	A	C	C	C	C	C	A	C	C	C	C	C	C	C	C	C	C	C	C	C	C	C	C	C	C	C	C
BS00011934_51	C/A	1A	535127002	+	NA	NA	NA	NA	NA	NA	C	C	C	C	C	C	C	A	C	C	C	C	C	C	A	C	A	C	C	C	C	C	A	A	C	C	C	C	C	C	C	C	C	C	C	C	C	C	C
wsnp_Ex_c6563_11378565	C/A	1A	535127289	+	NA	NA	NA	NA	NA	NA	C	C	C	C	C	C	C	A	C	C	C	C	C	C	A	C	A	C	C	C	C	C	C	A	C	C	C	C	C	C	C	C	C	C	C	C	A	C	C
IACX9046	C/A	1A	535127305	+	NA	NA	NA	NA	NA	NA	C	C	C	C	C	C	C	A	C	C	C	C	C	C	A	C	A	C	C	C	C	C	A	A	C	C	C	C	C	C	C	C	C	C	C	C	C	C	C
BS00010436_51	C/A	1A	535127400	+	NA	NA	NA	NA	NA	NA	C	C	C	C	C	C	C	A	C	C	C	C	C	C	A	C	A	C	C	C	C	C	A	A	C	C	C	C	C	C	C	C	C	C	C	C	C	C	C
BS00010148_51	C/A	1A	535127517	+	NA	NA	NA	NA	NA	NA	C	C	C	C	C	C	C	A	C	C	C	C	C	C	A	C	A	C	C	C	C	C	A	A	C	C	C	C	C	C	C	C	C	C	C	C	C	C	C
wsnp_Ex_c6378_11087794	C/A	1A	535127540	+	NA	NA	NA	NA	NA	NA	C	C	C	C	C	C	C	A	C	C	C	C	C	C	A	C	A	C	C	C	C	C	A	A	C	C	C	C	C	C	C	C	C	C	C	C	C	C	C
Kukri_rep_c112383_588	A/C	1A	535131000	+	NA	NA	NA	NA	NA	NA	A	A	A	A	A	A	A	C	A	A	A	A	A	A	C	A	C	A	A	A	A	A	C	C	A	A	A	A	A	A	A	A	A	A	A	A	A	A	A
wsnp_Ex_c6378_11086366	A/C	1A	535131150	+	NA	NA	NA	NA	NA	NA	A	A	A	A	A	A	A	C	A	A	A	A	A	A	C	A	C	A	A	A	A	A	C	C	A	A	A	A	A	A	A	A	A	A	A	A	A	A	A
Kukri_c45512_193	A/C	1A	535579482	+	NA	NA	NA	NA	NA	NA	A	A	A	A	A	A	A	A	A	A	A	A	C	A	A	A	A	A	C	C	A	A	A	A	A	A	A	A	A	A	A	A	A	A	A	A	A	A	A
RAC875_c15975_1208	A/C	1A	535580259	+	NA	NA	NA	NA	NA	NA	A	A	A	A	A	A	A	A	A	A	A	A	C	A	A	A	A	A	C	C	A	A	A	A	A	A	A	A	A	A	A	A	A	A	A	A	A	A	A
RAC875_c100059_123	C/A	1A	535960658	+	NA	NA	NA	NA	NA	NA	C	C	C	C	C	C	C	A	C	C	C	C	C	C	A	C	A	C	C	A	C	C	A	A	C	C	C	C	C	C	C	C	C	C	C	C	C	C	C
RAC875_c102343_204	A/C	1A	535965500	+	NA	NA	NA	NA	NA	NA	A	C	A	A	C	A	C	A	A	A	C	A	C	C	A	C	A	A	C	C	C	C	A	A	A	A	A	C	C	A	A	A	C	A	C	A	A	A	A
BS00009104_51	A/C	1A	535971897	+	NA	NA	NA	NA	NA	NA	A	A	A	A	A	A	A	C	A	A	A	A	C	A	C	A	C	A	C	C	A	A	A	C	A	A	A	A	A	A	A	A	A	A	A	A	C	A	A
Excalibur_c1066_303	A/C	1A	535974657	+	NA	NA	NA	NA	NA	NA	A	A	A	A	A	A	A	C	A	A	A	A	A	A	C	A	C	A	A	A	A	A	A	C	A	A	A	A	A	A	A	A	A	A	A	A	C	A	A
BS00012042_51	C/A	1A	535994914	+	NA	NA	NA	NA	NA	NA	C	C	C	C	C	C	C	C	C	C	C	C	C	C	C	C	C	C	C	A	C	C	C	C	C	C	C	C	C	C	C	C	C	C	C	C	C	C	C
Kukri_c49463_154	A/C	1A	536620705	+	NA	NA	NA	NA	NA	NA	A	C	A	A	C	A	A	C	A	A	A	A	A	C	C	A	C	A	A	C	C	C	A	C	A	A	A	A	A	A	A	A	A	A	A	A	C	A	A
Excalibur_c94658_59	A/C	1A	536621771	+	NA	NA	NA	NA	NA	NA	A	A	A	A	A	A	A	A	A	A	A	A	A	A	C	A	C	A	A	C	A	A	C	C	A	A	A	A	A	A	A	A	A	A	A	A	A	A	A
BS00110130_51	A/C	1A	536717192	+	NA	NA	NA	NA	NA	NA	A	C	A	A	C	A	A	A	A	A	A	A	A	C	A	A	A	A	A	A	C	C	A	A	A	A	A	A	A	A	A	A	A	A	A	A	A	A	A
BS00022239_51	A/C	1A	536717212	+	NA	NA	NA	NA	NA	NA	C	A	A	A	A	A	A	A	A	A	A	A	A	A	A	A	A	A	A	C	A	A	A	A	A	A	C	A	A	A	A	A	A	A	A	A	A	A	A
RAC875_rep_c102893_780	C/A	1A	536753063	+	NA	NA	NA	NA	NA	NA	C	C	C	C	C	C	C	A	C	C	C	C	C	C	A	C	A	C	C	C	C	C	C	A	C	C	C	C	C	C	C	C	C	C	C	C	A	C	C
Excalibur_rep_c103592_955	C/A	1A	536753285	+	NA	NA	NA	NA	NA	NA	C	C	C	C	C	C	C	A	C	C	C	C	C	C	A	C	A	C	C	A	C	C	C	C	C	C	C	C	C	C	C	C	C	C	C	C	C	C	C
Kukri_c57770_705	C/A	1A	536768245	+	NA	NA	NA	NA	NA	NA	A	C	C	C	A	C	C	A	C	C	C	C	C	C	A	C	A	C	C	A	C	C	C	A	C	C	A	C	C	C	C	C	C	C	C	C	C	C	C
wsnp_BG606986A_Ta_2_4	A/C	1A	537001717	+	NA	NA	NA	NA	NA	NA	C	C	A	A	C	A	C	C	A	A	C	A	A	C	C	A	C	A	A	C	C	C	A	C	A	A	C	A	A	A	A	A	A	A	A	A	C	A	A
Excalibur_c28425_386	A/C	1A	537021946	+	NA	NA	NA	NA	NA	NA	A	A	C	A	A	A	A	A	A	A	A	A	A	A	A	A	A	A	A	A	A	A	A	A	A	A	A	C	A	A	A	A	A	A	A	A	A	A	A
BS00107306_51	A/C	1A	537453598	+	NA	NA	NA	NA	NA	NA	A	A	A	A	A	A	A	A	A	A	A	A	C	A	A	A	A	A	C	A	A	A	A	A	A	A	A	A	A	A	A	A	A	A	A	A	A	A	A
RFL_Contig2176_932	C/A	1A	538108451	+	NA	NA	NA	NA	NA	NA	C	C	C	C	C	C	A	C	C	C	A	C	C	C	C	C	C	C	C	C	A	C	C	C	C	C	C	C	C	C	C	C	C	C	C	C	A	C	C
RFL_Contig2176_1111	A/C	1A	538108629	+	NA	NA	NA	NA	NA	NA	A	A	A	A	A	A	C	A	A	A	C	A	A	A	A	A	A	A	A	A	C	A	A	A	A	A	A	A	A	A	A	A	A	A	A	A	C	A	A
RFL_Contig2176_1163	A/C	1A	538108681	+	NA	NA	NA	NA	NA	NA	A	A	A	A	A	A	C	A	A	A	C	A	A	A	A	A	A	A	A	A	C	A	A	A	A	A	A	A	A	A	A	A	A	A	A	A	C	A	A
Kukri_c13978_132	C/A	1A	538108893	+	NA	NA	NA	NA	NA	NA	C	C	C	C	C	C	A	C	C	C	A	C	C	C	C	C	C	C	C	C	A	C	C	C	C	C	C	C	C	C	C	C	C	C	C	C	A	C	C
Ex_c4060_510	C/A	1A	538108912	+	NA	NA	NA	NA	NA	NA	A	A	C	C	C	C	A	A	C	C	A	C	C	A	A	A	A	C	A	C	A	A	C	A	C	C	A	A	A	C	C	C	A	C	A	C	C	C	C
RAC875_c6798_467	A/C	1A	538108963	+	NA	NA	NA	NA	NA	NA	C	C	A	A	A	A	C	C	A	A	C	A	A	C	C	C	C	A	C	A	C	C	A	C	A	A	C	C	C	A	A	A	C	A	C	A	A	A	A
Excalibur_c44818_109	C/A	1A	538109405	+	NA	NA	NA	NA	NA	NA	C	C	C	C	C	C	A	C	C	C	A	C	C	C	C	C	C	C	C	C	A	C	C	C	C	C	C	C	C	C	C	C	C	C	C	C	A	C	C
RAC875_c52957_154	A/C	1A	538109451	+	NA	NA	NA	NA	NA	NA	A	A	A	A	A	A	C	A	A	A	C	A	A	A	A	A	A	A	A	A	C	A	A	A	A	A	A	A	A	A	A	A	A	A	A	A	C	A	A
BS00109991_51	A/C	1A	538116809	+	NA	NA	NA	NA	NA	NA	C	C	A	A	A	A	C	C	A	A	C	A	C	C	C	C	C	A	C	C	C	C	A	C	A	A	C	C	C	A	A	A	C	A	C	A	A	A	A
BS00022261_51	A/C	1A	538116909	+	NA	NA	NA	NA	NA	NA	C	C	A	A	A	A	C	C	A	A	C	A	C	C	C	C	C	A	C	C	C	C	A	C	A	A	C	C	C	A	A	A	C	A	C	A	A	A	A
BS00110627_51	C/A	1A	538116961	+	NA	NA	NA	NA	NA	NA	A	A	C	C	C	C	A	A	C	C	A	C	A	A	A	C	A	C	A	A	A	A	C	A	C	C	A	C	C	C	C	C	C	C	C	C	C	C	C
GENE-0262_431	C/A	1A	538290959	+	NA	NA	NA	NA	NA	NA	A	A	C	C	C	C	A	A	C	C	A	C	A	A	A	A	A	C	A	A	A	A	C	A	C	C	A	A	A	C	C	C	A	C	A	C	C	C	C
BS00022848_51	C/A	1A	538341969	+	NA	NA	NA	NA	NA	NA	A	A	C	C	A	C	A	A	C	C	A	C	C	A	A	C	A	C	C	C	A	A	C	A	C	C	A	C	C	C	C	C	C	C	C	C	A	C	C
Excalibur_c47013_1503	C/A	1A	538630272	+	NA	NA	NA	NA	NA	NA	C	A	C	C	A	C	A	C	C	C	A	C	A	A	C	C	C	C	C	A	A	A	C	C	C	C	C	C	C	C	C	C	C	C	C	C	C	C	C
BS00073413_51	C/A	1A	538748084	+	NA	NA	NA	NA	NA	NA	C	A	C	C	A	C	A	C	C	C	A	C	C	A	C	C	C	C	C	C	A	A	C	C	C	C	C	C	C	C	C	C	C	C	C	C	C	C	C
RAC875_c120509_133	C/A	1A	539019865	+	NA	NA	NA	NA	NA	NA	C	C	C	C	A	C	C	C	C	C	C	C	A	C	C	C	C	C	C	C	C	C	C	C	C	C	C	C	C	C	C	C	C	C	C	C	C	C	C
wsnp_Ra_c22110_31550370	A/C	1A	539201557	+	NA	NA	NA	NA	NA	NA	A	C	A	A	C	A	C	A	A	A	C	A	C	C	A	A	A	A	A	C	C	C	A	A	A	A	A	A	A	A	A	A	A	A	A	A	A	A	A
Kukri_c34035_351	C/A	1A	539203004	+	NA	NA	NA	NA	NA	NA	C	A	C	C	C	C	A	C	C	C	A	C	C	A	C	C	C	C	C	C	A	A	C	C	C	C	C	C	C	C	C	C	C	C	C	C	C	C	C
GENE-0069_468	A/C	1A	539636809	+	NA	NA	NA	NA	NA	NA	A	A	A	A	C	A	A	A	A	A	A	A	C	A	A	A	A	A	C	A	A	A	A	A	A	A	A	A	A	A	A	A	A	A	A	A	A	A	A
Excalibur_c97157_65	C/A	1A	541439158	+	NA	NA	NA	NA	NA	NA	C	A	C	C	A	C	A	C	C	C	A	C	A	A	C	C	C	C	A	C	A	A	C	C	C	C	C	C	C	C	C	C	C	C	C	C	C	C	C
BobWhite_c23632_322	A/C	1A	541499199	+	NA	NA	NA	NA	NA	NA	A	A	A	A	C	A	A	A	A	A	A	A	A	A	A	A	A	A	C	A	A	A	A	A	A	A	A	A	A	A	A	A	A	A	A	A	A	A	A
Excalibur_c25353_1171	A/C	1A	541499667	+	NA	NA	NA	NA	NA	NA	A	C	A	A	C	A	A	A	A	A	A	A	A	C	A	A	A	A	C	A	A	C	A	A	A	A	A	A	A	A	A	A	A	A	A	A	A	A	A
Excalibur_rep_c107047_469	A/C	1A	541499667	+	NA	NA	NA	NA	NA	NA	A	A	A	A	A	A	C	A	A	A	C	A	A	C	A	A	A	C	A	A	C	C	C	A	A	A	A	A	A	C	A	A	A	A	A	A	A	A	A
Excalibur_rep_c107047_679	C/A	1A	541499853	+	NA	NA	NA	NA	NA	NA	C	C	C	C	C	C	A	C	C	C	A	C	C	A	C	C	C	A	C	C	A	A	A	C	C	C	C	C	C	A	C	C	C	C	C	C	C	C	C
Excalibur_rep_c107047_742	C/A	1A	541499916	+	NA	NA	NA	NA	NA	NA	C	C	C	C	C	C	A	C	C	C	A	C	C	A	C	C	C	A	C	C	A	A	A	C	C	C	C	C	C	A	C	C	C	C	C	C	C	C	C
Tdurum_contig21114_255	C/A	1A	541635649	+	NA	NA	NA	NA	NA	NA	C	C	C	C	A	C	C	C	C	C	C	C	C	C	C	C	C	C	A	C	C	C	C	C	C	C	C	C	C	C	C	C	C	C	C	C	C	C	C
Kukri_c24570_282	A/C	1A	541700019	+	NA	NA	NA	NA	NA	NA	A	C	A	A	A	A	C	A	A	A	C	A	A	C	A	A	A	A	A	A	C	C	A	A	A	A	A	A	A	A	A	A	A	A	A	A	A	A	A
RAC875_c21411_162	A/C	1A	541700484	+	NA	NA	NA	NA	NA	NA	A	C	A	A	A	A	C	A	A	A	C	A	A	C	A	A	A	A	A	A	C	C	A	A	A	A	A	A	A	A	A	A	A	A	A	A	A	A	A
BobWhite_c6046_304	C/A	1A	541706552	+	NA	NA	NA	NA	NA	NA	C	A	C	C	C	C	A	C	C	C	A	C	C	A	C	C	C	C	C	C	A	A	C	C	C	C	C	C	C	C	C	C	C	C	C	C	C	C	C
Kukri_c7119_392	A/C	1A	541786423	+	NA	NA	NA	NA	NA	NA	A	C	A	A	A	A	C	A	A	A	C	A	A	C	A	A	A	A	A	A	C	C	A	A	A	A	A	A	A	A	A	A	A	A	A	A	A	A	A
wsnp_Ex_c33452_41938013	A/C	1A	541786957	+	NA	NA	NA	NA	NA	NA	A	C	A	A	A	A	C	A	A	A	C	A	A	C	A	A	A	A	A	A	C	C	A	A	A	A	A	A	A	A	A	A	A	A	A	A	A	A	A
IACX5994	A/C	1A	541787085	+	NA	NA	NA	NA	NA	NA	A	C	A	A	A	A	C	A	A	A	C	A	A	C	A	A	A	A	A	A	C	C	A	A	A	A	A	A	A	A	A	A	A	A	A	A	A	A	A
wsnp_Ex_c33452_41938159	A/C	1A	541787092	+	NA	NA	NA	NA	NA	NA	A	C	A	A	A	A	C	A	A	A	C	A	A	C	A	A	A	A	A	A	C	C	A	A	A	A	A	A	A	A	A	A	A	A	A	A	A	A	A
Excalibur_c22768_811	A/C	1A	541791732	+	NA	NA	NA	NA	NA	NA	A	C	A	A	A	A	C	A	A	A	C	A	A	C	A	A	A	A	A	A	C	C	A	A	A	A	A	A	A	A	A	A	A	A	A	A	A	A	A
Excalibur_c22768_963	A/C	1A	541791884	+	NA	NA	NA	NA	NA	NA	A	C	A	A	A	A	C	A	A	A	C	A	A	C	A	A	A	A	A	A	C	C	A	A	A	A	A	A	A	A	A	A	A	A	A	A	A	A	A
wsnp_Ex_c41953_48657850	A/C	1A	541879942	+	NA	NA	NA	NA	NA	NA	C	C	A	A	A	A	C	A	A	A	C	A	A	C	C	C	C	A	A	A	C	C	A	C	A	A	C	C	C	A	A	A	C	A	C	A	C	A	A
RAC875_rep_c72890_63	A/C	1A	541880092	+	NA	NA	NA	NA	NA	NA	C	C	A	A	A	A	C	A	A	A	C	A	A	C	C	C	C	A	A	A	C	C	A	C	A	A	C	C	C	A	A	A	C	A	C	A	C	A	A
TA001600-1603	C/A	1A	541881903	+	NA	NA	NA	NA	NA	NA	A	A	C	C	C	C	A	C	C	C	A	C	C	A	A	A	A	C	C	C	A	A	C	A	C	C	A	A	A	C	C	C	A	C	A	C	A	C	C
Ra_c110766_321	C/A	1A	542071667	+	NA	NA	NA	NA	NA	NA	A	A	C	C	C	A	A	A	C	C	A	C	C	A	A	C	A	C	C	C	A	A	C	A	C	C	A	C	C	C	C	C	C	C	C	C	A	C	C
Ku_c8992_405	C/A	1A	542137989	+	NA	NA	NA	NA	NA	NA	C	C	A	A	C	C	C	C	A	A	C	A	A	C	C	C	C	A	C	A	C	C	A	C	A	A	C	C	C	A	A	A	C	A	C	A	C	A	A
Jagger_c6890_167	A/C	1A	543164993	+	NA	NA	NA	NA	NA	NA	A	A	C	C	A	A	A	A	C	C	A	C	C	A	A	A	A	C	A	C	A	A	C	A	C	C	A	A	A	C	C	C	A	C	A	C	A	C	A
wsnp_Ex_rep_c102067_87314043	A/C	1A	543199127	+	NA	NA	NA	NA	NA	NA	A	A	C	C	A	A	A	A	C	C	A	C	C	A	A	A	A	C	A	C	A	A	C	A	C	C	A	A	A	C	C	C	A	C	A	C	A	C	C
RAC875_rep_c105766_652	C/A	1A	543199423	+	NA	NA	NA	NA	NA	NA	C	C	A	A	C	C	C	C	A	A	C	A	A	C	C	C	C	A	C	A	C	C	A	C	A	A	C	C	C	A	A	A	C	A	C	A	C	A	C
wsnp_Ex_rep_c102067_87313597	C/A	1A	543199573	+	NA	NA	NA	NA	NA	NA	C	C	A	A	C	C	C	C	A	A	C	A	A	C	C	C	C	A	C	A	C	C	A	C	A	A	C	C	C	A	A	A	C	A	C	A	C	A	C
Kukri_rep_c115111_251	A/C	1A	543200358	+	NA	NA	NA	NA	NA	NA	A	A	C	C	A	A	A	A	C	C	A	C	C	A	A	A	A	C	A	C	A	A	C	A	C	C	A	A	A	C	C	C	A	C	A	C	A	C	A
Tdurum_contig56158_60	A/C	1A	543360899	+	NA	NA	NA	NA	NA	NA	A	A	C	C	A	A	A	A	C	C	A	C	C	A	A	A	A	C	A	C	A	A	C	A	C	C	A	A	A	C	C	C	A	C	A	C	A	C	A
RAC875_c12348_720	A/C	1A	543362369	+	NA	NA	NA	NA	NA	NA	A	A	C	C	A	A	A	A	C	C	A	C	C	A	A	A	A	C	A	C	A	A	C	A	C	C	A	A	A	C	C	C	A	C	A	C	A	C	A
IAAV130	C/A	1A	543622002	+	NA	NA	NA	NA	NA	NA	C	C	A	A	C	C	C	C	A	A	C	A	A	C	C	C	C	A	C	A	C	C	A	C	A	A	C	C	C	A	A	A	C	A	C	A	C	A	C
RAC875_rep_c69334_132	A/C	1A	543623575	+	NA	NA	NA	NA	NA	NA	C	C	A	A	A	A	A	A	C	A	A	A	A	A	A	A	A	A	A	A	A	C	A	A	C	C	C	A	A	C	C	C	A	A	A	C	A	C	C
RFL_Contig5334_831	C/A	1A	543719743	+	NA	NA	NA	NA	NA	NA	C	C	A	A	C	C	C	C	A	A	C	A	A	C	C	C	C	A	C	A	C	C	A	C	A	A	C	C	C	A	A	A	C	A	C	A	C	A	C
RFL_Contig5334_1969	A/C	1A	543720881	+	NA	NA	NA	NA	NA	NA	A	A	C	C	A	A	A	A	C	C	A	C	C	A	A	A	A	C	A	C	A	A	C	A	C	C	A	A	A	C	C	C	A	C	A	C	A	C	A
wsnp_Ex_c4612_8254533	A/C	1A	544165810	+	NA	NA	NA	NA	NA	NA	A	A	A	A	A	A	A	C	A	A	A	A	A	A	A	A	A	A	A	A	A	A	A	A	A	A	A	A	A	A	A	A	A	A	A	A	A	A	A
IAAV7172	A/C	1A	544166427	+	NA	NA	NA	NA	NA	NA	A	A	A	A	A	A	A	C	A	A	A	A	A	A	A	A	A	A	A	A	A	A	A	A	A	A	A	A	A	A	A	A	A	A	A	A	A	A	A
Tdurum_contig96086_74	A/C	1A	544551099	+	NA	NA	NA	NA	NA	NA	A	A	A	A	A	A	A	C	A	A	A	A	A	A	A	A	A	A	A	A	A	A	A	A	A	A	A	A	A	A	A	A	A	A	A	A	A	A	A
BobWhite_c41272_159	C/A	1A	544551129	+	NA	NA	NA	NA	NA	NA	C	C	C	C	C	C	C	A	C	C	C	C	C	C	C	C	C	C	C	C	C	C	C	C	C	C	C	C	C	C	C	C	C	C	C	C	C	C	C
Kukri_s117372_152	A/C	1A	545680177	+	NA	NA	NA	NA	NA	NA	A	A	A	A	C	A	A	A	A	A	A	A	A	A	C	A	A	A	A	C	A	A	A	A	A	A	A	A	A	A	A	A	A	A	C	A	A	A	A
BS00095510_51	C/A	1A	545681645	+	NA	NA	NA	NA	NA	NA	C	C	C	C	A	C	C	A	C	C	C	C	C	C	C	A	C	C	A	C	C	C	C	C	C	C	C	A	A	C	C	C	A	C	A	C	C	C	C
wsnp_CAP11_c1815_982483	C/A	1A	545774503	+	NA	NA	NA	NA	NA	NA	C	C	C	C	A	C	C	A	C	C	C	C	C	C	C	A	C	C	A	C	C	C	C	C	C	C	C	A	A	C	C	C	A	C	A	C	C	C	C
Ex_c2226_244	C/A	1A	545775117	+	NA	NA	NA	NA	NA	NA	C	C	C	C	A	C	C	C	C	C	C	C	C	C	C	A	C	C	A	C	C	C	C	C	C	C	C	A	A	C	C	C	A	C	A	C	C	C	C
BS00080076_51	C/A	1A	545775443	+	NA	NA	NA	NA	NA	NA	C	C	C	C	A	C	C	C	C	C	C	C	C	C	C	A	C	C	A	C	C	C	C	C	C	C	C	A	A	C	C	C	A	C	A	C	C	C	C
BS00078085_51	C/A	1A	545775767	+	NA	NA	NA	NA	NA	NA	C	C	C	C	A	C	C	A	C	C	C	C	C	C	C	A	C	C	A	C	C	C	C	C	C	C	C	A	A	C	C	C	A	C	A	C	C	C	C
RAC875_c32379_216	C/A	1A	545880454	+	NA	NA	NA	NA	NA	NA	C	C	C	C	A	C	C	A	C	C	C	C	C	C	C	A	C	C	A	C	C	C	C	C	C	C	C	A	A	C	C	C	A	C	A	C	C	C	C
TA005289-1104	A/C	1A	545922820	+	NA	NA	NA	NA	NA	NA	A	A	A	A	A	A	A	C	A	A	A	A	A	A	A	A	A	A	A	A	A	A	A	A	A	A	A	A	A	A	A	A	A	A	A	A	A	A	A
TA005303-0910	C/A	1A	546085859	+	NA	NA	NA	NA	NA	NA	C	C	C	C	A	C	A	C	C	C	A	C	C	A	A	C	A	A	C	A	A	A	C	C	C	C	C	C	C	A	C	C	C	C	A	C	C	C	C
BS00110877_51	C/A	1A	546087144	+	NA	NA	NA	NA	NA	NA	C	C	C	C	C	C	C	A	C	C	C	C	C	C	C	C	C	C	C	C	C	C	C	C	C	C	C	C	C	C	C	C	C	C	C	C	C	C	C
tplb0059d21_1032	A/C	1A	546093537	+	NA	NA	NA	NA	NA	NA	A	A	A	A	A	A	A	C	A	A	A	A	A	A	A	A	A	A	A	A	A	A	A	A	A	A	A	A	A	A	A	A	A	A	A	A	A	A	A
RAC875_c67771_805	A/C	1A	546095874	+	NA	NA	NA	NA	NA	NA	A	A	A	A	A	A	A	C	A	A	A	A	A	A	A	A	A	A	A	A	A	A	A	A	A	A	A	A	A	A	A	A	A	A	A	A	A	A	A
BS00066278_51	A/C	1A	546150643	+	NA	NA	NA	NA	NA	NA	A	A	A	A	C	A	C	A	A	A	C	A	A	C	C	A	C	C	A	C	C	C	A	A	A	A	A	A	A	C	A	A	A	A	C	A	A	A	A
BS00064349_51	A/C	1A	546150645	+	NA	NA	NA	NA	NA	NA	A	A	A	A	C	A	C	A	A	A	C	A	A	C	C	A	C	C	A	C	C	C	A	A	A	A	A	A	A	C	A	A	A	A	C	A	A	A	A
Tdurum_contig15015_883	A/C	1A	546322481	+	NA	NA	NA	NA	NA	NA	A	A	A	A	C	A	C	A	A	A	C	A	A	C	C	A	C	C	A	C	C	C	A	A	A	A	A	A	A	C	A	A	A	A	C	A	A	A	A
Tdurum_contig63715_235	A/C	1A	547038707	+	NA	NA	NA	NA	NA	NA	A	A	A	A	C	A	A	A	A	A	A	A	A	A	C	C	C	C	C	A	A	A	A	C	A	A	A	C	C	C	A	A	C	A	C	A	C	A	A
Tdurum_contig10365_341	A/C	1A	547232549	+	NA	NA	NA	NA	NA	NA	A	A	A	A	C	A	A	A	A	A	A	A	A	A	C	C	C	C	C	A	A	A	A	C	A	A	A	C	C	C	A	A	C	A	C	A	C	A	A
BobWhite_c24825_349	C/A	1A	547588524	+	NA	NA	NA	NA	NA	NA	C	A	A	C	C	A	C	A	C	C	C	C	C	A	C	C	C	C	C	C	A	C	C	C	C	C	C	C	C	C	C	C	C	C	C	C	C	C	C
Tdurum_contig51833_439	C/A	1A	547590372	+	NA	NA	NA	NA	NA	NA	C	C	C	C	A	C	C	C	C	C	C	C	C	C	A	A	A	A	C	C	C	C	C	A	C	C	C	A	A	A	C	C	A	C	A	C	A	C	C
BS00036104_51	A/C	1A	547590960	+	NA	NA	NA	NA	NA	NA	A	C	C	A	C	C	A	C	A	A	A	A	A	C	C	C	C	C	C	A	C	A	A	C	A	A	A	C	C	C	A	A	C	A	C	A	C	A	A
RAC875_c60162_129	A/C	1A	547591252	+	NA	NA	NA	NA	NA	NA	A	C	C	A	A	C	A	C	A	A	A	A	A	C	A	A	A	A	A	A	C	A	A	A	A	A	A	A	A	A	A	A	A	A	A	A	A	A	A
RAC875_c60162_206	A/C	1A	547591329	+	NA	NA	NA	NA	NA	NA	A	C	C	A	C	C	A	C	A	A	A	A	A	C	C	C	C	C	C	A	C	A	A	C	A	A	A	C	C	C	A	A	C	A	C	A	C	A	A
IAAV3650	C/A	1A	547734810	+	NA	NA	NA	NA	NA	NA	C	A	A	C	C	A	C	A	C	C	C	C	C	A	C	C	C	C	C	C	A	C	C	C	C	C	C	C	C	C	C	C	C	C	C	C	C	C	C
wsnp_JD_c13024_13129681	C/A	1A	547735409	+	NA	NA	NA	NA	NA	NA	C	A	A	C	C	A	C	A	C	C	C	C	C	A	C	C	C	C	C	C	A	C	C	C	C	C	C	C	C	C	C	C	C	C	C	C	C	C	C
JD_c13024_360	A/C	1A	547735488	+	NA	NA	NA	NA	NA	NA	A	C	C	A	A	C	A	C	A	A	A	A	A	C	A	A	A	A	A	A	C	A	A	A	A	A	A	A	A	A	A	A	A	A	A	A	A	A	A
Tdurum_contig75762_406	C/A	1A	547735559	+	NA	NA	NA	NA	NA	NA	C	A	A	C	C	A	C	A	C	C	C	C	C	A	C	C	C	C	C	C	A	C	C	C	C	C	C	C	C	C	C	C	C	C	C	C	C	C	C
Tdurum_contig75762_377	A/C	1A	547735588	+	NA	NA	NA	NA	NA	NA	A	C	C	A	A	C	A	C	A	A	A	A	A	C	A	A	A	A	A	A	C	A	A	A	A	A	A	A	A	A	A	A	A	A	A	A	A	A	A
Kukri_c18274_551	C/A	1A	547741174	+	NA	NA	NA	NA	NA	NA	C	A	A	C	A	A	C	A	C	C	C	C	C	A	A	A	A	A	A	C	A	C	C	A	C	C	C	A	A	A	C	C	A	C	A	C	A	C	C
Ra_c29200_300	C/A	1A	547742867	+	NA	NA	NA	NA	NA	NA	C	A	A	C	C	A	C	A	C	C	C	C	C	A	C	C	C	C	C	C	A	C	C	C	C	C	C	C	C	C	C	C	C	C	C	C	C	C	C
wsnp_Ex_c1359_2604298	C/A	1A	547742958	+	NA	NA	NA	NA	NA	NA	C	A	A	C	A	A	C	A	C	C	C	C	C	A	A	A	A	A	A	C	A	C	C	A	C	C	C	A	A	A	C	C	A	C	A	C	A	C	C
Excalibur_c54842_340	A/C	1A	547909961	+	NA	NA	NA	NA	NA	NA	A	C	C	A	C	C	A	C	A	A	A	A	A	C	C	C	C	C	C	A	C	A	A	C	A	A	A	C	C	C	A	A	C	A	C	A	C	A	A
Tdurum_contig5711_242	A/C	1A	548212557	+	NA	NA	NA	NA	NA	NA	A	A	A	A	C	A	A	A	A	A	A	A	A	A	C	C	C	C	C	A	A	A	A	C	A	A	A	C	C	C	A	A	C	A	C	A	C	A	A
wsnp_CAP8_rep_c3938_1936666	C/A	1A	548904260	+	NA	NA	NA	NA	NA	NA	C	A	A	C	C	A	C	A	C	C	C	C	C	A	C	C	C	C	C	C	A	C	C	C	C	C	C	C	C	C	C	C	C	C	C	C	C	C	C
BobWhite_rep_c65812_710	A/C	1A	548904336	+	NA	NA	NA	NA	NA	NA	A	C	C	A	A	C	A	C	A	A	A	A	A	C	A	A	A	A	A	A	C	A	A	A	A	A	A	A	A	A	A	A	A	A	A	A	A	A	A
CAP8_c2942_99	A/C	1A	549042359	+	NA	NA	NA	NA	NA	NA	A	A	A	A	A	A	A	A	A	A	A	A	A	A	A	A	A	A	A	C	A	A	C	A	A	A	A	A	A	A	A	A	A	A	A	C	A	A	A
wsnp_JD_c4904_6034093	C/A	1A	549042499	+	NA	NA	NA	NA	NA	NA	C	A	A	C	C	A	C	A	C	C	C	C	C	A	C	C	C	C	C	C	A	C	C	C	C	C	C	C	C	C	C	C	C	C	C	C	C	C	C
Excalibur_c63671_90	A/C	1A	549044833	+	NA	NA	NA	NA	NA	NA	A	C	C	A	C	C	A	C	A	A	A	A	A	C	C	C	C	C	C	A	C	A	A	C	A	A	A	C	C	C	A	A	C	A	C	A	C	A	A
RAC875_c16136_129	A/C	1A	549055528	+	NA	NA	NA	NA	NA	NA	A	C	C	A	C	C	A	C	A	A	A	A	A	C	C	C	C	C	C	A	C	A	A	C	A	A	A	C	C	C	A	A	C	A	C	A	C	A	A
wsnp_Ex_rep_c81556_76277906	A/C	1A	549060681	+	NA	NA	NA	NA	NA	NA	A	C	C	A	C	C	A	C	A	A	A	A	A	C	C	C	C	C	C	A	C	A	A	C	A	A	A	C	C	C	A	A	C	A	C	A	C	A	A
BobWhite_c34030_646	A/C	1A	549075009	+	NA	NA	NA	NA	NA	NA	A	A	A	A	A	A	C	A	A	A	C	A	A	C	A	A	A	C	A	A	C	A	A	A	A	A	A	A	A	C	A	A	A	A	A	A	A	A	A
Tdurum_contig28233_170	A/C	1A	549124957	+	NA	NA	NA	NA	NA	NA	A	A	A	A	A	A	C	A	A	A	C	A	A	C	A	A	A	C	A	A	C	A	A	A	A	A	A	A	A	C	A	A	A	A	A	A	A	A	A
BS00067119_51	C/A	1A	549645703	+	NA	NA	NA	NA	NA	NA	C	A	C	C	C	A	C	A	C	C	C	C	C	C	C	C	C	C	C	C	C	C	C	C	C	C	C	C	C	C	C	C	C	C	C	C	C	C	C
Ku_c3523_1959	C/A	1A	549702424	+	NA	NA	NA	NA	NA	NA	C	C	A	C	C	C	C	A	C	C	C	C	C	C	C	C	C	C	C	A	C	C	C	C	C	C	C	C	C	C	C	C	C	A	C	C	C	C	C
Tdurum_contig15639_225	C/A	1A	549702857	+	NA	NA	NA	NA	NA	NA	C	C	C	C	A	C	C	A	C	C	C	C	C	C	C	C	C	C	C	C	C	C	C	A	C	C	C	C	C	C	C	C	C	A	C	C	C	C	C
wsnp_Ex_c28149_37293173	C/A	1A	549704457	+	NA	NA	NA	NA	NA	NA	C	A	C	C	C	A	C	A	C	C	C	C	C	C	C	C	C	C	C	C	C	C	C	C	C	C	C	C	C	C	C	C	C	C	C	C	C	C	C
wsnp_Ex_c28149_37293117	C/A	1A	549704474	+	NA	NA	NA	NA	NA	NA	C	A	C	C	C	A	C	A	C	C	C	C	C	C	C	C	C	C	C	C	C	C	C	C	C	C	C	C	C	C	C	C	C	C	C	C	C	C	C
Kukri_c47202_601	C/A	1A	550139334	+	NA	NA	NA	NA	NA	NA	A	C	A	A	A	C	C	A	C	A	C	A	A	C	C	A	A	C	A	C	C	A	C	A	C	A	C	C	A	C	C	A	A	A	C	C	A	C	C
Excalibur_rep_c72368_68	C/A	1A	550172044	+	NA	NA	NA	NA	NA	NA	A	A	C	C	C	A	C	C	A	C	C	C	C	C	A	C	C	C	C	A	C	C	A	C	A	C	A	A	C	C	A	C	C	C	A	A	C	A	A
wsnp_CAP11_c29_68486	A/C	1A	550295198	+	NA	NA	NA	NA	NA	NA	C	A	A	C	A	A	A	A	C	C	A	C	C	A	A	A	A	A	A	A	A	A	A	A	C	C	C	A	A	A	C	C	A	C	A	A	A	C	C
Excalibur_c30284_1106	A/C	1A	550459432	+	NA	NA	NA	NA	NA	NA	A	A	A	A	A	A	A	C	A	A	A	A	A	A	A	A	C	A	A	A	A	A	A	A	A	A	A	A	A	A	C	A	A	A	A	A	A	A	A
wsnp_Ex_c9534_15793556	A/C	1A	550796012	+	NA	NA	NA	NA	NA	NA	C	A	A	A	A	A	A	A	C	C	A	C	A	A	A	A	A	A	A	A	A	A	A	A	C	C	C	A	A	A	C	C	A	C	A	A	A	C	C
Kukri_c20070_183	C/A	1A	550902510	+	NA	NA	NA	NA	NA	NA	A	A	A	C	C	A	C	C	A	C	C	C	C	A	C	C	C	C	C	C	C	C	A	C	A	A	A	C	A	A	A	A	A	C	C	C	C	A	C
RAC875_c16824_202	C/A	1A	551163074	+	NA	NA	NA	NA	NA	NA	A	C	C	C	C	C	A	C	A	A	A	A	C	C	C	C	C	C	A	C	C	A	C	C	A	A	A	C	C	C	A	A	C	A	C	C	C	A	A
RFL_Contig399_976	C/A	1A	551268452	+	NA	NA	NA	NA	NA	NA	C	C	A	A	A	C	C	C	C	C	C	C	A	A	A	A	A	A	C	C	A	C	C	A	C	C	C	A	A	A	C	C	A	C	A	C	A	C	C
Kukri_c82086_387	C/A	1A	551367648	+	NA	NA	NA	NA	NA	NA	C	A	C	C	A	A	C	A	C	C	C	C	C	C	C	C	C	C	C	A	C	C	A	C	C	C	C	A	C	C	C	C	C	C	C	A	C	C	C
Tdurum_contig81642_298	C/A	1A	551512911	+	NA	NA	NA	NA	NA	NA	C	A	C	C	C	A	C	A	C	C	C	C	C	C	C	C	C	C	C	A	C	C	A	C	C	C	C	C	C	C	C	C	C	C	C	A	C	C	C
Ra_c8027_1021	A/C	1A	551577805	+	NA	NA	NA	NA	NA	NA	A	C	A	A	A	C	A	C	A	A	A	A	A	A	A	A	A	A	A	C	A	A	C	A	A	A	A	A	A	A	A	A	A	A	A	C	A	A	A
wsnp_Ex_c13955_21833712	C/A	1A	551577918	+	NA	NA	NA	NA	NA	NA	C	A	C	C	C	A	C	A	C	C	C	C	C	C	C	C	C	C	C	A	C	C	A	C	C	C	C	C	C	C	C	C	C	C	C	A	C	C	C
RAC875_c49433_308	A/C	1A	551715069	+	NA	NA	NA	NA	NA	NA	A	C	A	A	A	C	A	C	A	A	A	A	A	A	A	A	A	A	A	C	A	A	C	A	A	A	A	A	A	A	A	A	A	A	A	C	A	A	A
wsnp_Ex_c23143_32376622	C/A	1A	551717967	+	NA	NA	NA	NA	NA	NA	C	A	C	C	C	A	C	A	C	C	C	C	C	C	C	C	C	C	C	A	C	C	A	C	C	C	C	C	C	C	C	C	C	C	C	A	C	C	C
Excalibur_c11680_81	C/A	1A	551718932	+	NA	NA	NA	NA	NA	NA	C	C	C	C	A	C	C	A	C	C	C	C	C	C	A	C	C	C	C	A	C	C	C	A	C	C	C	C	C	C	C	C	C	A	A	C	A	C	C
wsnp_Ku_c18227_27490539	C/A	1A	551718945	+	NA	NA	NA	NA	NA	NA	C	C	C	C	A	C	C	A	C	C	C	C	C	C	A	C	C	C	C	A	C	C	C	A	C	C	C	C	C	C	C	C	C	A	A	C	A	C	C
wsnp_Ex_c23143_32377033	C/A	1A	551719377	+	NA	NA	NA	NA	NA	NA	C	C	C	C	C	A	C	A	C	C	C	C	C	C	C	C	C	C	C	A	C	C	A	C	C	C	C	C	C	C	C	C	C	C	C	A	C	C	C
BobWhite_rep_c49755_131	A/C	1A	552221491	+	NA	NA	NA	NA	NA	NA	A	A	C	C	C	A	A	A	A	A	A	A	C	C	C	C	C	C	A	A	C	C	A	C	A	A	A	C	C	C	A	A	C	A	C	A	C	A	A
wsnp_Ex_c5296_9365860	C/A	1A	552221773	+	NA	NA	NA	NA	NA	NA	A	C	C	C	A	C	C	A	C	C	C	C	C	A	A	C	A	C	C	A	C	A	C	A	C	C	C	C	C	C	C	C	C	A	A	C	A	C	C
wsnp_Ex_c5296_9365847	A/C	1A	552221782	+	NA	NA	NA	NA	NA	NA	C	A	A	A	C	A	A	C	A	A	A	A	A	C	C	A	C	A	A	C	A	C	A	C	A	A	A	A	A	A	A	A	A	C	C	A	C	A	A
Jagger_c468_53	C/A	1A	552222646	+	NA	NA	NA	NA	NA	NA	C	C	A	A	A	C	C	C	C	C	C	C	A	A	A	A	A	A	C	C	A	A	C	A	C	C	C	A	A	A	C	C	A	C	A	C	A	C	C
Excalibur_c33470_175	C/A	1A	552300057	+	NA	NA	NA	NA	NA	NA	C	C	C	C	A	C	C	A	C	C	C	C	C	A	A	C	C	C	C	A	C	C	C	A	C	C	C	C	C	C	C	C	C	A	A	C	A	C	C
BS00030043_51	C/A	1A	552319648	+	NA	NA	NA	NA	NA	NA	C	C	A	A	C	C	C	C	C	C	C	C	A	A	A	A	A	A	C	C	A	A	C	A	C	C	C	C	A	A	C	C	A	C	A	C	A	C	C
Tdurum_contig65853_242	A/C	1A	552486893	+	NA	NA	NA	NA	NA	NA	C	A	A	A	A	A	A	C	A	A	A	A	A	A	A	A	C	A	A	A	A	C	A	C	A	A	A	A	A	A	A	A	A	A	A	A	A	A	A
wsnp_Ex_c6488_11266589	A/C	1A	552487945	+	NA	NA	NA	NA	NA	NA	A	C	A	A	C	C	C	C	A	A	C	A	A	A	A	A	A	A	C	C	A	A	C	A	A	A	A	C	A	A	C	A	A	A	A	C	A	A	A
Jagger_c7235_96	C/A	1A	552844710	+	NA	NA	NA	NA	NA	NA	C	C	C	C	A	C	C	C	C	C	C	C	C	C	A	C	C	C	C	C	C	C	C	C	C	C	C	C	C	C	C	C	C	A	C	C	A	C	C
BS00066212_51	A/C	1A	552921616	+	NA	NA	NA	NA	NA	NA	A	A	C	C	A	A	A	A	A	A	A	A	C	C	C	C	C	C	A	A	C	C	A	C	A	A	A	A	C	C	A	A	C	A	C	A	C	A	A
Kukri_c19653_1370	A/C	1A	552922506	+	NA	NA	NA	NA	NA	NA	A	A	C	C	A	A	A	A	A	A	A	A	C	C	C	C	C	C	A	A	C	C	A	C	A	A	A	A	C	C	A	A	C	A	C	A	C	A	A
RAC875_rep_c114694_99	C/A	1A	552922917	+	NA	NA	NA	NA	NA	NA	C	A	C	C	A	A	C	C	A	C	C	C	C	C	A	C	C	C	C	A	C	C	A	C	A	C	A	A	C	C	A	C	C	A	C	A	A	A	A
GENE-0490_109	A/C	1A	553020517	+	NA	NA	NA	NA	NA	NA	C	A	C	A	A	A	A	A	A	A	A	A	A	A	A	A	A	A	A	A	A	A	A	A	A	A	A	A	A	A	A	A	A	C	A	A	A	A	C
Kukri_c14635_73	C/A	1A	553185594	+	NA	NA	NA	NA	NA	NA	A	C	C	C	C	C	C	C	A	A	C	A	C	C	C	C	C	C	A	C	C	C	C	C	A	A	A	C	C	C	A	A	C	A	C	C	C	A	A
Ra_c41164_730	A/C	1A	553190440	+	NA	NA	NA	NA	NA	NA	C	A	A	A	A	A	A	A	C	C	A	C	A	A	A	A	A	A	C	A	A	A	A	A	C	C	C	A	A	A	C	C	A	C	A	A	A	C	C
JD_c20553_448	C/A	1A	553191107	+	NA	NA	NA	NA	NA	NA	A	C	C	C	C	C	C	C	A	A	C	A	C	C	C	C	C	C	A	C	C	C	C	C	A	A	A	C	C	C	A	A	C	A	C	C	C	A	A
BobWhite_c20553_568	C/A	1A	553191227	+	NA	NA	NA	NA	NA	NA	C	A	C	C	C	A	A	A	C	C	A	C	C	C	C	C	C	C	C	A	C	C	A	C	C	C	C	C	C	C	C	C	C	C	C	A	C	C	C
wsnp_JD_c20553_18260731	C/A	1A	553191486	+	NA	NA	NA	NA	NA	NA	C	A	C	C	C	A	A	A	C	C	A	C	C	C	C	C	C	C	C	A	C	C	A	C	C	C	C	C	C	C	C	C	C	C	C	A	C	C	C
IAAV3695	C/A	1A	553192310	+	NA	NA	NA	NA	NA	NA	C	A	C	C	C	C	A	C	C	C	A	C	C	C	C	C	C	C	C	A	C	C	A	C	C	C	C	C	C	C	C	C	C	C	C	A	C	C	C
Ra_c5683_2584	A/C	1A	553330573	+	NA	NA	NA	NA	NA	NA	C	A	A	A	A	A	A	A	C	C	A	C	A	A	A	A	A	A	C	A	A	A	A	A	C	C	C	A	A	A	C	C	A	C	A	A	A	C	C
Ra_c5683_1762	C/A	1A	553331395	+	NA	NA	NA	NA	NA	NA	C	A	C	C	C	A	A	A	C	C	A	C	C	C	C	C	C	C	C	A	C	C	A	C	C	C	C	C	C	C	C	C	C	C	C	A	C	C	C
Excalibur_rep_c110054_341	A/C	1A	553332468	+	NA	NA	NA	NA	NA	NA	A	C	A	A	A	C	C	C	A	A	C	A	A	A	A	A	A	A	A	C	A	A	C	A	A	A	A	A	A	A	A	A	A	A	A	C	A	A	A
JD_c285_1438	C/A	1A	553354204	+	NA	NA	NA	NA	NA	NA	A	C	C	C	C	C	C	C	A	A	C	A	C	C	C	C	C	C	A	C	C	C	C	C	A	A	A	C	C	C	A	A	C	A	C	C	C	A	A
Kukri_c7914_99	C/A	1A	553357089	+	NA	NA	NA	NA	NA	NA	C	C	C	A	A	C	C	C	C	A	C	A	A	C	A	A	C	C	C	A	C	C	C	C	A	A	C	A	A	C	C	A	A	A	A	C	C	C	C
BobWhite_c37802_547	C/A	1A	553382373	+	NA	NA	NA	NA	NA	NA	C	C	C	C	C	A	C	A	C	C	C	C	C	C	A	C	C	A	C	C	C	C	C	A	A	A	C	C	C	C	C	C	C	C	C	C	C	C	C
tplb0031l06_747	C/A	1A	553401870	+	NA	NA	NA	NA	NA	NA	C	A	C	C	C	A	A	A	C	C	A	C	C	C	C	C	C	C	C	A	C	C	A	C	C	C	C	C	C	C	C	C	C	C	C	A	C	C	C
wsnp_Ex_c19353_28290651	C/A	1A	553402020	+	NA	NA	NA	NA	NA	NA	C	A	C	C	C	A	A	A	C	C	A	C	C	C	C	C	C	C	C	A	C	C	A	C	C	C	C	C	C	C	C	C	C	C	C	A	C	C	C
Kukri_c47131_569	C/A	1A	553402128	+	NA	NA	NA	NA	NA	NA	C	A	C	C	C	A	A	A	C	C	A	C	C	C	C	C	C	C	C	A	C	C	A	C	C	C	C	C	C	C	C	C	C	C	C	A	C	C	C
wsnp_Ex_c19353_28290393	C/A	1A	553402278	+	NA	NA	NA	NA	NA	NA	C	A	C	C	C	A	A	A	C	C	A	C	C	C	C	C	C	C	C	A	C	C	A	C	C	C	C	C	C	C	C	C	C	C	C	A	C	C	C
Ra_c17685_927	C/A	1A	553403326	+	NA	NA	NA	NA	NA	NA	C	C	A	A	A	A	C	C	C	A	C	A	A	C	A	A	C	A	A	C	C	C	A	C	C	A	C	C	A	C	C	A	A	A	A	C	A	C	C
wsnp_Ku_c4045_7380115	C/A	1A	553439947	+	NA	NA	NA	NA	NA	NA	C	C	A	C	C	C	C	A	A	C	C	C	C	A	C	A	A	C	C	C	A	C	C	A	C	C	C	C	A	C	C	C	A	C	A	C	A	C	C
Ku_c4045_1643	A/C	1A	553440018	+	NA	NA	NA	NA	NA	NA	A	A	A	A	A	A	A	A	A	A	A	A	A	A	C	A	A	A	A	A	A	A	A	A	A	A	A	A	A	A	C	A	A	A	A	A	A	A	A
Ku_c4369_351	A/C	1A	553508499	+	NA	NA	NA	NA	NA	NA	A	A	C	C	C	A	A	A	A	A	A	A	A	A	A	A	A	C	C	A	A	A	C	A	A	A	A	A	C	A	A	A	C	A	C	A	A	A	A
Tdurum_contig11077_122	C/A	1A	553877542	+	NA	NA	NA	NA	NA	NA	C	A	C	C	C	A	C	C	A	C	C	C	C	C	C	C	C	C	C	C	C	C	A	C	A	C	A	A	C	C	A	C	C	C	C	A	C	A	A
Tdurum_contig11077_342	C/A	1A	553877762	+	NA	NA	NA	NA	NA	NA	C	A	C	C	C	A	C	C	A	C	C	C	C	C	C	C	C	C	C	C	C	C	A	C	A	C	A	A	C	C	A	C	C	C	C	A	C	A	A
Kukri_c51735_79	A/C	1A	554060456	+	NA	NA	NA	NA	NA	NA	A	A	A	A	A	A	A	A	A	A	A	A	C	A	A	C	A	A	C	C	A	A	A	A	A	C	A	A	C	A	A	C	C	A	C	A	A	A	A
Excalibur_rep_c72906_619	C/A	1A	554106197	+	NA	NA	NA	NA	NA	NA	C	C	A	C	C	C	C	C	C	C	C	C	C	A	A	C	A	A	C	C	C	A	C	A	C	C	C	C	A	A	C	C	A	C	A	C	A	C	C
RAC875_c45678_1083	C/A	1A	554361888	+	NA	NA	NA	NA	NA	NA	C	C	C	C	C	A	A	C	C	C	A	C	C	A	C	C	C	C	C	C	C	C	C	C	C	C	C	C	C	C	A	C	C	C	C	C	C	C	C
Tdurum_contig11106_340	C/A	1A	556197540	+	NA	NA	NA	NA	NA	NA	C	C	C	A	C	C	C	C	A	C	C	C	A	C	C	C	C	C	A	C	C	C	A	C	A	A	A	C	C	C	A	A	C	A	C	C	C	A	A
Tdurum_contig11106_264	C/A	1A	556197616	+	NA	NA	NA	NA	NA	NA	C	C	C	A	C	C	C	C	A	C	C	C	A	C	C	C	C	C	A	C	C	C	A	C	A	A	A	C	C	C	A	A	C	A	C	C	C	A	A
wsnp_Ex_rep_c67098_65573819	C/A	1A	556515906	+	NA	NA	NA	NA	NA	NA	A	C	A	A	A	A	C	C	C	A	C	A	A	C	A	A	C	A	A	A	C	A	A	C	C	A	C	C	A	C	C	A	A	A	A	C	A	C	C
wsnp_RFL_Contig3738_3992954	A/C	1A	556515920	+	NA	NA	NA	NA	NA	NA	C	A	C	C	C	C	A	A	A	C	A	C	C	A	C	C	A	C	C	C	A	C	C	A	A	C	A	A	C	A	A	C	C	C	C	A	C	A	A
tplb0034e16_1165	A/C	1A	556517194	+	NA	NA	NA	NA	NA	NA	C	A	C	C	C	C	A	A	A	C	A	C	C	A	C	C	A	C	C	C	A	C	C	A	A	C	A	A	C	A	A	C	C	C	C	A	C	A	A
Excalibur_rep_c68706_1084	A/C	1A	556517449	+	NA	NA	NA	NA	NA	NA	C	A	C	C	C	C	A	A	A	C	A	C	C	A	C	C	A	C	C	C	A	C	C	A	A	C	A	A	C	A	A	C	C	C	C	A	C	A	A
Kukri_c37340_72	C/A	1A	556723014	+	NA	NA	NA	NA	NA	NA	A	C	A	C	A	C	C	C	A	C	C	C	C	C	C	A	A	C	C	C	C	A	C	C	A	A	A	C	A	C	C	C	A	A	C	C	C	A	A
CAP11_c6406_71	A/C	1A	556873095	+	NA	NA	NA	NA	NA	NA	A	A	A	C	C	A	A	A	A	A	A	A	C	A	A	C	A	C	C	C	A	A	A	A	C	C	A	A	C	A	A	C	C	C	C	A	C	A	A
Tdurum_contig81273_475	C/A	1A	557613227	+	NA	NA	NA	NA	NA	NA	C	C	C	A	C	C	C	C	C	C	C	C	C	C	C	C	C	C	C	C	C	C	C	C	A	A	C	C	C	C	C	A	C	C	C	C	C	C	C
RAC875_c7563_273	C/A	1A	558271418	+	NA	NA	NA	NA	NA	NA	C	C	C	A	C	C	C	C	A	C	C	C	A	C	C	C	C	C	A	C	C	C	A	C	A	A	A	C	C	C	A	A	C	A	C	C	C	A	A
IAAV1683	C/A	1A	558271520	+	NA	NA	NA	NA	NA	NA	C	C	C	A	C	A	C	C	C	C	C	C	A	C	C	A	C	A	A	A	C	A	C	C	A	A	C	C	A	C	C	A	A	C	A	C	C	C	C
Jagger_c4380_159	C/A	1A	558271571	+	NA	NA	NA	NA	NA	NA	C	C	C	A	C	A	C	C	C	C	C	C	A	C	C	A	C	A	A	A	C	A	C	C	A	A	C	C	A	C	C	A	A	C	A	C	C	C	C
Excalibur_s103715_85	C/A	1A	558271649	+	NA	NA	NA	NA	NA	NA	C	C	C	A	C	A	C	C	C	C	C	C	A	C	C	A	C	A	A	A	C	A	C	C	A	A	C	C	A	C	C	A	A	C	A	C	C	C	C
Tdurum_contig10036_1461	C/A	1A	558272706	+	NA	NA	NA	NA	NA	NA	C	C	C	A	C	A	C	C	C	C	C	C	A	C	C	A	C	A	A	A	C	A	C	C	C	A	C	C	A	C	C	C	A	C	A	C	C	C	C
wsnp_Ex_c34765_43024979	A/C	1A	558272759	+	NA	NA	NA	NA	NA	NA	A	A	A	A	C	A	A	A	A	A	A	A	A	A	A	A	A	A	A	A	A	A	A	A	A	A	A	A	A	A	A	A	A	C	A	A	A	A	A
Tdurum_contig10036_1057	C/A	1A	558273977	+	NA	NA	NA	NA	NA	NA	C	C	C	A	C	A	C	C	C	C	C	C	A	C	C	A	C	A	A	A	C	A	C	C	A	A	C	C	A	C	C	A	A	C	A	C	C	C	C
Tdurum_contig10036_977	C/A	1A	558274144	+	NA	NA	NA	NA	NA	NA	C	C	C	A	C	A	C	C	C	C	C	C	A	C	C	A	C	A	A	A	C	A	C	C	A	A	C	C	A	C	C	A	A	C	A	C	C	C	C
Tdurum_contig10036_474	C/A	1A	558276735	+	NA	NA	NA	NA	NA	NA	C	C	C	A	C	A	C	C	C	C	C	C	A	C	C	A	C	A	A	A	C	A	C	C	A	A	C	C	A	C	C	A	A	C	A	C	C	C	C
Excalibur_rep_c96187_541	A/C	1A	558760030	+	NA	NA	NA	NA	NA	NA	A	A	A	A	A	A	C	A	A	A	C	A	A	A	A	A	A	A	A	C	C	A	A	A	A	A	A	C	A	A	A	A	A	A	A	A	A	A	A
BobWhite_c2027_215	A/C	1A	558762622	+	NA	NA	NA	NA	NA	NA	A	A	A	C	C	C	A	A	A	A	A	A	C	A	A	C	A	C	C	C	A	C	A	A	A	A	A	A	C	A	A	A	C	C	C	A	A	A	A
Kukri_c6014_816	C/A	1A	558763453	+	NA	NA	NA	NA	NA	NA	C	C	C	A	C	A	C	C	C	C	C	C	A	C	C	A	C	A	A	A	C	A	C	C	C	C	C	C	A	C	C	C	A	C	A	C	C	C	C
wsnp_Ex_rep_c68171_66944702	C/A	1A	558906370	+	NA	NA	NA	NA	NA	NA	C	C	C	C	A	C	A	C	C	A	A	A	C	C	C	C	C	C	C	A	A	C	C	C	C	C	C	A	C	C	C	C	C	C	C	A	C	C	C
Kukri_c4453_1248	A/C	1A	558908994	+	NA	NA	NA	NA	NA	NA	A	A	A	C	A	A	A	A	A	A	A	A	A	A	A	A	A	C	A	A	A	C	A	A	A	A	A	A	A	A	A	A	A	A	A	A	A	A	A
RAC875_c17188_1696	C/A	1A	558909418	+	NA	NA	NA	NA	NA	NA	C	C	C	A	C	C	C	C	C	C	C	C	C	C	C	C	C	A	C	C	C	A	C	C	C	C	C	C	C	C	C	C	C	C	C	C	C	C	C
TA002362-0954	A/C	1A	558909444	+	NA	NA	NA	NA	NA	NA	A	A	A	C	A	A	A	A	A	A	A	A	A	A	A	A	A	C	A	A	A	C	A	A	A	A	A	A	A	A	A	A	A	A	A	A	A	A	A
wsnp_BF474340A_Ta_2_1	C/A	1A	558909552	+	NA	NA	NA	NA	NA	NA	C	C	C	C	A	C	A	C	C	A	A	A	C	C	C	C	C	C	C	A	A	C	C	C	C	C	C	A	C	C	C	C	C	C	C	A	C	C	C
TA002362-0785	C/A	1A	558909662	+	NA	NA	NA	NA	NA	NA	C	C	C	C	A	C	A	C	C	A	A	A	C	C	C	C	C	C	C	A	A	C	C	C	C	C	C	A	C	C	C	C	C	C	C	A	C	C	C
RAC875_c15593_1421	C/A	1A	558909732	+	NA	NA	NA	NA	NA	NA	C	C	C	A	C	C	C	C	C	C	C	C	C	C	C	C	C	A	C	C	C	A	C	C	C	C	C	C	C	C	C	C	C	C	C	C	C	C	C
wsnp_Ex_c27176_36392532	C/A	1A	558910246	+	NA	NA	NA	NA	NA	NA	C	C	C	C	A	C	C	C	C	C	C	C	C	C	C	C	C	C	C	C	C	C	C	C	C	C	C	C	C	C	C	C	C	A	C	C	C	C	C
Tdurum_contig32775_78	C/A	1A	558928855	+	NA	NA	NA	NA	NA	NA	C	C	C	A	A	C	C	C	C	C	C	C	C	C	C	C	C	A	C	C	C	A	C	C	C	C	C	C	C	C	C	C	C	A	C	C	C	C	C
Tdurum_contig56662_54	A/C	1A	559889558	+	NA	NA	NA	NA	NA	NA	A	C	A	A	A	C	A	C	A	A	A	A	A	A	A	A	A	A	A	A	A	A	A	A	A	A	A	A	A	A	A	A	A	A	A	A	A	A	A
BobWhite_c46857_82	C/A	1A	560241153	+	NA	NA	NA	NA	NA	NA	C	A	C	C	C	A	A	A	C	A	A	A	C	A	C	C	C	C	C	A	A	C	C	C	C	C	C	C	C	C	C	C	C	C	C	A	C	C	C
Tdurum_contig80278_250	C/A	1A	560241253	+	NA	NA	NA	NA	NA	NA	C	A	C	C	C	A	A	A	C	A	A	A	C	A	C	C	C	C	C	A	A	C	C	C	C	C	C	C	C	C	C	C	C	C	C	A	C	C	C
Kukri_c67703_174	A/C	1A	560317225	+	NA	NA	NA	NA	NA	NA	A	C	A	A	A	C	C	C	A	C	C	C	A	C	A	A	A	A	A	C	C	A	A	A	A	A	A	A	A	A	A	A	A	A	A	C	A	A	A
RAC875_c21673_641	C/A	1A	560317527	+	NA	NA	NA	NA	NA	NA	C	A	C	C	C	A	A	A	C	A	A	A	C	A	C	C	C	C	C	A	A	C	C	C	C	C	C	C	C	C	C	C	C	C	C	A	C	C	C
RAC875_c47930_448	C/A	1A	560545751	+	NA	NA	NA	NA	NA	NA	C	C	C	A	C	C	C	C	A	C	C	C	A	C	C	C	C	A	A	C	C	A	A	C	A	A	A	A	C	C	A	A	C	A	C	C	C	A	A
wsnp_Ex_c34594_42877119	A/C	1A	560563103	+	NA	NA	NA	NA	NA	NA	A	C	A	A	A	C	C	C	A	C	C	C	A	C	A	A	A	A	A	C	C	A	A	A	A	A	A	A	A	A	A	A	A	A	A	C	A	A	A
wsnp_Ex_c34594_42877243	C/A	1A	560563227	+	NA	NA	NA	NA	NA	NA	C	A	C	C	C	A	A	A	C	A	A	A	C	A	C	C	C	C	C	A	A	C	C	C	C	C	C	C	C	C	C	C	C	C	C	A	C	C	C
BS00010392_51	C/A	1A	560564074	+	NA	NA	NA	NA	NA	NA	C	C	A	C	C	C	C	C	C	C	C	C	A	C	C	A	C	C	A	A	C	C	C	C	C	C	C	C	A	C	C	C	A	A	A	C	C	C	C
wsnp_Ex_c48677_53513032	C/A	1A	560564160	+	NA	NA	NA	NA	NA	NA	C	C	A	C	C	C	C	C	C	C	C	C	A	C	C	A	C	C	A	A	C	C	C	C	C	C	C	C	A	C	C	C	A	A	A	C	C	C	C
wsnp_Ra_rep_c108284_91604017	C/A	1A	560567405	+	NA	NA	NA	NA	NA	NA	C	A	C	C	C	A	A	A	C	A	A	A	C	A	C	C	C	C	C	A	A	C	C	C	C	C	C	C	C	C	C	C	C	C	C	A	C	C	C
wsnp_Ex_c12399_19776420	C/A	1A	560571585	+	NA	NA	NA	NA	NA	NA	C	A	C	C	C	A	A	A	C	A	A	A	C	A	C	C	C	C	C	A	A	C	C	C	C	C	C	C	C	C	C	C	C	C	C	A	A	C	C
BS00072408_51	A/C	1A	560592382	+	NA	NA	NA	NA	NA	NA	A	C	A	A	A	C	C	C	A	C	C	C	A	C	A	A	A	A	A	C	C	A	A	A	A	A	A	A	A	A	A	A	A	A	A	C	A	A	A
wsnp_Ra_c4184_7637695	C/A	1A	560594770	+	NA	NA	NA	NA	NA	NA	C	A	C	C	C	A	A	A	C	A	A	A	C	A	C	C	C	C	C	A	A	C	C	C	C	C	C	C	C	C	C	C	C	C	C	A	C	C	C
BS00066659_51	C/A	1A	560596680	+	NA	NA	NA	NA	NA	NA	C	A	C	C	C	A	A	A	C	A	A	A	C	A	C	C	C	C	C	A	A	C	C	C	C	C	C	C	C	C	C	C	C	C	C	A	C	C	C
wsnp_CAP12_rep_c8598_3608465	C/A	1A	560647184	+	NA	NA	NA	NA	NA	NA	C	A	C	C	C	A	A	A	C	A	A	A	C	A	C	C	C	C	C	A	A	C	C	C	C	C	C	C	C	C	C	C	C	C	C	A	C	C	C
wsnp_CAP7_rep_c5385_2417464	C/A	1A	560647569	+	NA	NA	NA	NA	NA	NA	C	A	C	C	C	A	A	A	C	A	A	A	C	A	C	C	C	C	C	A	A	C	C	C	C	C	C	C	C	C	C	C	C	C	C	A	C	C	C
Tdurum_contig78830_745	C/A	1A	561034145	+	NA	NA	NA	NA	NA	NA	C	A	C	C	C	A	A	A	C	A	A	A	C	A	C	C	C	C	C	A	A	C	C	C	C	C	C	C	C	C	C	C	C	C	C	A	C	C	C
CAP7_c4277_191	A/C	1A	561035241	+	NA	NA	NA	NA	NA	NA	A	C	A	A	A	C	C	C	A	C	C	C	A	C	A	A	A	A	A	C	C	A	A	A	A	A	A	A	A	A	A	A	A	A	A	C	A	A	A
BS00056547_51	A/C	1A	562571192	+	NA	NA	NA	NA	NA	NA	A	C	A	A	A	C	C	C	A	C	C	C	A	C	A	A	A	A	A	C	C	A	A	A	A	A	A	A	A	A	A	A	A	A	A	C	A	A	A
BobWhite_c23617_167	C/A	1A	562785205	+	NA	NA	NA	NA	NA	NA	C	C	A	A	A	C	C	A	C	C	C	C	A	C	A	A	A	A	A	C	C	C	C	A	C	C	C	C	A	C	C	C	A	C	A	C	A	C	C
Tdurum_contig30664_181	A/C	1A	562856499	+	NA	NA	NA	NA	NA	NA	A	A	C	C	C	A	A	C	A	A	A	A	C	A	C	C	C	C	C	A	A	A	A	C	A	A	A	A	C	A	A	A	C	A	C	A	C	A	A
Excalibur_c46178_303	C/A	1A	562980533	+	NA	NA	NA	NA	NA	NA	C	C	C	C	C	C	A	C	C	C	A	C	C	C	C	C	A	C	A	C	A	C	A	C	C	C	C	C	C	C	C	C	C	C	C	C	C	C	C
IACX2413	A/C	1A	565355988	+	NA	NA	NA	NA	NA	NA	A	C	A	A	A	C	A	C	A	A	A	A	A	A	A	A	A	A	A	A	A	A	A	A	A	A	A	A	A	A	A	A	A	A	A	A	A	A	A
IAAV565	A/C	1A	565860872	+	NA	NA	NA	NA	NA	NA	A	A	C	A	A	A	A	A	A	A	A	A	C	A	A	C	C	A	C	C	A	A	C	A	A	A	A	A	C	A	A	A	C	C	C	A	C	A	A
Kukri_c42043_440	A/C	1A	565931120	+	NA	NA	NA	NA	NA	NA	A	A	C	A	A	A	A	A	C	A	A	A	A	A	A	C	A	A	A	A	C	A	A	A	A	A	A	A	C	A	A	C	C	A	A	A	A	A	A
BS00062631_51	C/A	1A	565956238	+	NA	NA	NA	NA	NA	NA	C	C	C	C	C	C	C	C	C	A	C	A	C	C	C	C	C	C	A	C	C	C	A	C	C	C	C	C	A	C	C	A	A	A	A	C	C	C	A
wsnp_CAP7_c266_144809	A/C	1A	566276109	+	NA	NA	NA	NA	NA	NA	A	A	C	A	A	A	A	A	A	A	A	A	C	A	A	C	C	A	C	C	A	A	C	A	A	A	A	A	C	A	A	A	C	C	A	A	C	A	A
wsnp_Ku_rep_c109724_94227136	C/A	1A	566476150	+	NA	NA	NA	NA	NA	NA	C	A	C	C	C	A	C	A	C	C	C	C	C	C	C	C	C	C	C	C	C	C	C	C	C	C	C	C	C	C	C	C	C	C	C	C	C	C	C
Jagger_c6772_80	A/C	1A	566566313	+	NA	NA	NA	NA	NA	NA	A	A	C	C	A	A	A	A	A	C	A	C	A	A	C	C	C	A	C	A	A	A	A	C	A	A	A	A	C	A	A	A	C	A	C	A	C	A	A
wsnp_JD_c14411_14148961	C/A	1A	566566376	+	NA	NA	NA	NA	NA	NA	C	C	A	C	C	C	C	C	C	C	C	C	A	C	C	A	A	C	A	A	C	C	A	C	C	C	C	C	A	C	C	C	A	A	C	C	A	C	C
Excalibur_c1936_1072	A/C	1A	566922984	+	NA	NA	NA	NA	NA	NA	A	C	C	C	A	C	A	C	A	C	A	C	A	A	C	C	C	A	C	A	A	A	A	C	A	A	A	A	C	A	A	A	C	A	C	A	C	A	A
Kukri_c44895_88	A/C	1A	566923304	+	NA	NA	NA	NA	NA	NA	A	C	C	C	A	C	A	C	A	C	A	C	A	A	C	C	C	A	C	A	A	A	A	C	A	A	A	A	C	A	A	A	C	A	C	A	C	A	A
Tdurum_contig46030_580	C/A	1A	567445520	+	NA	NA	NA	NA	NA	NA	C	C	C	C	C	C	C	C	C	C	C	C	C	C	A	C	C	C	A	C	C	A	C	A	C	C	C	C	C	C	C	C	C	C	A	C	C	C	C
Excalibur_c31405_159	C/A	1A	567445878	+	NA	NA	NA	NA	NA	NA	C	C	C	C	C	A	C	C	C	C	C	C	C	C	A	C	C	C	C	C	C	A	C	C	C	C	C	C	C	C	A	C	C	C	C	C	C	A	C
BS00068055_51	A/C	1A	567446953	+	NA	NA	NA	NA	NA	NA	A	A	A	A	C	C	A	A	A	A	A	A	C	A	A	C	A	A	C	C	A	A	C	A	A	A	A	C	A	A	A	C	C	A	C	A	A	A	A
BS00067814_51	C/A	1A	567447081	+	NA	NA	NA	NA	NA	NA	C	C	C	C	C	A	C	C	C	C	C	C	C	C	C	C	C	C	C	C	C	A	A	C	C	C	A	C	C	C	A	A	C	A	C	A	C	A	A
BS00067606_51	C/A	1A	567529657	+	NA	NA	NA	NA	NA	NA	A	C	C	C	C	C	A	C	A	C	A	C	C	A	C	A	A	A	A	C	A	C	C	C	C	C	C	A	C	A	C	C	C	C	A	C	C	C	C
BS00067647_51	C/A	1A	567529744	+	NA	NA	NA	NA	NA	NA	A	C	C	C	C	C	A	C	A	C	A	C	C	A	C	A	A	A	A	C	A	C	C	C	C	C	C	A	C	A	C	C	C	C	A	C	C	C	C
Excalibur_c9617_292	A/C	1A	567544909	+	NA	NA	NA	NA	NA	NA	C	C	A	C	C	A	A	A	C	C	A	C	A	C	A	C	A	C	A	A	C	C	A	A	A	A	A	A	A	A	A	A	A	A	A	A	A	A	A
Tdurum_contig51167_1029	C/A	1A	568158244	+	NA	NA	NA	NA	NA	NA	C	C	A	A	C	C	C	C	C	A	C	A	C	C	A	A	A	C	A	C	C	C	C	A	C	C	C	C	A	C	C	C	A	C	A	C	A	C	C
Tdurum_contig51167_915	C/A	1A	568158358	+	NA	NA	NA	NA	NA	NA	C	C	A	A	C	C	C	C	C	A	C	A	C	C	A	A	A	C	A	C	C	C	C	A	C	C	C	C	A	C	C	C	A	C	A	C	A	C	C
Tdurum_contig51167_810	A/C	1A	568158564	+	NA	NA	NA	NA	NA	NA	A	A	C	C	A	A	A	A	A	C	A	C	A	A	C	C	C	A	C	A	A	A	A	C	A	A	A	A	C	A	A	A	C	A	C	A	C	A	A
Tdurum_contig51167_534	C/A	1A	568159132	+	NA	NA	NA	NA	NA	NA	C	C	A	A	C	C	C	C	C	A	C	A	C	C	A	A	A	C	A	C	C	C	C	A	C	C	C	C	A	C	C	C	A	C	A	C	A	C	C
Tdurum_contig51167_390	C/A	1A	568159276	+	NA	NA	NA	NA	NA	NA	C	C	A	A	C	C	C	C	C	A	C	A	C	C	A	A	A	C	A	C	C	C	C	A	C	C	C	C	A	C	C	C	A	C	A	C	A	C	C
Kukri_c16271_544	A/C	1A	569636817	+	NA	NA	NA	NA	NA	NA	A	A	C	C	A	A	A	A	A	C	A	C	A	A	C	C	C	A	C	A	A	A	A	C	A	A	A	A	C	A	A	A	C	A	C	A	C	A	A
Kukri_c16271_397	A/C	1A	569636964	+	NA	NA	NA	NA	NA	NA	C	A	C	C	A	A	A	A	A	C	A	C	A	A	C	C	C	A	C	A	A	A	A	C	A	A	A	A	C	A	A	A	C	A	C	A	C	A	A
BobWhite_c19182_280	C/A	1A	569638941	+	NA	NA	NA	NA	NA	NA	A	C	A	A	C	C	C	C	C	A	C	A	C	C	A	A	A	A	A	C	C	C	A	A	C	C	C	C	A	A	A	C	A	C	A	C	A	C	C
Tdurum_contig18174_283	C/A	1A	569643404	+	NA	NA	NA	NA	NA	NA	C	A	C	C	C	A	C	A	C	C	C	C	C	C	C	C	C	C	C	C	C	C	C	C	C	C	C	C	C	C	C	C	C	C	C	C	C	C	C
BobWhite_c15256_225	C/A	1A	569651012	+	NA	NA	NA	NA	NA	NA	A	C	A	A	C	C	C	C	C	A	C	A	C	C	A	A	A	A	A	C	C	C	A	A	C	C	C	C	A	A	A	C	A	C	A	C	A	C	C
wsnp_CAP11_rep_c7847_3468669	A/C	1A	569723274	+	NA	NA	NA	NA	NA	NA	C	A	C	C	A	A	A	A	A	C	A	C	A	A	C	C	C	C	C	A	A	A	C	C	A	A	A	A	C	C	C	A	C	A	C	A	C	A	A
BobWhite_c10542_532	A/C	1A	569760833	+	NA	NA	NA	NA	NA	NA	C	A	A	A	A	A	A	A	A	A	A	A	A	A	A	A	A	C	A	A	A	A	C	A	A	A	A	A	A	C	C	A	A	A	A	A	A	A	A
RAC875_c11363_527	C/A	1A	569844752	+	NA	NA	NA	NA	NA	NA	C	C	C	C	C	A	C	A	C	C	C	C	C	C	C	C	C	C	C	C	C	C	C	C	C	C	C	C	A	C	C	C	C	C	C	C	C	C	C
RAC875_c11363_624	A/C	1A	569844849	+	NA	NA	NA	NA	NA	NA	A	A	A	A	A	C	A	C	A	A	A	A	A	A	A	A	A	A	A	A	A	A	A	A	A	A	A	A	A	A	A	A	A	A	A	A	A	A	A
RAC875_c11363_678	C/A	1A	569844903	+	NA	NA	NA	NA	NA	NA	C	C	C	C	C	A	C	A	C	C	C	C	C	C	C	C	C	C	A	C	C	C	C	C	C	C	C	C	C	C	C	C	C	C	C	C	C	C	C
RAC875_c11363_764	A/C	1A	569844989	+	NA	NA	NA	NA	NA	NA	A	A	A	A	A	C	A	C	A	A	A	A	A	A	A	A	A	A	A	A	A	A	A	A	A	A	A	A	A	A	A	A	A	A	A	A	A	A	A
Kukri_c978_313	C/A	1A	569846572	+	NA	NA	NA	NA	NA	NA	C	A	C	C	C	A	C	A	C	C	C	C	C	C	C	C	C	C	C	C	C	C	C	C	C	C	C	C	C	C	C	C	C	C	C	C	C	C	C
wsnp_Ex_c10903_17717179	C/A	1A	569846722	+	NA	NA	NA	NA	NA	NA	C	A	C	C	C	A	C	A	C	C	C	C	C	C	C	C	C	C	C	C	C	C	C	C	C	C	C	C	C	C	C	C	C	C	C	C	C	C	C
RAC875_rep_c106165_772	C/A	1A	569847028	+	NA	NA	NA	NA	NA	NA	A	C	C	C	C	C	C	C	C	C	C	C	C	C	C	C	C	A	C	C	C	C	A	C	C	C	C	C	C	A	A	C	C	C	C	C	C	C	C
wsnp_Ex_c10903_17716723	C/A	1A	569847178	+	NA	NA	NA	NA	NA	NA	A	C	C	C	C	C	C	C	C	C	C	C	C	C	C	C	C	A	C	C	C	C	A	C	C	C	C	C	C	A	A	C	C	C	C	C	C	C	C
RAC875_c35927_410	A/C	1A	571139558	+	NA	NA	NA	NA	NA	NA	A	A	C	C	A	A	A	A	A	C	A	C	A	A	C	C	A	A	A	C	A	A	A	A	A	A	A	A	C	A	C	A	C	A	A	A	A	A	A
wsnp_Ra_c3057_5773050	A/C	1A	571140323	+	NA	NA	NA	NA	NA	NA	A	A	C	C	A	A	A	A	A	C	A	C	A	A	C	C	A	A	A	C	A	A	A	A	A	A	A	A	C	A	C	A	C	A	A	A	A	A	A
Excalibur_c23598_1632	C/A	1A	571144063	+	NA	NA	NA	NA	NA	NA	C	A	C	C	C	A	C	A	C	C	C	C	C	C	C	C	C	C	C	C	C	C	C	C	C	C	C	C	C	C	C	C	C	C	C	C	C	C	C
Excalibur_c23598_1502	A/C	1A	571144193	+	NA	NA	NA	NA	NA	NA	C	A	C	C	A	A	A	A	A	C	A	C	A	A	C	C	C	C	C	A	A	A	C	C	A	A	A	A	C	C	C	A	C	A	C	A	C	A	A
Kukri_rep_c102102_273	C/A	1A	571145624	+	NA	NA	NA	NA	NA	NA	C	C	A	C	C	C	C	A	C	C	C	C	C	C	A	A	A	C	A	A	C	C	C	A	C	C	C	C	A	C	C	C	A	C	A	C	A	C	C
RAC875_c49225_66	C/A	1A	571146639	+	NA	NA	NA	NA	NA	NA	C	C	A	C	C	C	C	A	C	C	C	C	C	C	A	A	A	C	A	C	C	C	C	A	C	C	C	C	C	C	C	C	A	C	A	C	A	C	C
wsnp_Ex_c23598_32826926	A/C	1A	571147105	+	NA	NA	NA	NA	NA	NA	A	C	A	A	A	C	A	C	A	A	A	A	A	A	A	A	A	A	A	A	A	A	A	A	A	A	A	A	A	A	A	A	A	A	A	A	A	A	A
Ra_c71093_408	A/C	1A	571178302	+	NA	NA	NA	NA	NA	NA	C	A	A	A	A	A	A	A	A	A	A	A	A	A	A	A	A	C	A	A	A	A	C	A	A	A	A	A	A	C	C	A	A	A	A	A	A	A	A
BobWhite_c44460_821	A/C	1A	571179240	+	NA	NA	NA	NA	NA	NA	A	A	C	A	A	A	A	C	A	A	A	A	A	A	C	C	C	A	C	C	A	A	A	C	A	A	A	A	A	A	A	A	C	A	C	A	C	A	A
RAC875_rep_c71093_1070	A/C	1A	571180043	+	NA	NA	NA	NA	NA	NA	C	A	C	C	A	A	A	A	A	C	A	C	A	A	C	C	C	C	C	A	A	A	C	C	A	A	A	A	C	C	C	A	C	A	C	A	C	A	A
wsnp_JD_rep_c49006_33254974	A/C	1A	571180125	+	NA	NA	NA	NA	NA	NA	C	A	C	C	A	A	A	A	A	C	A	C	A	A	C	C	C	C	C	A	A	A	C	C	A	A	A	A	C	C	C	A	C	A	C	A	C	A	A
BS00079087_51	A/C	1A	571180533	+	NA	NA	NA	NA	NA	NA	C	A	C	C	A	A	A	A	A	C	A	C	A	A	C	C	C	C	C	A	A	A	C	C	A	A	A	A	C	C	C	A	C	A	C	A	C	A	A
BS00079088_51	A/C	1A	571180577	+	NA	NA	NA	NA	NA	NA	A	A	C	A	A	A	A	C	A	A	A	A	A	A	C	C	C	A	C	C	A	A	A	C	A	A	A	A	A	A	A	A	C	A	C	A	C	A	A
RAC875_rep_c71093_1302	C/A	1A	571180593	+	NA	NA	NA	NA	NA	NA	A	C	C	C	C	C	C	C	C	C	C	C	C	C	C	C	C	A	C	C	C	C	A	C	C	C	C	C	C	A	A	C	C	C	C	C	C	C	C
tplb0021i12_383	A/C	1A	571192839	+	NA	NA	NA	NA	NA	NA	C	A	C	C	A	A	A	A	A	C	A	C	A	A	C	C	C	C	C	A	A	A	C	C	A	A	A	A	C	C	C	A	C	A	C	A	C	A	A
RAC875_c19751_166	C/A	1A	571386215	+	NA	NA	NA	NA	NA	NA	A	C	C	C	C	C	C	C	C	C	C	C	C	C	C	C	C	A	C	C	C	C	A	C	C	C	C	C	C	A	A	C	C	C	C	C	C	C	C
Kukri_c24753_460	A/C	1A	571558587	+	NA	NA	NA	NA	NA	NA	C	A	A	A	A	A	A	A	A	A	A	A	A	A	A	A	A	C	A	A	A	A	C	A	A	A	A	A	A	C	C	A	A	A	A	A	A	A	A
RAC875_c59190_384	A/C	1A	571559264	+	NA	NA	NA	NA	NA	NA	C	A	A	A	A	A	A	A	A	A	A	A	A	A	A	A	A	C	A	A	A	A	C	A	A	A	A	A	A	C	C	A	A	A	A	A	A	A	A
CAP12_rep_c6128_120	C/A	1A	571843831	+	NA	NA	NA	NA	NA	NA	C	C	A	A	C	C	C	C	C	A	C	A	C	C	A	A	A	C	A	C	C	C	C	A	C	C	C	C	A	C	C	C	A	C	A	C	A	C	C
RAC875_c23586_541	C/A	1A	571859959	+	NA	NA	NA	NA	NA	NA	C	C	A	A	C	C	C	C	C	A	C	A	C	C	A	A	A	C	A	C	C	C	C	A	C	C	C	C	A	C	C	C	A	C	A	C	A	C	C
Kukri_c51781_306	C/A	1A	571990139	+	NA	NA	NA	NA	NA	NA	C	C	C	C	A	C	A	C	A	C	A	C	A	C	C	C	C	C	C	A	A	C	C	C	A	A	A	A	C	C	C	A	C	A	C	C	C	A	A
Kukri_c51781_199	A/C	1A	571990246	+	NA	NA	NA	NA	NA	NA	C	C	A	A	A	C	A	C	A	A	A	A	A	C	A	A	A	C	A	A	A	C	C	A	A	A	A	A	A	C	C	A	A	A	A	A	A	A	A
RAC875_c31482_513	C/A	1A	572220462	+	NA	NA	NA	NA	NA	NA	A	C	C	C	A	A	A	C	C	C	A	C	A	A	C	C	C	A	C	C	C	A	C	C	C	C	A	C	C	A	C	A	C	A	C	A	C	C	A
CAP7_c490_123	C/A	1A	572627015	+	NA	NA	NA	NA	NA	NA	A	A	C	C	C	A	C	A	C	C	C	C	C	A	C	C	C	A	C	C	C	A	A	C	C	C	C	C	C	A	A	C	C	C	C	C	C	C	C
RAC875_c48804_761	A/C	1A	572862772	+	NA	NA	NA	NA	NA	NA	C	C	A	A	A	A	A	C	A	A	A	A	A	C	A	A	A	C	A	A	A	C	C	C	A	A	A	A	A	C	C	A	A	A	A	A	C	A	A
RAC875_c48804_590	C/A	1A	572862943	+	NA	NA	NA	NA	NA	NA	C	C	A	A	C	C	C	C	C	A	C	A	C	C	A	A	A	C	A	C	C	C	C	A	C	C	C	C	A	C	C	C	A	C	A	C	A	C	C
tplb0030a05_2386	A/C	1A	572936125	+	NA	NA	NA	NA	NA	NA	C	C	A	A	A	A	C	C	A	A	A	A	A	C	A	A	A	C	A	A	A	C	C	C	A	A	A	A	A	C	C	A	A	A	A	A	C	A	A
Tdurum_contig85466_170	C/A	1A	572951855	+	NA	NA	NA	NA	NA	NA	A	A	C	C	C	A	C	A	C	C	C	C	C	A	C	C	C	C	C	C	A	A	A	C	C	C	C	C	C	C	A	C	C	C	C	C	C	C	C
CAP12_c8163_118	A/C	1A	572951895	+	NA	NA	NA	NA	NA	NA	C	C	A	A	A	C	A	C	A	A	A	A	A	C	A	A	A	A	A	A	C	C	C	A	A	A	A	A	A	A	C	A	A	A	A	A	A	A	A
RAC875_c34515_343	C/A	1A	573433648	+	NA	NA	NA	NA	NA	NA	C	C	C	C	A	C	A	C	A	C	A	C	A	C	C	C	C	C	C	A	C	C	C	C	A	A	A	A	C	C	C	A	C	A	C	A	C	A	A
Excalibur_c85356_247	A/C	1A	573434523	+	NA	NA	NA	NA	NA	NA	A	A	A	A	A	A	A	A	A	A	A	A	A	C	A	A	A	A	A	A	A	A	C	C	A	A	A	A	A	C	A	A	A	A	A	A	A	A	A
Kukri_c50467_1017	A/C	1A	573954826	+	NA	NA	NA	NA	NA	NA	A	A	A	C	A	C	A	A	C	C	A	C	C	A	A	A	A	A	A	A	A	A	A	A	C	A	C	C	A	A	A	A	A	A	A	A	A	C	C
BobWhite_c9091_160	C/A	1A	574084181	+	NA	NA	NA	NA	NA	NA	C	A	C	C	C	C	C	C	C	C	C	C	C	C	C	A	C	C	C	C	C	C	C	C	C	C	C	C	C	C	C	C	A	C	C	C	C	C	C
TA001430-0733	A/C	1A	574084552	+	NA	NA	NA	NA	NA	NA	A	A	C	C	A	A	A	A	A	C	A	C	A	C	C	C	C	C	C	C	C	C	C	C	A	A	A	A	C	C	C	A	C	A	C	C	C	A	A
wsnp_Ex_rep_c70571_69488416	A/C	1A	574175734	+	NA	NA	NA	NA	NA	NA	A	A	A	C	A	A	A	C	A	C	A	C	A	C	C	C	C	A	A	A	A	A	A	C	A	A	A	C	A	A	A	A	A	A	A	A	C	A	A
IAAV7537	A/C	1A	574176667	+	NA	NA	NA	NA	NA	NA	A	A	C	C	A	C	A	C	A	C	A	C	C	C	C	C	C	A	C	A	A	C	C	C	A	A	A	C	C	A	C	C	C	A	A	A	C	A	A
wsnp_Ra_c19637_28840370	A/C	1A	574258077	+	NA	NA	NA	NA	NA	NA	A	A	C	C	A	A	A	A	A	C	A	C	A	C	C	C	C	C	C	C	C	C	C	C	A	A	A	A	C	C	C	A	C	A	C	C	C	A	A
Excalibur_c16947_114	C/A	1A	574258836	+	NA	NA	NA	NA	NA	NA	C	C	A	A	C	C	C	C	C	A	C	A	C	A	A	A	A	A	A	A	A	A	A	A	C	C	C	C	A	A	A	C	A	C	A	A	A	C	C
Excalibur_c16947_81	A/C	1A	574258836	+	NA	NA	NA	NA	NA	NA	A	A	C	C	A	A	A	A	A	C	A	C	A	C	C	C	C	C	C	C	C	C	C	C	A	A	A	A	C	C	C	A	C	A	C	C	C	A	A
BS00065990_51	C/A	1A	574426639	+	NA	NA	NA	NA	NA	NA	C	C	C	C	C	C	C	C	C	C	C	C	C	C	C	C	A	C	C	C	C	C	A	C	C	C	C	A	C	C	A	C	C	C	C	C	C	C	C
Kukri_c2338_533	C/A	1A	574665265	+	NA	NA	NA	NA	NA	NA	C	C	A	A	C	C	C	C	C	A	C	A	C	A	A	A	A	A	A	A	A	A	A	A	C	C	C	C	A	A	A	C	A	C	A	A	A	C	C
wsnp_Ex_c7684_13109335	C/A	1A	574665343	+	NA	NA	NA	NA	NA	NA	C	C	A	A	C	C	C	C	C	A	C	A	C	A	A	A	A	A	A	A	A	A	A	A	C	C	C	C	A	A	A	C	A	C	A	A	A	C	C
wsnp_Ex_c41553_48351921	C/A	1A	574666920	+	NA	NA	NA	NA	NA	NA	C	C	A	A	C	C	C	C	C	A	C	A	C	A	A	A	A	A	A	A	A	A	A	A	C	C	C	C	A	A	A	C	A	C	A	A	A	C	C
Excalibur_c41553_213	C/A	1A	574669410	+	NA	NA	NA	NA	NA	NA	C	C	A	A	C	C	C	C	C	A	C	A	C	A	A	A	A	A	A	A	A	A	A	A	C	C	C	C	A	A	A	C	A	C	A	A	A	C	C
Kukri_c10121_498	A/C	1A	574669710	+	NA	NA	NA	NA	NA	NA	A	A	C	A	A	A	A	C	A	A	A	A	A	A	C	A	A	A	A	A	A	A	A	C	A	C	A	A	A	A	A	C	A	A	A	A	A	A	A
Excalibur_rep_c106070_465	C/A	1A	575029472	+	NA	NA	NA	NA	NA	NA	C	C	A	A	C	C	C	C	C	A	C	A	C	A	A	A	A	A	A	A	A	A	A	A	C	C	C	C	A	A	A	C	A	C	A	A	A	C	C
BobWhite_c37358_208	A/C	1A	575541483	+	NA	NA	NA	NA	NA	NA	A	C	A	A	A	C	A	C	A	A	A	A	A	A	A	A	A	A	A	A	A	A	A	A	A	A	A	A	A	A	A	A	A	A	A	A	A	A	A
Tdurum_contig25612_195	A/C	1A	575541543	+	NA	NA	NA	NA	NA	NA	A	A	C	A	A	A	A	A	A	A	A	A	A	A	A	C	C	A	C	C	A	A	A	A	A	C	A	A	A	A	A	C	C	C	C	A	C	A	A
Tdurum_contig25612_140	A/C	1A	575541598	+	NA	NA	NA	NA	NA	NA	A	A	A	A	A	A	A	A	A	A	A	A	A	A	A	C	C	A	C	C	A	A	A	A	A	C	A	A	A	A	A	C	C	C	C	A	C	A	A
BS00070560_51	C/A	1A	575542466	+	NA	NA	NA	NA	NA	NA	C	C	C	C	C	C	C	C	C	C	C	C	C	C	C	C	C	C	C	C	C	C	C	C	C	C	C	C	C	C	C	C	C	C	C	C	C	C	C
CAP12_c3758_112	A/C	1A	575542978	+	NA	NA	NA	NA	NA	NA	A	C	A	A	A	C	A	C	A	A	A	A	A	A	A	A	A	A	A	A	A	A	A	A	A	A	A	A	A	A	A	A	A	A	A	A	A	A	A
BobWhite_c44164_402	A/C	1A	575769878	+	NA	NA	NA	NA	NA	NA	A	C	A	A	A	C	A	C	A	A	A	A	A	A	A	A	A	A	A	A	A	A	A	A	A	A	A	A	A	A	A	A	A	A	A	A	A	A	A
Excalibur_c66_147	A/C	1A	576098192	+	NA	NA	NA	NA	NA	NA	A	C	A	A	A	C	A	C	A	A	A	A	A	A	A	A	A	A	A	A	A	A	A	A	A	A	A	A	A	A	A	A	A	A	A	A	A	A	A
Tdurum_contig81011_244	A/C	1A	576098287	+	NA	NA	NA	NA	NA	NA	A	C	A	A	A	C	A	C	A	A	A	A	A	A	A	A	A	A	A	A	A	A	A	A	A	A	A	A	A	A	A	A	A	A	A	A	A	A	A
wsnp_CAP11_c146_160903	A/C	1A	576098437	+	NA	NA	NA	NA	NA	NA	A	C	A	A	A	C	A	C	A	A	A	A	A	A	A	A	A	A	A	A	A	A	A	A	A	A	A	A	A	A	A	A	A	A	A	A	A	A	A
BobWhite_c11692_148	A/C	1A	576804461	+	NA	NA	NA	NA	NA	NA	C	A	A	A	C	A	C	A	C	A	C	A	C	A	A	A	A	A	A	A	A	A	A	A	C	A	C	C	A	A	A	C	A	C	A	A	A	C	C
CAP7_c821_239	A/C	1A	576977128	+	NA	NA	NA	NA	NA	NA	A	A	A	A	A	A	A	A	A	A	A	A	A	C	A	A	A	A	A	C	C	C	C	A	A	C	A	A	A	A	C	A	A	A	A	C	A	A	A
wsnp_RFL_Contig2403_1927045	A/C	1A	577075569	+	NA	NA	NA	NA	NA	NA	A	A	A	A	A	A	A	C	A	A	A	A	A	A	C	C	A	A	A	A	A	A	A	C	A	A	A	A	A	A	A	A	C	C	A	A	A	A	A
GENE-3098_53	C/A	1A	577076021	+	NA	NA	NA	NA	NA	NA	C	C	A	A	C	C	C	C	C	A	C	A	C	C	A	A	A	A	A	C	C	C	C	A	C	C	C	C	A	A	C	C	A	C	A	C	A	C	C
wsnp_Ra_c36089_44508724	A/C	1A	577077132	+	NA	NA	NA	NA	NA	NA	A	A	C	C	A	A	A	A	A	C	A	C	A	A	C	C	C	C	C	A	A	A	A	C	A	A	A	A	C	C	A	A	C	A	C	A	C	A	A
RAC875_rep_c110493_512	A/C	1A	577697594	+	NA	NA	NA	NA	NA	NA	A	A	A	A	A	A	A	A	A	A	A	A	C	A	A	A	A	A	A	A	A	A	A	A	A	A	A	A	A	A	A	A	A	C	A	A	A	A	A
GENE-0568_419	C/A	1A	578081432	+	NA	NA	NA	NA	NA	NA	C	C	A	C	C	A	C	C	C	C	C	C	C	C	C	C	A	C	A	C	C	C	C	C	C	C	C	C	C	C	C	C	C	C	A	C	A	C	C
RFL_Contig3683_1784	C/A	1A	578081907	+	NA	NA	NA	NA	NA	NA	C	C	A	A	C	C	C	C	C	A	C	A	C	C	A	A	A	A	A	C	C	C	C	A	C	C	C	C	A	A	C	C	A	C	A	C	A	C	C
Excalibur_c88792_93	A/C	1A	578082023	+	NA	NA	NA	NA	NA	NA	A	A	C	C	A	A	A	A	A	C	A	C	A	A	C	C	C	C	C	A	A	A	A	C	A	A	A	A	C	C	A	A	C	A	C	A	C	A	A
RFL_Contig3683_668	C/A	1A	578083703	+	NA	NA	NA	NA	NA	NA	C	C	A	C	C	A	C	C	C	C	C	C	C	C	C	C	A	C	A	C	C	C	C	C	C	C	C	C	C	C	C	C	C	C	A	C	A	C	C
wsnp_Ex_c10631_17340809	C/A	1A	578100323	+	NA	NA	NA	NA	NA	NA	C	C	A	A	C	C	C	C	C	A	C	A	C	C	A	A	A	A	A	C	C	C	C	A	C	C	C	C	A	A	C	C	A	C	A	C	A	C	C
Excalibur_c88292_114	C/A	1A	578216465	+	NA	NA	NA	NA	NA	NA	C	C	A	C	C	A	C	C	C	C	C	C	C	C	C	C	A	C	A	C	C	C	C	C	C	C	C	C	C	C	C	C	C	C	A	C	A	C	C
Jagger_c2152_123	C/A	1A	578383430	+	NA	NA	NA	NA	NA	NA	C	C	A	C	C	A	C	C	C	C	C	C	A	C	C	A	A	C	A	A	C	C	C	C	C	C	C	C	C	C	C	C	A	A	A	C	A	C	C
BobWhite_c6664_644	C/A	1A	578675196	+	NA	NA	NA	NA	NA	NA	C	C	C	C	A	C	C	C	C	C	C	C	A	C	C	C	C	C	C	C	C	C	A	C	C	A	C	A	C	C	A	A	C	C	C	C	C	C	C
IAAV4820	A/C	1A	578955295	+	NA	NA	NA	NA	NA	NA	A	A	A	A	A	A	A	A	A	A	A	A	A	A	A	A	C	A	C	A	A	A	A	A	A	A	A	A	A	A	A	A	A	A	C	A	C	A	A
Excalibur_rep_c101018_254	C/A	1A	578986735	+	NA	NA	NA	NA	NA	NA	C	C	C	C	A	C	C	C	C	C	C	C	A	C	C	C	C	C	C	C	C	C	A	C	C	A	C	A	C	C	A	A	C	C	C	C	C	C	C
Excalibur_c17320_833	A/C	1A	578986754	+	NA	NA	NA	NA	NA	NA	A	A	A	A	C	A	A	A	A	A	A	A	C	A	A	A	A	A	A	A	A	A	C	A	A	C	A	C	A	A	C	C	A	A	A	A	A	A	A
RAC875_c1599_342	A/C	1A	579103279	+	NA	NA	NA	NA	NA	NA	A	A	A	A	C	A	A	A	A	A	A	A	C	A	A	A	A	A	A	A	A	A	C	A	A	C	A	C	A	A	C	C	A	A	A	A	A	A	A
BobWhite_c8293_236	C/A	1A	579876077	+	NA	NA	NA	NA	NA	NA	A	C	C	C	C	A	C	C	C	C	C	C	C	C	C	C	C	C	A	C	C	C	C	C	A	A	A	A	A	C	A	A	C	C	A	A	C	A	A
Kukri_c10505_346	C/A	1A	579979748	+	NA	NA	NA	NA	NA	NA	C	C	C	C	C	C	C	C	C	C	C	C	C	C	C	C	C	C	C	C	C	C	C	C	C	C	C	C	C	C	C	C	C	A	A	C	C	C	C
Excalibur_c63353_193	C/A	1A	579979819	+	NA	NA	NA	NA	NA	NA	C	C	C	C	C	C	C	C	C	C	C	C	A	C	A	C	C	C	A	A	C	C	C	C	C	C	C	C	A	C	C	C	A	C	A	C	A	C	C
Excalibur_c63353_216	A/C	1A	579979842	+	NA	NA	NA	NA	NA	NA	A	A	A	A	A	A	A	A	A	A	A	A	A	A	A	A	C	A	A	A	A	A	A	A	A	A	A	A	A	A	A	A	A	A	A	A	A	A	A
Excalibur_c63353_965	C/A	1A	579981312	+	NA	NA	NA	NA	NA	NA	C	C	A	C	C	C	C	C	C	C	C	C	C	C	A	A	C	C	C	C	C	A	C	C	C	C	C	C	A	C	A	A	A	C	C	C	C	C	C
RAC875_rep_c109207_566	A/C	1A	579982011	+	NA	NA	NA	NA	NA	NA	A	A	A	A	A	C	A	A	A	A	A	A	C	A	A	A	A	A	C	A	A	A	A	A	A	A	A	A	C	A	C	A	C	A	A	A	A	A	A
Ku_c52655_695	C/A	1A	579982368	+	NA	NA	NA	NA	NA	NA	C	C	C	A	A	C	A	A	A	A	A	A	A	A	C	C	C	C	A	C	A	C	A	C	C	C	C	A	C	C	C	C	C	C	C	C	C	C	C
Kukri_c37462_459	C/A	1A	579982448	+	NA	NA	NA	NA	NA	NA	C	C	C	C	C	A	C	C	C	C	C	C	C	C	C	C	C	A	C	C	C	C	C	C	C	C	A	C	C	C	C	C	C	A	C	A	C	A	A
TA002215-1444	C/A	1A	580347768	+	NA	NA	NA	NA	NA	NA	C	C	C	C	C	C	C	C	C	C	C	C	C	C	C	C	C	A	C	A	C	C	C	C	C	C	C	C	C	A	C	C	C	C	C	C	C	C	C
Kukri_c8395_1352	A/C	1A	580347865	+	NA	NA	NA	NA	NA	NA	A	A	A	A	A	A	A	A	A	A	A	A	A	A	A	A	A	C	A	C	A	A	A	A	A	A	A	A	A	C	A	A	A	A	A	A	A	A	A
Excalibur_c15389_501	C/A	1A	580347977	+	NA	NA	NA	NA	NA	NA	C	C	C	C	C	C	C	C	C	C	C	C	C	C	C	C	C	A	C	C	C	C	C	C	C	C	C	C	C	A	C	C	C	C	C	C	C	C	C
D_contig35560_267	A/C	1A	580400514	+	NA	NA	NA	NA	NA	NA	A	A	A	A	A	C	A	C	A	A	A	A	A	A	C	A	A	A	A	A	A	A	C	C	A	A	A	A	A	A	C	C	A	A	A	A	C	A	A
wsnp_Ex_c18499_27344859	C/A	1A	580628671	+	NA	NA	NA	NA	NA	NA	C	C	A	C	C	C	C	C	C	C	C	C	C	C	A	A	C	C	C	C	C	C	C	A	C	C	C	C	A	C	C	C	A	C	A	C	A	C	C
BS00023114_51	C/A	1A	580810194	+	NA	NA	NA	NA	NA	NA	C	C	A	C	C	C	C	C	C	C	C	C	C	C	A	A	C	C	C	C	C	C	C	A	C	C	C	C	A	C	C	C	A	C	A	C	A	C	C
BS00106641_51	A/C	1A	580810206	+	NA	NA	NA	NA	NA	NA	A	A	C	A	A	A	A	A	A	A	A	A	A	A	C	C	A	A	A	A	A	A	A	C	A	A	A	A	C	A	A	A	C	A	C	A	C	A	A
GENE-0223_239	C/A	1A	581040255	+	NA	NA	NA	NA	NA	NA	A	C	C	C	C	C	C	C	C	C	C	C	C	C	C	C	C	A	C	C	C	C	C	C	A	A	A	C	C	A	A	A	C	C	C	A	C	A	A
wsnp_Ex_c9343_15514687	C/A	1A	581567491	+	NA	NA	NA	NA	NA	NA	C	C	C	A	A	A	C	C	C	A	C	A	A	C	C	C	C	A	C	C	C	C	A	C	C	C	C	A	C	A	A	A	C	C	C	C	C	C	C
wsnp_Ex_c9343_15514531	A/C	1A	581567642	+	NA	NA	NA	NA	NA	NA	A	A	A	C	C	C	A	A	A	C	A	C	C	A	A	A	A	C	A	A	A	A	C	A	A	A	A	C	A	C	C	C	A	A	A	A	A	A	A
Kukri_c20480_121	A/C	1A	581567693	+	NA	NA	NA	NA	NA	NA	A	C	A	C	C	C	A	A	A	C	A	C	C	A	A	A	A	C	A	A	A	A	C	A	A	A	A	C	A	C	C	C	A	A	A	A	A	A	A
RAC875_c53725_217	A/C	1A	581568129	+	NA	NA	NA	NA	NA	NA	A	A	A	C	C	C	A	A	A	C	A	C	C	A	A	A	A	C	A	A	A	A	C	A	A	A	A	C	A	C	C	C	A	A	A	A	A	A	A
wsnp_Ex_c25730_34991010	A/C	1A	582243529	+	NA	NA	NA	NA	NA	NA	A	A	A	A	A	A	C	C	C	A	C	A	A	A	C	A	A	A	C	C	A	A	A	C	A	C	C	A	A	A	A	A	A	C	A	A	C	C	C
wsnp_Ex_rep_c68058_66805898	C/A	1A	582245977	+	NA	NA	NA	NA	NA	NA	C	C	C	C	C	C	A	A	A	C	A	C	C	C	A	C	C	C	A	A	C	C	C	A	C	A	A	C	C	C	C	C	C	A	C	C	A	A	A
wsnp_Ex_c9918_16332583	C/A	1A	582246227	+	NA	NA	NA	NA	NA	NA	C	A	C	A	A	A	C	C	C	A	C	A	A	C	C	C	A	A	C	C	C	C	A	C	C	C	C	A	C	A	A	A	C	C	C	C	C	C	C
wsnp_Ku_c14496_22838796	C/A	1A	582287932	+	NA	NA	NA	NA	NA	NA	C	C	C	C	C	A	C	C	C	C	C	C	C	C	C	C	C	C	C	C	C	C	A	C	C	C	C	A	C	C	A	A	C	C	C	C	C	C	C
BS00043441_51	C/A	1A	582288218	+	NA	NA	NA	NA	NA	NA	A	C	A	C	C	C	A	A	A	C	A	C	C	C	A	A	C	C	A	A	C	C	C	A	C	A	A	C	A	C	C	C	A	A	A	C	A	A	A
Ex_c3201_1046	C/A	1A	583398457	+	NA	NA	NA	NA	NA	NA	C	C	C	C	C	C	C	C	C	C	C	C	C	A	C	C	C	C	C	A	A	A	C	C	A	C	C	C	C	C	C	C	C	C	C	A	C	C	C
BS00068074_51	C/A	1A	583497881	+	NA	NA	NA	NA	NA	NA	C	C	A	C	C	C	C	C	C	C	C	C	C	C	C	A	C	C	C	C	C	C	C	C	C	C	C	C	A	C	C	C	A	C	A	C	C	C	C
Kukri_c17962_447	A/C	1A	583983407	+	NA	NA	NA	NA	NA	NA	A	A	C	C	C	A	C	A	A	C	C	C	C	C	A	C	C	A	C	A	A	A	C	A	A	A	A	C	C	A	C	A	C	A	C	C	C	A	A
RAC875_c57095_240	C/A	1A	583991231	+	NA	NA	NA	NA	NA	NA	C	C	C	C	A	C	C	C	C	C	C	C	C	C	C	C	C	C	C	C	C	C	C	C	C	C	C	A	C	C	C	C	C	C	C	C	C	C	C
Tdurum_contig12628_437	A/C	1A	583993089	+	NA	NA	NA	NA	NA	NA	C	A	C	A	A	C	C	C	A	A	C	A	A	C	C	C	C	A	A	C	C	C	A	C	C	A	A	A	C	A	A	A	C	C	C	C	C	A	A
BobWhite_rep_c50057_164	A/C	1A	583995711	+	NA	NA	NA	NA	NA	NA	C	A	A	A	A	A	A	A	A	A	A	A	A	A	A	A	C	A	C	A	A	A	A	A	A	A	C	A	A	A	C	A	A	A	C	A	A	A	A
Excalibur_c14706_421	A/C	1A	583995734	+	NA	NA	NA	NA	NA	NA	C	A	A	A	A	A	A	A	A	A	A	A	A	A	A	A	C	A	C	C	A	A	A	A	A	A	C	A	A	A	C	A	A	A	C	A	A	A	A
IACX11266	A/C	1A	584126058	+	NA	NA	NA	NA	NA	NA	A	A	A	A	A	A	A	A	A	A	A	A	A	A	A	A	C	A	C	C	A	A	A	A	A	A	A	A	A	A	A	A	A	A	C	A	A	A	A
RAC875_c11016_495	A/C	1A	584126333	+	NA	NA	NA	NA	NA	NA	C	A	C	A	A	A	A	A	A	A	A	A	A	C	C	C	C	A	A	C	C	C	A	C	C	A	A	A	C	A	A	A	C	A	C	C	C	A	A
BS00011521_51	C/A	1A	584126411	+	NA	NA	NA	NA	NA	NA	A	C	A	C	C	C	C	C	C	C	C	C	C	A	A	A	A	C	C	A	A	A	C	A	A	C	C	C	A	C	C	C	A	C	A	A	A	C	C
IAAV3040	C/A	1A	584126460	+	NA	NA	NA	NA	NA	NA	C	C	C	C	C	C	C	C	C	C	C	C	C	C	C	C	A	C	A	A	C	C	C	C	C	C	C	C	C	C	C	C	C	C	A	C	C	C	C
Tdurum_contig93330_263	A/C	1A	584160038	+	NA	NA	NA	NA	NA	NA	C	A	A	A	A	A	A	A	A	A	A	A	A	A	A	A	C	A	C	C	A	A	A	A	A	A	C	A	A	A	C	A	A	A	C	A	A	A	A
wsnp_Ex_c48407_53323801	A/C	1A	584160186	+	NA	NA	NA	NA	NA	NA	C	A	A	A	A	A	A	A	A	A	A	A	A	A	A	A	A	A	C	A	A	A	A	A	A	A	C	A	A	A	C	A	A	A	C	A	A	A	A
wsnp_Ex_c48407_53323483	C/A	1A	584160601	+	NA	NA	NA	NA	NA	NA	C	C	C	C	C	C	C	C	C	C	C	C	C	A	A	C	A	C	C	A	A	A	C	A	A	C	C	C	C	C	C	C	C	C	C	A	A	C	C
BS00021877_51	C/A	1A	584716915	+	NA	NA	NA	NA	NA	NA	C	A	C	A	A	A	A	A	A	A	A	A	A	A	A	A	C	A	C	C	A	A	A	A	C	C	C	C	C	A	C	C	C	A	C	C	C	C	C
wsnp_Ex_c271_521429	C/A	1A	584717173	+	NA	NA	NA	NA	NA	NA	A	C	A	C	C	A	C	C	C	C	C	C	C	C	C	A	C	C	C	C	C	C	A	C	C	C	C	C	A	C	A	C	A	C	A	C	C	C	C
BS00084995_51	C/A	1A	584717259	+	NA	NA	NA	NA	NA	NA	A	C	A	C	C	A	C	C	C	C	C	C	C	C	C	A	C	C	C	C	C	C	A	C	C	C	C	C	A	C	A	C	A	C	A	C	C	C	C
BS00021990_51	C/A	1A	584717280	+	NA	NA	NA	NA	NA	NA	A	C	A	C	C	A	C	C	C	C	C	C	C	C	C	A	C	C	C	C	C	C	A	C	C	C	C	C	A	C	A	C	A	C	A	C	C	C	C
Tdurum_contig70803_475	A/C	1A	584740618	+	NA	NA	NA	NA	NA	NA	C	A	C	A	A	C	A	A	A	A	A	A	A	A	A	C	A	A	A	A	A	A	C	A	A	A	A	A	C	A	C	A	C	A	C	A	A	A	A
Excalibur_c11190_617	A/C	1A	584789077	+	NA	NA	NA	NA	NA	NA	C	A	C	A	A	A	A	A	A	A	A	A	A	A	A	A	A	A	A	A	A	A	A	A	C	C	C	C	C	A	C	C	C	A	A	C	A	C	C
RAC875_c52947_84	C/A	1A	584790635	+	NA	NA	NA	NA	NA	NA	C	A	C	A	A	C	C	C	C	A	C	A	A	A	C	C	C	A	C	C	A	A	C	C	A	C	C	A	C	A	C	A	C	C	C	A	C	C	C
Kukri_c65610_572	A/C	1A	584791636	+	NA	NA	NA	NA	NA	NA	A	C	A	C	C	A	A	A	A	C	A	C	C	C	A	A	A	C	A	A	C	C	A	A	C	A	A	C	A	C	A	C	A	A	A	C	A	A	A
Tdurum_contig84252_155	A/C	1A	584791736	+	NA	NA	NA	NA	NA	NA	A	C	A	C	C	A	A	A	A	C	A	C	C	C	A	A	A	C	A	A	C	C	A	A	C	A	A	C	A	C	A	C	A	A	A	C	A	A	A
Ku_c20664_262	A/C	1A	585284062	+	NA	NA	NA	NA	NA	NA	A	C	A	C	C	A	A	A	A	C	A	C	C	C	A	A	A	C	A	A	C	C	A	A	C	A	A	C	A	C	A	C	A	A	A	C	A	A	A
BobWhite_c12305_959	A/C	1A	585777190	+	NA	NA	NA	NA	NA	NA	C	A	C	A	A	C	C	C	C	A	C	A	A	A	C	C	C	A	A	C	A	A	C	C	A	C	C	A	C	A	C	A	C	C	C	A	C	C	C
CAP11_c1500_171	C/A	1A	585881054	+	NA	NA	NA	NA	NA	NA	C	C	C	C	C	C	A	A	A	C	A	C	C	C	A	C	A	C	C	A	C	C	C	A	C	A	A	C	C	C	C	C	C	A	C	C	A	A	A
Kukri_c44604_203	C/A	1A	585909338	+	NA	NA	NA	NA	NA	NA	C	A	C	C	C	C	A	C	A	C	A	C	C	A	C	A	C	A	C	C	A	A	C	C	C	C	C	C	C	A	C	C	C	C	C	C	C	C	C
RAC875_rep_c99027_551	C/A	1A	585910693	+	NA	NA	NA	NA	NA	NA	C	C	C	C	C	C	C	C	C	A	C	A	C	C	C	C	C	C	A	C	C	C	A	C	C	C	C	C	A	C	C	A	A	A	A	C	C	C	A
wsnp_Ku_c5687_10068945	C/A	1A	585921146	+	NA	NA	NA	NA	NA	NA	A	C	A	C	C	A	C	C	C	C	C	C	C	C	C	A	C	C	C	C	C	C	A	C	C	C	C	C	A	C	A	C	A	C	A	C	C	C	C
wsnp_Ex_c11939_19147421	A/C	1A	585923110	+	NA	NA	NA	NA	NA	NA	C	A	C	A	A	C	A	A	A	A	A	A	A	A	A	C	A	A	A	A	A	A	C	A	A	A	A	A	C	A	C	A	C	A	C	A	A	A	A
wsnp_Ex_c11939_19147514	C/A	1A	585923200	+	NA	NA	NA	NA	NA	NA	A	C	A	C	C	A	C	C	C	C	C	C	C	C	C	A	C	C	C	C	C	C	A	C	C	C	C	C	A	C	A	C	A	C	A	C	C	C	C
wsnp_Ra_c6891_11974621	C/A	1A	585923215	+	NA	NA	NA	NA	NA	NA	C	C	C	C	C	C	A	A	A	C	A	C	C	C	A	C	A	C	C	A	C	C	C	A	C	A	A	C	C	C	C	C	C	A	C	C	A	A	A
Tdurum_contig29886_139	A/C	1A	585923257	+	NA	NA	NA	NA	NA	NA	C	A	C	A	A	C	A	A	A	A	A	A	A	A	A	C	A	A	A	A	A	A	C	A	A	A	A	A	C	A	C	A	C	A	C	A	A	A	A
Kukri_c15846_197	C/A	1A	585929357	+	NA	NA	NA	NA	NA	NA	C	C	C	C	C	C	C	C	C	A	C	A	C	C	C	C	C	C	A	C	C	C	A	C	C	C	C	C	A	C	C	A	A	A	A	C	C	C	A
BS00073763_51	A/C	1A	586092765	+	NA	NA	NA	NA	NA	NA	A	A	A	A	A	A	A	A	A	C	A	C	A	A	A	A	C	A	C	C	A	A	C	A	A	A	A	A	C	A	A	C	C	C	C	A	A	A	C
RAC875_c1295_1603	A/C	1A	586166966	+	NA	NA	NA	NA	NA	NA	A	A	A	A	A	A	C	C	C	A	C	A	A	A	C	A	C	A	A	C	A	A	A	C	A	C	C	A	A	A	A	A	A	C	A	A	C	C	C
BS00107935_51	A/C	1A	586167008	+	NA	NA	NA	NA	NA	NA	A	A	A	A	A	A	C	C	C	A	C	A	A	A	C	A	C	A	A	C	A	A	C	C	A	C	C	A	A	A	A	A	A	C	A	A	C	C	C
Ku_c23222_204	C/A	1A	586168236	+	NA	NA	NA	NA	NA	NA	C	C	C	C	C	C	A	A	A	C	A	C	C	C	A	C	A	C	C	A	C	C	C	A	C	A	A	C	C	C	C	C	C	A	C	C	A	A	A
Excalibur_c27873_266	C/A	1A	586168500	+	NA	NA	NA	NA	NA	NA	C	C	C	C	C	C	C	C	C	A	C	A	C	C	C	C	C	C	A	C	C	C	A	C	C	C	C	C	A	C	C	A	A	A	A	C	C	C	A
Excalibur_c27873_84	C/A	1A	586168649	+	NA	NA	NA	NA	NA	NA	C	C	C	C	C	C	C	C	C	A	C	A	C	C	C	C	C	C	A	C	C	C	A	C	C	C	C	C	A	C	C	A	A	A	A	C	C	C	A
wsnp_Ex_c1557_2973321	C/A	1A	586168649	+	NA	NA	NA	NA	NA	NA	A	C	A	C	C	A	A	A	A	C	A	C	C	C	A	A	A	C	C	A	C	C	A	A	C	A	A	C	A	C	A	C	A	A	A	C	A	A	A
wsnp_Ku_c12441_20092792	A/C	1A	586168900	+	NA	NA	NA	NA	NA	NA	C	A	C	A	A	C	A	A	A	A	A	A	A	A	A	C	A	A	A	A	A	A	C	A	A	A	A	A	C	A	C	A	C	A	C	A	A	A	A
RFL_Contig5261_855	C/A	1A	586254039	+	NA	NA	NA	NA	NA	NA	C	C	C	C	C	C	C	C	C	A	C	A	C	C	C	C	C	C	A	C	C	C	A	C	C	C	C	C	A	C	C	A	A	A	A	C	C	C	A
Excalibur_c85499_232	C/A	1A	586555267	+	NA	NA	NA	NA	NA	NA	A	C	A	C	C	A	A	A	A	C	A	C	C	C	A	A	A	C	C	A	C	C	A	A	C	A	A	C	A	C	A	C	A	A	A	C	A	A	A
BS00065694_51	A/C	1A	586558700	+	NA	NA	NA	NA	NA	NA	A	C	C	A	A	A	C	A	C	A	C	A	A	C	A	C	A	C	A	A	C	C	A	A	A	A	A	C	C	C	A	A	C	A	A	A	A	A	A
Tdurum_contig9162_259	A/C	1A	586562500	+	NA	NA	NA	NA	NA	NA	C	A	A	C	C	A	A	A	A	C	A	C	A	A	A	A	A	A	A	A	A	A	A	A	C	C	C	A	A	A	C	C	A	A	A	C	A	C	C
wsnp_Ex_rep_c66872_65273904	C/A	1A	586751494	+	NA	NA	NA	NA	NA	NA	A	C	A	C	C	A	A	A	A	C	A	C	C	C	A	A	A	C	C	A	C	C	A	A	C	A	A	C	A	C	A	C	A	A	A	C	A	A	A
BobWhite_c1783_550	C/A	1A	586751769	+	NA	NA	NA	NA	NA	NA	C	C	C	C	C	C	C	C	C	A	C	A	C	C	C	C	C	C	A	C	C	C	A	C	C	C	C	C	A	C	C	A	A	A	A	C	C	C	A
wsnp_Ex_rep_c68020_66765273	C/A	1A	586752286	+	NA	NA	NA	NA	NA	NA	C	C	C	C	C	C	C	C	C	A	C	A	C	C	C	C	C	C	A	C	C	C	A	C	C	C	C	C	A	C	C	A	A	A	A	C	C	C	A
Kukri_c20093_451	C/A	1A	586752657	+	NA	NA	NA	NA	NA	NA	C	C	C	C	C	C	C	C	C	A	C	A	C	C	C	C	C	C	A	C	C	C	A	C	C	C	C	C	A	C	C	A	A	A	A	C	C	C	A
wsnp_Ku_rep_c69362_68705297	C/A	1A	586753869	+	NA	NA	NA	NA	NA	NA	A	C	A	C	C	A	A	A	A	C	A	C	C	C	A	A	A	C	C	A	C	C	A	A	C	A	A	C	A	C	A	C	A	A	A	C	A	A	A
RAC875_c44888_403	C/A	1A	586760143	+	NA	NA	NA	NA	NA	NA	C	C	C	C	C	C	C	C	C	A	C	A	C	C	C	C	C	C	A	C	C	C	A	C	C	C	C	C	A	C	C	A	A	A	A	C	C	C	A
Excalibur_c53353_217	C/A	1A	586760307	+	NA	NA	NA	NA	NA	NA	C	C	C	C	C	C	C	C	C	A	C	A	C	C	C	C	C	C	A	C	C	C	A	C	C	C	C	C	A	C	C	A	A	A	A	C	C	C	A
wsnp_Ex_rep_c69932_68893867	C/A	1A	586760326	+	NA	NA	NA	NA	NA	NA	A	C	A	C	C	A	A	A	A	C	A	C	C	C	A	A	A	C	C	A	C	C	A	A	C	A	A	C	A	C	A	C	A	A	A	C	A	A	A
Kukri_c19837_432	A/C	1A	587041635	+	NA	NA	NA	NA	NA	NA	C	A	C	A	A	C	C	C	C	A	C	A	A	A	C	C	C	A	A	C	A	A	C	C	A	C	C	A	C	A	C	A	C	C	C	A	C	C	C
RFL_Contig3165_667	A/C	1A	587042768	+	NA	NA	NA	NA	NA	NA	A	A	A	A	A	A	A	A	A	A	A	A	A	A	A	A	A	A	A	A	A	A	A	A	A	A	A	C	C	A	A	A	C	A	A	A	A	A	A
BS00065170_51	C/A	1A	587080857	+	NA	NA	NA	NA	NA	NA	A	C	A	C	C	A	A	A	A	C	A	C	C	C	A	A	A	C	C	A	C	C	A	A	C	A	A	C	A	C	A	C	A	A	A	C	A	A	A
RAC875_rep_c71278_345	A/C	1A	587195710	+	NA	NA	NA	NA	NA	NA	A	A	A	C	C	A	A	C	A	C	A	C	C	A	C	A	A	C	A	A	A	A	A	C	A	A	A	A	A	C	A	A	A	A	A	A	C	A	A
RAC875_c14613_68	C/A	1A	587195739	+	NA	NA	NA	NA	NA	NA	C	C	C	C	C	C	C	C	C	A	C	A	C	C	C	C	C	C	A	C	C	C	A	C	C	C	C	C	A	C	C	A	A	A	A	C	C	C	A
IAAV6100	C/A	1A	587195850	+	NA	NA	NA	NA	NA	NA	C	A	C	C	C	C	C	C	C	C	C	C	C	A	C	C	A	C	A	C	A	A	C	C	A	C	C	A	C	C	C	A	C	C	C	A	C	C	C
wsnp_Ex_rep_c103474_88421290	C/A	1A	587195984	+	NA	NA	NA	NA	NA	NA	C	A	C	C	C	C	C	C	C	C	C	C	C	A	C	C	A	C	A	C	A	A	C	C	A	C	C	A	C	C	C	A	C	C	C	A	C	C	C
BS00011892_51	C/A	1A	587196503	+	NA	NA	NA	NA	NA	NA	C	A	C	C	C	C	A	C	A	C	A	C	C	A	C	A	C	A	C	A	A	A	C	C	C	C	C	C	C	A	C	C	C	C	C	C	C	C	C
wsnp_Ku_c40759_48907151	C/A	1A	587196558	+	NA	NA	NA	NA	NA	NA	C	C	C	C	C	C	C	C	C	A	C	A	C	C	C	C	C	C	A	C	C	C	A	C	C	C	C	C	A	C	C	A	A	A	A	C	C	C	A
BobWhite_c6433_417	C/A	1A	587197434	+	NA	NA	NA	NA	NA	NA	C	C	C	C	C	C	C	C	C	A	C	A	C	C	C	C	C	C	A	C	C	C	A	C	C	C	C	C	A	C	C	A	A	A	A	C	C	C	A
RAC875_rep_c117660_128	A/C	1A	587197511	+	NA	NA	NA	NA	NA	NA	A	A	A	A	A	A	A	A	A	C	A	C	A	A	A	A	A	A	C	A	A	A	C	A	A	A	A	A	C	A	A	C	C	C	C	A	A	A	C
IAAV4238	C/A	1A	587197786	+	NA	NA	NA	NA	NA	NA	A	C	C	C	C	A	A	C	A	C	A	C	C	C	C	C	C	C	C	A	C	C	A	C	C	A	A	C	C	C	A	C	C	A	C	C	C	A	A
wsnp_Ex_c36911_44767554	C/A	1A	587198348	+	NA	NA	NA	NA	NA	NA	C	A	C	C	C	C	C	C	C	C	C	C	C	A	C	C	A	C	A	C	A	A	C	C	A	C	C	A	C	C	C	A	C	C	C	A	C	C	C
Kukri_c9163_799	C/A	1A	587198419	+	NA	NA	NA	NA	NA	NA	C	C	C	C	C	C	C	C	C	A	C	A	C	C	C	C	C	C	A	C	C	C	A	C	C	C	C	C	A	C	C	A	A	A	A	C	C	C	A
RAC875_c24317_1015	C/A	1A	587200680	+	NA	NA	NA	NA	NA	NA	C	C	C	C	C	C	C	C	C	A	C	A	C	C	C	C	C	C	A	C	C	C	A	C	C	C	C	C	A	C	C	A	A	A	A	C	C	C	A
wsnp_Ex_c15377_23637176	C/A	1A	587618040	+	NA	NA	NA	NA	NA	NA	C	A	C	C	C	C	C	C	C	C	C	C	C	A	C	C	A	C	A	C	A	A	C	C	A	C	C	A	C	C	C	A	C	C	C	A	C	C	C
Kukri_c44201_497	A/C	1A	587618215	+	NA	NA	NA	NA	NA	NA	A	A	C	A	A	A	A	A	A	A	A	A	A	A	A	C	A	A	A	A	A	A	A	A	A	A	A	A	C	A	A	A	C	A	C	A	A	A	A
IAAV2844	A/C	1A	587926405	+	NA	NA	NA	NA	NA	NA	A	C	C	A	A	A	A	A	A	A	A	A	A	C	A	C	A	A	C	A	C	C	A	A	C	A	A	C	C	A	A	C	C	A	C	C	A	A	A
Kukri_c17412_1249	C/A	1A	587981606	+	NA	NA	NA	NA	NA	NA	C	A	A	C	C	C	C	C	C	C	C	C	C	A	C	A	C	C	A	C	A	A	C	C	A	C	C	A	A	C	C	A	A	C	A	A	C	C	C
BobWhite_c11756_79	C/A	1A	587982174	+	NA	NA	NA	NA	NA	NA	C	A	C	C	C	C	A	C	A	C	A	C	C	A	C	A	C	A	C	A	A	A	C	C	C	C	C	C	C	A	C	C	C	C	C	C	C	C	C
BobWhite_c8375_378	A/C	1A	588213732	+	NA	NA	NA	NA	NA	NA	A	A	A	A	A	A	A	A	A	C	A	C	A	A	A	A	A	A	C	A	A	A	C	A	A	A	A	A	C	A	A	C	C	C	C	A	A	A	C
BobWhite_c1824_1380	A/C	1A	588213748	+	NA	NA	NA	NA	NA	NA	A	A	A	A	A	A	A	A	A	C	A	C	A	A	A	A	A	A	C	A	A	A	C	A	A	A	A	A	C	A	A	C	C	C	C	A	A	A	C
BobWhite_c1824_1445	A/C	1A	588213813	+	NA	NA	NA	NA	NA	NA	A	C	A	A	A	A	C	A	C	A	C	A	A	C	A	C	A	C	A	C	C	C	A	A	A	A	A	A	A	C	A	A	A	A	A	A	A	A	A
Kukri_c15691_89	A/C	1A	588671483	+	NA	NA	NA	NA	NA	NA	A	A	A	A	A	A	A	A	A	C	A	C	A	A	A	A	A	A	C	A	A	A	C	A	A	A	A	A	C	A	A	C	C	C	C	A	A	A	C
RAC875_c43002_382	C/A	1A	588785462	+	NA	NA	NA	NA	NA	NA	C	C	C	C	C	C	A	A	A	C	A	C	C	C	A	C	C	C	C	A	C	C	C	A	C	A	A	C	C	C	C	C	C	A	C	C	A	A	A
BS00056823_51	A/C	1A	588794887	+	NA	NA	NA	NA	NA	NA	A	A	A	A	A	C	A	A	A	A	A	A	A	A	A	A	C	A	A	A	A	A	C	A	A	A	A	A	A	A	C	A	A	A	A	A	A	A	A
IAAV618	A/C	1A	588825540	+	NA	NA	NA	NA	NA	NA	A	A	A	A	A	A	A	A	A	C	A	C	A	A	A	A	A	A	C	A	A	A	C	A	A	A	A	A	C	A	A	C	C	C	C	A	A	A	C
CAP12_rep_c5332_341	A/C	1A	588825706	+	NA	NA	NA	NA	NA	NA	A	A	A	A	A	C	A	C	A	A	A	A	A	A	C	A	A	A	A	A	A	A	C	C	A	A	A	A	A	A	C	A	A	A	A	A	C	A	A
IACX7870	A/C	1A	588989878	+	NA	NA	NA	NA	NA	NA	C	A	A	C	C	C	A	A	A	C	A	C	C	A	A	A	A	A	A	A	A	A	C	A	C	C	C	A	A	A	C	C	A	A	A	C	A	C	C
BobWhite_c20073_382	C/A	1A	588989946	+	NA	NA	NA	NA	NA	NA	C	C	C	C	C	C	C	A	C	C	C	C	C	C	A	C	C	C	A	A	C	A	C	A	C	C	C	C	C	C	C	C	C	A	A	C	C	C	C
BobWhite_c20073_443	C/A	1A	588990007	+	NA	NA	NA	NA	NA	NA	C	C	C	C	C	C	C	C	C	A	C	A	C	C	C	C	C	C	A	C	C	C	A	C	C	C	C	C	A	C	C	A	A	A	A	C	C	C	A
BS00024107_51	A/C	1A	588990062	+	NA	NA	NA	NA	NA	NA	A	C	C	A	A	A	C	A	C	A	C	A	A	C	A	C	A	C	A	A	C	A	A	A	A	A	A	C	C	C	A	A	C	A	A	A	C	A	A
BobWhite_c12960_168	C/A	1A	588990379	+	NA	NA	NA	NA	NA	NA	C	C	C	C	C	C	C	A	C	C	C	C	C	C	A	C	A	C	A	A	C	A	C	A	C	C	C	C	C	C	C	C	C	A	A	C	C	C	C
BobWhite_c35250_155	A/C	1A	588991962	+	NA	NA	NA	NA	NA	NA	A	A	A	A	A	A	A	A	A	C	A	C	A	A	A	A	A	A	C	A	A	A	C	A	A	A	A	A	C	A	A	C	C	C	C	A	A	A	C
CAP11_c7969_315	C/A	1A	588992080	+	NA	NA	NA	NA	NA	NA	A	C	C	A	A	A	C	C	C	A	C	A	A	C	C	C	A	C	C	C	C	C	A	C	A	A	A	C	C	C	A	A	C	C	C	A	C	A	A
RFL_Contig3395_1575	A/C	1A	588992188	+	NA	NA	NA	NA	NA	NA	A	A	A	A	A	A	A	A	A	C	A	C	A	A	A	A	A	A	C	A	A	A	C	A	A	A	A	A	C	A	A	C	C	C	C	A	A	A	C
Kukri_c9387_372	A/C	1A	589123062	+	NA	NA	NA	NA	NA	NA	A	C	C	C	C	A	C	A	C	A	C	A	C	A	C	A	A	A	C	C	A	A	C	A	A	A	C	A	C	A	C	A	C	C	C	A	A	C	C
RAC875_rep_c111993_160	A/C	1A	589163143	+	NA	NA	NA	NA	NA	NA	A	C	A	A	A	A	C	C	C	A	C	A	A	C	C	C	A	C	C	C	C	C	A	C	A	A	A	A	A	C	A	A	A	C	C	A	A	A	A
RAC875_rep_c109327_942	A/C	1A	589163217	+	NA	NA	NA	NA	NA	NA	A	C	A	A	A	A	C	C	C	A	C	A	A	C	C	C	A	C	C	C	C	C	A	C	A	A	A	A	A	C	A	A	A	C	C	A	A	A	A
D_contig03023_692	A/C	1A	590045600	+	NA	NA	NA	NA	NA	NA	A	C	A	A	A	A	C	C	C	A	C	A	A	C	C	C	A	C	C	C	C	C	A	C	A	A	A	A	A	C	A	A	A	C	C	A	A	A	A
BS00063847_51	C/A	1A	590122546	+	NA	NA	NA	NA	NA	NA	C	C	C	C	C	C	C	A	C	C	C	C	C	C	A	C	C	C	C	C	C	C	C	A	C	C	C	C	C	C	C	C	C	C	C	C	A	C	C
BS00062759_51	C/A	1A	590123374	+	NA	NA	NA	NA	NA	NA	A	C	C	A	A	A	C	A	C	A	C	A	A	C	A	C	A	A	C	C	C	C	A	A	C	C	C	C	C	A	A	C	C	C	C	C	A	C	C
Excalibur_c35289_64	C/A	1A	590282809	+	NA	NA	NA	NA	NA	NA	C	A	C	C	C	C	A	A	A	C	A	C	C	A	A	A	C	A	A	A	A	A	C	A	C	C	C	C	C	A	C	C	C	A	A	C	C	C	C
Excalibur_c98273_114	C/A	1A	590282860	+	NA	NA	NA	NA	NA	NA	C	C	C	C	C	C	C	C	C	A	C	A	C	C	C	C	C	C	A	C	C	C	A	C	C	C	C	C	A	C	C	A	A	A	A	C	C	C	A
Excalibur_c10736_1051	C/A	1A	590641127	+	NA	NA	NA	NA	NA	NA	C	C	C	C	C	C	A	C	A	A	A	A	C	C	C	C	C	C	C	A	C	C	C	C	C	A	A	C	C	C	C	C	C	A	C	C	C	A	A
BobWhite_c14159_528	C/A	1A	591011827	+	NA	NA	NA	NA	NA	NA	A	A	C	C	C	A	C	A	A	C	C	C	C	C	A	C	C	A	C	C	C	A	A	A	C	A	A	C	C	C	A	A	C	A	C	A	A	A	A
BS00070991_51	A/C	1A	591205928	+	NA	NA	NA	NA	NA	NA	C	A	A	C	C	C	A	A	A	A	A	A	C	A	A	A	A	C	A	A	A	A	C	A	A	A	A	A	A	C	C	A	A	A	A	A	A	A	A
BS00070695_51	A/C	1A	591206459	+	NA	NA	NA	NA	NA	NA	C	A	A	C	C	C	A	A	A	A	A	A	C	A	A	A	A	C	A	A	A	A	C	A	A	A	A	A	A	C	C	A	A	A	A	A	A	A	A
BS00022514_51	A/C	1A	591243345	+	NA	NA	NA	NA	NA	NA	A	A	A	A	A	A	A	A	A	A	A	A	A	A	A	A	A	A	A	A	A	A	A	A	A	A	A	A	A	A	A	C	A	A	A	A	A	A	A
Kukri_c44500_315	A/C	1A	591243482	+	NA	NA	NA	NA	NA	NA	A	A	A	A	A	A	A	A	A	A	A	A	A	A	A	A	A	A	A	A	A	A	A	A	A	A	A	A	A	A	A	C	A	A	A	A	A	A	A
BS00011947_51	C/A	1A	591244291	+	NA	NA	NA	NA	NA	NA	C	C	C	C	C	C	C	C	C	A	C	A	C	C	C	C	C	C	A	C	C	C	A	C	C	C	C	C	A	C	C	A	A	A	A	C	C	C	A
IAAV2162	C/A	1A	591244449	+	NA	NA	NA	NA	NA	NA	A	C	C	A	A	A	C	C	C	C	C	C	A	C	C	C	C	A	C	C	C	C	A	C	C	C	C	C	C	A	A	A	C	C	C	C	C	C	C
Kukri_c59535_186	A/C	1A	591244682	+	NA	NA	NA	NA	NA	NA	A	A	A	A	A	A	A	C	A	A	A	A	A	A	C	A	C	A	C	C	A	C	A	C	A	A	A	C	C	A	A	A	C	A	C	A	C	A	A
tplb0053c24_1496	A/C	1A	591245070	+	NA	NA	NA	NA	NA	NA	A	A	A	A	A	A	A	A	A	C	A	C	A	A	A	A	A	A	C	A	A	A	C	A	A	A	A	A	C	A	A	C	C	C	C	A	A	A	C
Excalibur_c27376_74	A/C	1A	591245149	+	NA	NA	NA	NA	NA	NA	C	A	A	C	C	C	A	A	A	A	A	A	C	A	A	A	A	C	A	A	A	A	C	A	A	A	A	A	A	C	C	A	A	A	A	A	A	A	A
BobWhite_c1027_1127	C/A	1A	591285129	+	NA	NA	NA	NA	NA	NA	A	C	C	A	A	A	C	C	C	C	C	C	A	C	C	C	C	A	C	C	C	C	A	C	C	C	C	C	C	A	A	C	C	C	C	C	C	C	C
BobWhite_c1027_474	A/C	1A	591287214	+	NA	NA	NA	NA	NA	NA	A	A	A	A	A	A	A	A	A	C	A	C	A	A	A	A	A	A	C	A	A	A	C	A	A	A	A	A	C	A	A	C	C	C	C	A	A	A	C
BS00070951_51	C/A	1A	591288470	+	NA	NA	NA	NA	NA	NA	C	C	C	C	C	C	C	C	C	A	C	A	C	C	C	C	C	C	A	C	C	C	A	C	C	C	C	C	A	C	C	A	A	A	A	C	C	C	A
BS00035273_51	A/C	1A	591651378	+	NA	NA	NA	NA	NA	NA	A	A	A	A	A	C	A	A	A	A	A	A	A	A	A	A	A	A	A	A	A	A	C	A	A	A	A	A	A	A	C	C	A	A	A	A	A	A	A
Excalibur_c12932_2102	C/A	1A	592179453	+	NA	NA	NA	NA	NA	NA	A	C	C	A	A	A	C	C	C	C	C	C	A	C	C	C	C	A	C	C	C	C	A	C	C	C	C	C	C	A	A	C	C	C	C	C	C	C	C
RAC875_c5119_2696	A/C	1A	592182775	+	NA	NA	NA	NA	NA	NA	C	A	A	C	C	C	A	A	A	A	A	A	C	A	A	A	A	C	A	A	A	A	C	A	A	A	A	A	A	C	C	A	A	A	A	A	A	A	A
Excalibur_c46365_442	C/A	1A	592183969	+	NA	NA	NA	NA	NA	NA	A	C	C	A	A	A	C	C	C	C	C	C	A	C	C	C	C	A	C	C	C	C	A	C	C	C	C	C	C	A	A	C	C	C	C	C	C	C	C
GENE-0543_113	C/A	1A	592184079	+	NA	NA	NA	NA	NA	NA	A	C	C	A	A	A	C	C	C	C	C	C	A	C	C	C	C	A	C	C	C	C	A	C	C	C	C	C	C	A	A	C	C	C	C	C	C	C	C
GENE-0543_201	A/C	1A	592184151	+	NA	NA	NA	NA	NA	NA	A	C	A	A	A	A	A	A	A	C	C	C	A	A	A	A	A	A	C	A	A	A	C	C	C	C	C	A	C	C	C	C	C	C	C	C	A	C	C
Kukri_c4204_1673	C/A	1A	592184847	+	NA	NA	NA	NA	NA	NA	A	C	C	A	A	A	C	C	C	C	C	C	A	C	C	C	C	A	C	C	C	C	A	C	C	C	C	C	C	A	A	C	C	C	C	C	C	C	C
Kukri_c4204_1346	A/C	1A	592185997	+	NA	NA	NA	NA	NA	NA	C	A	A	C	C	C	A	A	A	A	A	A	C	A	A	A	A	C	A	A	A	A	C	A	A	A	A	A	A	C	C	A	A	A	A	A	A	A	A
Excalibur_c32722_1440	C/A	1A	592187470	+	NA	NA	NA	NA	NA	NA	C	C	C	C	C	C	C	C	C	A	C	A	C	C	C	C	C	C	A	C	C	C	A	C	C	C	C	C	A	C	C	A	A	A	A	C	C	C	A
Excalibur_rep_c67492_1119	C/A	1A	592187500	+	NA	NA	NA	NA	NA	NA	A	C	C	A	A	A	C	C	C	C	C	C	A	C	C	C	C	A	C	C	C	C	A	C	C	C	C	C	C	A	A	C	C	C	C	C	C	C	C
Kukri_rep_c69829_150	C/A	1A	592187963	+	NA	NA	NA	NA	NA	NA	C	C	C	C	C	C	C	C	C	A	C	A	C	C	C	C	C	C	A	C	C	C	A	C	C	C	C	C	A	C	C	A	A	A	A	C	C	C	A
wsnp_Ex_rep_c67492_66096650	A/C	1A	592188384	+	NA	NA	NA	NA	NA	NA	C	A	A	C	C	C	A	A	A	A	A	A	C	A	A	A	A	C	A	A	A	A	C	A	A	A	A	A	A	C	C	A	A	A	A	A	A	A	A
Kukri_c8527_53	C/A	1A	592188408	+	NA	NA	NA	NA	NA	NA	C	C	C	C	C	C	C	C	C	C	C	C	C	C	C	C	C	C	C	C	C	C	C	C	C	C	C	C	C	C	C	A	C	C	C	C	C	C	C
Kukri_rep_c69829_690	A/C	1A	592188606	+	NA	NA	NA	NA	NA	NA	A	A	A	A	A	A	A	A	A	C	A	C	A	A	A	A	A	A	C	A	A	A	C	A	A	A	A	A	C	A	A	C	C	C	C	A	A	A	C
Kukri_rep_c69829_735	C/A	1A	592188651	+	NA	NA	NA	NA	NA	NA	A	C	A	A	A	A	C	C	C	C	C	C	A	C	C	C	C	A	C	C	C	C	A	C	C	C	C	C	C	A	A	C	C	C	C	C	C	A	C
RAC875_c63359_192	C/A	1A	592188685	+	NA	NA	NA	NA	NA	NA	C	C	C	C	C	C	C	C	C	A	C	A	C	C	C	C	C	C	A	C	C	C	A	C	C	C	C	C	A	C	C	A	A	A	A	C	C	C	A
wsnp_CAP11_c1827_988367	A/C	1A	592188870	+	NA	NA	NA	NA	NA	NA	A	A	A	A	A	A	C	A	C	C	C	C	A	A	A	A	A	A	A	C	A	A	A	A	A	C	C	A	A	A	A	A	A	C	A	A	A	C	C
BS00064087_51	C/A	1A	592191007	+	NA	NA	NA	NA	NA	NA	C	C	C	C	C	C	C	C	C	A	C	A	C	C	C	C	C	C	A	C	C	C	A	C	C	C	C	C	A	C	C	A	A	A	A	C	C	C	A
IAAV8446	C/A	1A	592356647	+	NA	NA	NA	NA	NA	NA	C	C	C	C	C	A	C	C	C	C	C	C	C	C	C	C	C	C	C	C	C	C	A	C	C	C	C	C	C	C	A	C	C	C	C	C	C	C	C
RAC875_c19144_117	A/C	1A	592673801	+	NA	NA	NA	NA	NA	NA	A	A	C	A	A	A	A	A	C	A	A	A	A	A	A	A	A	A	A	A	A	A	C	A	A	A	A	A	C	A	A	C	C	C	C	A	A	A	A
RAC875_rep_c112310_481	A/C	1A	592840869	+	NA	NA	NA	NA	NA	NA	A	A	A	A	A	A	A	A	A	C	A	C	A	A	A	A	A	A	C	A	A	A	C	A	A	A	A	A	C	A	A	C	C	C	C	A	A	A	C
Kukri_c26281_116	A/C	1A	592842307	+	NA	NA	NA	NA	NA	NA	A	A	A	A	A	A	A	A	A	C	A	C	A	A	A	A	A	A	C	A	A	A	C	A	A	A	A	A	C	A	A	C	C	C	C	A	A	A	C
RAC875_c8503_644	A/C	1A	592843455	+	NA	NA	NA	NA	NA	NA	A	A	A	A	A	A	A	A	A	C	A	C	A	A	A	A	A	A	C	A	A	A	C	A	A	A	A	A	C	A	A	C	C	C	C	A	A	A	C
BS00011508_51	C/A	1A	592843594	+	NA	NA	NA	NA	NA	NA	C	C	C	C	C	C	C	C	C	A	C	A	C	C	C	C	C	C	A	C	C	C	A	C	C	C	C	C	A	C	C	A	A	A	A	C	C	C	A
Kukri_c15231_166	C/A	1A	592843785	+	NA	NA	NA	NA	NA	NA	C	C	C	C	C	C	C	C	C	A	C	A	C	C	C	C	C	C	A	C	C	C	A	C	C	C	C	C	A	C	C	A	A	A	A	C	C	C	A
RAC875_c39312_339	A/C	1A	592844985	+	NA	NA	NA	NA	NA	NA	A	A	A	A	A	A	A	A	A	C	A	C	A	A	A	A	A	A	C	A	A	A	C	A	A	A	A	A	C	A	A	C	C	C	C	A	A	A	C
wsnp_Ex_c6476_11246531	C/A	1A	593305932	+	NA	NA	NA	NA	NA	NA	C	C	C	C	C	C	C	C	C	C	C	C	C	C	C	C	C	C	C	C	C	C	C	C	C	C	C	C	C	C	C	C	C	C	C	C	C	C	C
Excalibur_c6476_163	C/A	1A	593306196	+	NA	NA	NA	NA	NA	NA	C	C	C	C	C	C	C	C	C	C	C	C	C	C	C	C	C	C	C	C	C	C	C	C	C	C	C	C	C	C	C	A	C	C	C	C	C	C	C
BobWhite_c10251_382	C/A	1A	593440330	+	NA	NA	NA	NA	NA	NA	C	C	C	C	C	C	C	C	C	A	C	A	C	C	C	C	C	C	A	C	C	C	A	C	C	C	C	C	A	C	C	A	A	A	A	C	C	C	A
Excalibur_c41592_100	C/A	1A	593440905	+	NA	NA	NA	NA	NA	NA	C	C	C	C	C	A	C	C	C	C	C	C	C	C	C	C	C	C	C	C	C	C	A	C	C	C	C	C	C	C	A	A	C	C	C	C	C	C	C
BobWhite_c33208_98	C/A	1A	593440988	+	NA	NA	NA	NA	NA	NA	C	C	C	C	C	C	C	C	C	A	C	A	C	C	C	C	C	C	A	C	C	C	A	C	C	C	C	C	A	C	C	A	A	A	A	C	C	C	A
IAAV4435	A/C	1A	593443946	+	NA	NA	NA	NA	NA	NA	A	A	A	C	C	C	A	C	A	C	A	C	C	A	C	A	A	A	A	A	A	A	C	C	A	A	A	A	A	A	C	C	A	A	A	A	C	A	A
RAC875_rep_c105487_241	A/C	1A	593561256	+	NA	NA	NA	NA	NA	NA	A	A	A	A	A	A	A	A	A	C	A	C	A	A	A	A	A	A	C	A	A	A	C	A	A	A	A	A	C	A	A	C	C	C	C	A	A	A	C
BobWhite_c44947_277	A/C	1A	593561411	+	NA	NA	NA	NA	NA	NA	A	A	A	C	C	A	A	A	A	C	A	C	C	A	C	A	A	A	A	A	A	A	A	C	A	A	A	A	A	A	A	A	A	A	A	A	A	A	A
wsnp_Ku_c754_1557338	A/C	1A	593565740	+	NA	NA	NA	NA	NA	NA	A	A	A	C	C	A	A	A	A	C	A	C	C	A	C	A	A	A	A	A	A	A	A	C	A	A	A	A	A	A	A	A	A	A	A	A	A	A	A
RAC875_c2258_1526	C/A	1A	593580010	+	NA	NA	NA	NA	NA	NA	C	C	C	C	C	C	C	C	C	A	C	A	C	C	C	C	C	C	A	C	C	C	A	C	C	C	C	C	A	C	C	A	A	A	A	C	C	C	A
RAC875_rep_c120646_120	C/A	1A	593592206	+	NA	NA	NA	NA	NA	NA	C	C	C	A	A	C	C	C	C	A	C	A	A	C	A	C	C	C	C	C	C	C	C	A	C	C	C	C	C	C	C	C	C	C	C	C	C	C	C
BobWhite_rep_c63264_629	C/A	1A	593976228	+	NA	NA	NA	NA	NA	NA	C	C	C	C	C	C	C	C	C	A	C	A	C	C	C	C	C	C	A	C	C	C	A	C	C	C	C	C	A	C	C	A	A	A	A	C	C	C	A
TA003848-0787	A/C	1A	593976698	+	NA	NA	NA	NA	NA	NA	A	A	A	C	C	A	A	A	A	C	A	C	C	A	C	A	A	A	A	A	A	A	A	C	A	A	A	A	A	A	A	A	A	A	A	A	A	A	A
GENE-1996_277	A/C	1A	593976918	+	NA	NA	NA	NA	NA	NA	A	A	C	C	C	A	A	C	C	A	A	A	C	A	C	A	A	A	C	C	A	A	C	C	C	C	C	C	A	A	C	C	A	A	A	A	C	C	A
Excalibur_c12819_216	A/C	1A	593976944	+	NA	NA	NA	NA	NA	NA	A	A	A	C	C	A	A	A	A	C	A	C	C	A	C	A	A	A	A	A	A	A	A	C	A	A	A	A	A	A	A	A	A	A	A	A	A	A	A
BS00054271_51	C/A	1A	593979901	+	NA	NA	NA	NA	NA	NA	C	C	C	A	A	C	C	C	C	A	C	A	A	C	A	C	C	C	C	C	C	C	C	A	C	C	C	C	C	C	C	C	C	C	C	C	C	C	C
BobWhite_rep_c63205_143	C/A	1A	594010943	+	NA	NA	NA	NA	NA	NA	C	C	C	C	C	C	C	C	C	A	C	A	C	C	C	C	C	C	A	C	C	C	A	C	C	C	C	C	A	C	C	A	A	A	A	C	C	C	A
Jagger_rep_c10625_88	A/C	1A	594010959	+	NA	NA	NA	NA	NA	NA	A	A	A	A	A	A	A	A	A	C	A	C	A	A	A	A	A	A	A	A	A	A	C	A	A	A	A	A	C	A	A	C	C	C	C	A	A	A	C
BS00059313_51	A/C	1A	594158622	+	NA	NA	NA	NA	NA	NA	A	A	A	A	A	A	A	A	A	C	A	C	A	A	A	A	A	A	C	A	A	A	C	A	A	A	A	A	C	A	A	C	C	C	C	A	A	A	C
BS00067458_51	A/C	1A	594414106	+	NA	NA	NA	NA	NA	NA	A	A	A	C	C	A	A	A	A	C	A	C	C	A	A	A	A	A	A	A	A	A	A	A	A	A	A	A	A	A	A	A	A	A	A	A	A	A	A
IAAV1301	A/C	1A	594417323	+	NA	NA	NA	NA	NA	NA	A	A	A	C	C	C	A	A	A	C	A	C	C	A	C	A	A	A	A	A	A	A	C	C	A	A	A	A	A	A	C	A	A	A	A	A	A	A	A
wsnp_Ex_c1255_2411550	C/A	1A	594543242	+	NA	NA	NA	NA	NA	NA	C	C	C	A	A	C	C	C	C	A	C	A	A	C	A	C	A	C	C	C	C	C	C	A	C	C	C	C	C	C	C	C	C	C	C	C	C	C	C
wsnp_Ku_c330_683203	C/A	1A	594543893	+	NA	NA	NA	NA	NA	NA	C	C	C	A	A	A	C	C	C	A	C	A	A	C	A	C	A	C	C	C	C	C	A	A	C	C	C	C	C	C	A	C	C	C	C	C	C	C	C
BS00051843_51	C/A	1A	594544242	+	NA	NA	NA	NA	NA	NA	C	C	C	C	C	C	C	C	C	A	C	A	C	C	C	C	C	C	C	C	C	C	C	C	C	C	C	C	C	C	C	C	C	C	C	C	C	C	C
Excalibur_c1255_293	C/A	1A	594544531	+	NA	NA	NA	NA	NA	NA	C	C	C	A	A	C	C	C	C	A	C	A	A	C	A	C	A	C	C	C	C	C	C	A	C	C	C	C	C	C	C	C	C	C	C	C	C	C	C
BS00067741_51	A/C	1A	594544941	+	NA	NA	NA	NA	NA	NA	A	A	A	C	C	A	A	A	A	C	A	C	C	A	A	A	C	A	A	A	A	A	A	A	A	A	A	A	A	A	A	A	A	A	A	A	A	A	A
BS00022797_51	C/A	1A	594881656	+	NA	NA	NA	NA	NA	NA	C	C	C	A	A	A	C	C	C	A	C	A	A	C	A	C	A	C	C	C	C	C	A	A	C	C	C	C	C	C	A	C	C	C	C	C	C	C	C
Kukri_rep_c72138_101	C/A	1A	594882528	+	NA	NA	NA	NA	NA	NA	C	C	C	C	C	C	C	C	C	A	C	A	C	C	C	C	C	C	A	C	C	C	A	C	C	C	C	C	A	C	C	A	A	A	A	C	C	C	A
Excalibur_c26495_567	C/A	1A	594883239	+	NA	NA	NA	NA	NA	NA	C	C	C	C	C	C	C	C	C	A	C	A	C	C	C	C	C	C	A	C	C	C	A	C	C	C	C	C	A	C	C	A	A	A	A	C	C	C	A
wsnp_Ex_c412_814247	A/C	1A	594883796	+	NA	NA	NA	NA	NA	NA	A	A	A	C	C	C	A	A	A	C	A	C	C	A	C	A	C	A	A	A	A	A	C	C	A	A	A	A	A	A	C	A	A	A	A	A	A	A	A
Excalibur_c65931_377	C/A	1A	595088311	+	NA	NA	NA	NA	NA	NA	C	C	C	A	A	A	C	C	C	A	C	A	A	C	A	C	A	C	C	C	C	C	A	A	C	C	C	C	C	C	A	C	C	C	C	C	C	C	C
Kukri_c26093_861	C/A	1A	595208262	+	NA	NA	NA	NA	NA	NA	C	C	C	C	C	A	C	C	C	A	C	C	A	A	C	C	C	C	C	C	C	C	C	C	C	C	C	C	C	C	C	C	C	C	C	C	C	C	C
TA004464-0886	C/A	1A	595622129	+	NA	NA	NA	NA	NA	NA	C	C	C	C	C	C	C	C	C	A	C	A	C	C	C	C	C	C	A	C	C	C	A	C	C	C	C	C	A	C	C	A	A	A	A	C	C	C	A
wsnp_Ex_c52086_55808193	C/A	1A	595623236	+	NA	NA	NA	NA	NA	NA	C	C	C	C	C	A	C	C	C	C	C	C	C	C	A	C	C	C	C	C	C	C	A	A	C	C	C	C	C	C	A	C	C	C	C	C	C	C	C
wsnp_Ex_c52086_55808126	A/C	1A	595623303	+	NA	NA	NA	NA	NA	NA	A	A	A	A	A	C	A	A	A	A	A	A	A	A	C	A	A	A	A	A	A	A	C	C	A	A	A	A	A	A	C	A	A	A	A	A	A	A	A
RAC875_rep_c106093_670	A/C	1A	595623727	+	NA	NA	NA	NA	NA	NA	A	A	A	A	A	A	A	A	A	C	A	C	A	A	A	A	A	A	C	A	A	A	C	A	A	A	A	A	C	A	A	C	C	C	C	A	A	A	C
wsnp_Ex_c52086_55807402	A/C	1A	595624929	+	NA	NA	NA	NA	NA	NA	A	A	A	A	A	A	A	A	A	C	A	C	A	A	A	A	A	A	C	A	A	A	C	A	A	A	A	A	C	A	A	C	C	C	C	A	A	A	C
wsnp_Ex_rep_c67474_66076379	A/C	1A	595625358	+	NA	NA	NA	NA	NA	NA	A	A	A	A	A	C	A	A	A	A	A	A	A	A	C	A	C	A	A	A	A	A	C	C	A	A	A	A	A	A	C	A	A	A	A	A	A	A	A
Kukri_c65800_762	A/C	1A	595625432	+	NA	NA	NA	NA	NA	NA	A	A	A	A	A	A	A	A	A	C	A	C	A	A	A	A	A	A	C	A	A	A	C	A	A	A	A	A	C	A	A	C	C	C	C	A	A	A	C
RAC875_c50996_1179	A/C	1A	595625760	+	NA	NA	NA	NA	NA	NA	A	A	A	A	A	A	A	A	A	C	A	C	A	A	A	A	A	A	C	A	A	A	C	A	A	A	A	A	C	A	A	C	C	C	C	A	A	A	C
RAC875_c43389_105	C/A	1A	595627690	+	NA	NA	NA	NA	NA	NA	C	C	C	C	C	A	C	C	C	C	C	C	C	C	A	C	C	C	C	C	C	C	A	A	C	C	C	C	C	C	A	C	C	C	C	C	C	C	C
RAC875_c85550_52	A/C	1A	595679498	+	NA	NA	NA	NA	NA	NA	A	A	A	A	A	C	A	A	A	A	A	A	A	A	A	A	A	A	A	A	A	A	C	A	A	A	A	A	A	A	C	A	A	A	A	A	A	A	A
RAC875_c85550_73	A/C	1A	595679519	+	NA	NA	NA	NA	NA	NA	A	A	A	A	A	C	A	A	A	A	A	A	A	A	C	A	C	A	A	A	A	A	C	C	A	A	A	A	A	A	C	A	A	A	A	A	A	A	A
CAP7_c1295_62	C/A	1A	595679699	+	NA	NA	NA	NA	NA	NA	A	C	A	A	A	A	A	C	C	C	C	C	A	A	C	A	A	A	C	A	A	A	C	C	C	A	C	C	C	C	A	C	C	C	C	C	A	C	C
RFL_Contig858_2219	C/A	1A	595679750	+	NA	NA	NA	NA	NA	NA	C	C	C	C	C	A	C	C	C	C	C	C	C	C	C	C	C	C	C	C	C	C	A	C	C	C	C	C	C	C	A	C	C	C	C	C	C	C	C
Kukri_c67986_311	A/C	1A	595833819	+	NA	NA	NA	NA	NA	NA	A	C	C	A	A	A	A	A	A	A	A	A	A	A	A	C	A	A	C	C	A	A	A	A	C	C	A	C	C	A	A	C	C	A	C	C	A	A	A
CAP11_c5573_163	A/C	1A	596139194	+	NA	NA	NA	NA	NA	NA	A	A	A	A	A	A	A	A	A	C	A	C	A	A	A	A	A	A	C	A	A	A	C	A	A	A	A	A	C	A	A	C	C	C	C	A	A	A	C
RFL_Contig2961_1493	C/A	1A	596141474	+	NA	NA	NA	NA	NA	NA	C	C	C	C	C	C	C	C	C	A	C	A	C	C	C	C	C	C	A	C	C	C	A	C	C	C	C	C	A	C	C	A	A	A	A	C	C	C	A
RFL_Contig2961_1117	C/A	1A	596141850	+	NA	NA	NA	NA	NA	NA	C	C	C	C	C	C	C	C	C	A	C	A	C	C	C	C	C	C	A	C	C	C	A	C	C	C	C	C	A	C	C	A	A	A	A	C	C	C	A
Excalibur_c6704_191	A/C	1A	596454903	+	NA	NA	NA	NA	NA	NA	A	A	A	A	A	A	A	A	A	C	A	C	A	A	A	A	A	A	C	A	A	A	C	A	A	A	A	A	C	A	A	C	C	C	C	A	A	A	C
Kukri_rep_c70395_105	A/C	1A	596456732	+	NA	NA	NA	NA	NA	NA	C	A	C	A	A	A	C	A	C	A	C	A	A	A	A	C	A	A	A	C	C	A	A	A	A	A	A	A	C	C	A	A	C	A	A	A	A	A	A
wsnp_Ex_c3887_7051325	A/C	1A	596457062	+	NA	NA	NA	NA	NA	NA	A	A	A	A	A	C	A	A	A	A	A	A	A	A	C	A	C	A	A	A	A	A	C	C	A	A	A	A	A	A	C	C	A	A	A	A	A	A	A
Excalibur_c8235_241	C/A	1A	596486287	+	NA	NA	NA	NA	NA	NA	C	C	C	C	C	C	C	C	C	A	C	A	C	C	C	C	C	C	A	C	C	C	A	C	C	C	C	C	A	C	C	A	A	A	A	C	C	C	A
wsnp_Ex_c750_1474184	C/A	1A	596628291	+	NA	NA	NA	NA	NA	NA	C	C	C	C	C	C	C	C	C	C	C	C	C	C	C	C	C	C	C	C	C	C	C	C	C	C	C	C	C	C	C	C	C	C	C	C	C	C	C
Kukri_rep_c103666_397	C/A	1A	596849159	+	NA	NA	NA	NA	NA	NA	C	C	C	C	C	C	C	C	C	A	C	A	C	C	C	C	C	C	A	C	C	C	A	C	C	C	C	C	A	C	C	A	A	A	A	C	C	C	A
BobWhite_c66315_621	A/C	1A	596849286	+	NA	NA	NA	NA	NA	NA	A	A	A	A	A	C	A	A	A	C	A	C	A	A	A	A	A	A	C	A	A	A	C	A	A	A	A	A	C	A	A	C	C	C	C	A	A	A	C
BobWhite_c37766_677	C/A	1A	596849833	+	NA	NA	NA	NA	NA	NA	C	C	C	C	C	C	C	C	C	A	C	A	C	C	C	C	C	C	A	C	C	C	A	C	C	C	C	C	A	C	C	A	A	A	A	C	C	C	A
IACX5860	A/C	1A	597290780	+	NA	NA	NA	NA	NA	NA	A	A	C	C	C	A	A	A	A	C	A	C	A	A	A	C	C	A	C	A	A	A	C	A	A	C	A	A	C	A	A	C	C	C	C	A	A	A	C
Excalibur_c43086_237	C/A	1A	597365482	+	NA	NA	NA	NA	NA	NA	C	C	A	A	A	C	C	C	C	A	C	A	C	C	C	A	A	C	A	C	C	C	A	C	C	A	C	C	A	C	C	A	A	A	A	C	C	C	A
RFL_Contig2963_429	C/A	1A	597810418	+	NA	NA	NA	NA	NA	NA	C	A	C	C	C	A	C	A	C	C	C	C	C	A	C	C	C	C	C	C	C	A	C	C	C	C	C	C	C	C	C	C	C	C	C	A	A	C	C
RAC875_c37075_119	A/C	1A	597812150	+	NA	NA	NA	NA	NA	NA	A	A	C	C	C	A	A	A	A	C	A	C	A	A	A	C	C	A	C	A	A	A	A	A	A	C	A	A	C	A	A	C	C	C	C	A	A	A	C
Tdurum_contig5560_193	C/A	1A	597816250	+	NA	NA	NA	NA	NA	NA	C	A	A	C	C	C	A	C	A	C	A	C	C	A	A	A	A	A	C	C	A	C	C	C	C	C	C	A	A	A	C	C	A	A	C	C	A	C	C
Kukri_c16608_659	C/A	1A	597826706	+	NA	NA	NA	NA	NA	NA	C	C	C	C	C	C	C	A	C	C	C	C	C	C	A	C	A	A	C	C	C	C	C	A	C	C	C	A	C	A	C	C	C	C	C	C	C	C	C
RAC875_s117301_141	C/A	1A	597827486	+	NA	NA	NA	NA	NA	NA	C	C	C	C	C	C	C	C	C	A	C	A	C	C	C	C	C	C	A	C	C	C	A	C	C	C	C	C	A	C	C	A	A	A	A	C	C	C	A
IAAV1066	A/C	1A	597827917	+	NA	NA	NA	NA	NA	NA	A	A	A	A	A	A	A	A	A	A	A	A	A	A	C	A	A	A	A	A	A	A	A	C	A	A	A	A	A	A	A	A	A	A	A	A	A	A	A
RAC875_c9601_1680	C/A	1A	597828389	+	NA	NA	NA	NA	NA	NA	C	C	A	A	A	C	C	C	C	A	C	A	C	C	C	A	A	C	A	C	C	C	A	C	C	A	C	C	A	C	C	A	A	A	A	C	C	C	A
wsnp_Ex_c34694_42959047	C/A	1A	597828491	+	NA	NA	NA	NA	NA	NA	C	C	C	C	C	C	C	C	C	C	C	C	C	C	A	C	C	C	C	C	C	C	C	A	C	C	C	C	C	C	C	C	C	C	C	C	C	C	C
Excalibur_rep_c71271_247	A/C	1A	597830398	+	NA	NA	NA	NA	NA	NA	A	A	A	A	A	A	A	A	A	A	A	A	A	A	C	A	A	A	A	A	A	A	A	C	A	A	A	A	A	A	A	A	A	A	A	A	A	A	A
wsnp_Ex_c2918_5381441	A/C	1A	597830412	+	NA	NA	NA	NA	NA	NA	C	A	A	A	A	C	C	A	C	A	C	A	A	A	C	A	C	C	A	C	A	A	C	C	A	C	C	A	A	C	C	C	A	C	A	A	A	C	C
Tdurum_contig47006_1105	A/C	1A	598090544	+	NA	NA	NA	NA	NA	NA	A	A	C	C	C	A	A	A	A	C	A	C	A	A	A	C	C	A	C	A	A	A	C	A	A	C	A	A	C	A	A	C	C	C	C	A	A	A	C
tplb0059i08_441	C/A	1A	598090631	+	NA	NA	NA	NA	NA	NA	A	C	C	C	C	A	A	C	A	C	A	C	C	C	A	C	C	C	C	C	C	C	A	A	C	A	A	C	C	A	A	A	C	A	C	C	C	A	A
Tdurum_contig47006_2711	C/A	1A	598092102	+	NA	NA	NA	NA	NA	NA	C	C	C	C	C	C	C	C	C	C	C	C	C	C	C	C	C	C	C	C	C	C	C	C	C	C	C	A	C	C	C	C	C	C	C	C	C	C	C
BS00093078_51	A/C	1B	1196041	+	NA	NA	NA	NA	NA	NA	A	A	C	A	A	A	A	A	A	A	A	N	A	A	A	A	A	A	C	A	A	A	A	A	A	A	A	A	A	A	A	A	A	A	A	A	A	A	A
Jagger_c5878_119	C/A	1B	1242735	+	NA	NA	NA	NA	NA	NA	A	A	N	C	C	C	C	C	C	C	C	C	A	C	A	A	A	C	C	A	C	C	A	C	A	A	A	C	A	C	A	A	A	A	C	C	C	N	A
Kukri_c44369_131	C/A	1B	1407756	+	NA	NA	NA	NA	NA	NA	A	A	C	C	C	C	C	C	C	C	C	C	A	C	C	A	C	C	C	A	C	C	A	C	A	A	A	C	A	C	A	A	A	A	C	C	C	A	A
BS00022020_51	C/A	1B	1409308	+	NA	NA	NA	NA	NA	NA	A	A	C	C	C	C	C	C	C	C	C	C	A	C	A	A	A	C	C	A	C	C	A	C	A	A	A	C	A	C	A	A	A	A	C	C	C	A	A
BS00050522_51	A/C	1B	1421715	+	NA	NA	NA	NA	NA	NA	N	A	N	A	A	C	C	C	C	N	C	N	A	C	C	A	N	C	C	A	A	A	A	A	A	A	A	A	N	C	A	A	A	N	A	A	N	A	A
RAC875_c48669_292	A/C	1B	1511105	+	NA	NA	NA	NA	NA	NA	C	A	N	A	A	A	C	C	A	A	C	N	A	A	C	A	A	A	A	A	C	C	A	C	A	C	C	A	A	A	A	C	A	A	A	A	C	A	A
RAC875_c48669_226	C/A	1B	1511456	+	NA	NA	NA	NA	NA	NA	C	C	C	C	C	C	C	C	C	C	C	C	C	C	C	C	C	C	C	C	A	C	C	C	C	C	C	C	C	C	C	C	C	C	C	C	C	C	C
Kukri_c64049_279	A/C	1B	1520802	+	NA	NA	NA	NA	NA	NA	A	A	A	A	A	A	A	A	A	A	A	A	A	A	A	A	A	A	A	A	C	A	A	A	A	A	A	A	A	A	A	A	A	A	A	A	A	A	A
Ex_c13871_694	A/C	1B	1926043	+	NA	NA	NA	NA	NA	NA	N	A	C	C	A	C	C	C	C	C	C	C	A	C	A	A	A	A	C	A	A	A	A	C	A	A	A	A	A	A	A	A	A	N	A	A	A	A	N
Kukri_c28012_807	A/C	1B	3377095	+	NA	NA	NA	NA	NA	NA	A	A	A	N	A	A	A	A	A	N	A	N	A	A	A	N	A	A	A	A	A	A	N	A	A	A	A	C	N	A	C	A	N	A	A	A	A	C	A
BS00011810_51	C/A	1B	3852755	+	NA	NA	NA	NA	NA	NA	C	C	C	C	C	C	N	C	C	C	C	C	C	C	C	C	C	C	C	C	C	C	C	C	C	C	C	C	C	C	C	C	C	A	C	C	C	N	C
Excalibur_c35316_137	C/A	1B	3852768	+	NA	NA	NA	NA	NA	NA	C	C	C	C	C	C	C	A	C	C	C	C	C	A	A	C	C	A	C	C	C	C	C	A	C	A	C	C	N	A	C	A	C	A	C	C	A	C	C
Excalibur_c35316_154	C/A	1B	3852786	+	NA	NA	NA	NA	NA	NA	C	C	C	N	A	C	A	C	C	A	A	A	A	C	C	C	C	C	C	A	C	A	A	C	C	C	A	A	C	C	A	C	C	A	A	A	C	N	A
Excalibur_c35316_388	C/A	1B	3853019	+	NA	NA	NA	NA	NA	NA	C	C	C	C	C	C	C	A	C	C	C	C	C	C	A	C	A	C	C	C	C	C	C	A	C	A	C	C	C	C	C	A	C	C	C	C	A	C	C
Kukri_c79308_278	C/A	1B	4508143	+	NA	NA	NA	NA	NA	NA	A	C	A	A	C	A	A	A	A	A	A	A	C	A	C	C	C	A	A	C	C	C	C	A	C	C	C	C	C	A	C	C	C	C	C	C	C	C	C
Kukri_c7192_1077	C/A	1B	4529448	+	NA	NA	NA	NA	NA	NA	C	C	C	C	C	C	A	N	A	C	C	C	C	C	A	C	A	C	C	A	N	C	C	C	C	C	C	C	C	C	C	C	C	C	C	C	A	N	A
BS00022504_51	C/A	1B	4532959	+	NA	NA	NA	NA	NA	NA	C	C	C	C	A	C	C	C	C	C	C	C	C	C	C	C	C	C	C	C	C	A	C	C	C	C	C	A	C	C	C	C	C	C	A	A	A	C	C
BS00022505_51	C/A	1B	4534474	+	NA	NA	NA	NA	NA	NA	C	A	C	C	C	C	C	C	C	C	C	C	A	C	C	C	C	C	C	N	N	A	C	C	A	A	A	A	A	C	A	N	A	A	A	A	A	A	A
BS00083177_51	C/A	1B	4536876	+	NA	NA	NA	NA	NA	NA	C	C	C	C	A	C	C	C	C	C	C	C	A	C	N	A	C	C	C	C	C	A	C	C	C	C	C	A	A	C	C	C	A	C	A	A	A	C	C
BS00014831_51	C/A	1B	4936726	+	NA	NA	NA	NA	NA	NA	C	C	C	A	C	C	A	C	C	A	A	A	A	C	C	C	C	C	C	A	A	C	C	C	C	C	A	C	C	C	A	C	C	C	C	C	C	A	A
Tdurum_contig17697_675	C/A	1B	5058642	+	NA	NA	NA	NA	NA	NA	A	A	A	C	C	A	C	C	C	C	C	C	C	A	C	A	C	A	C	A	C	A	C	C	A	C	C	A	A	A	C	C	A	C	A	A	N	C	C
TA001286-0611-w	A/C	1B	5459499	+	NA	NA	NA	NA	NA	NA	A	C	C	C	A	C	A	C	C	C	A	C	C	C	C	C	C	C	C	A	C	A	C	C	A	A	A	A	C	C	A	A	C	A	A	A	C	A	A
Jagger_c1888_277	C/A	1B	5614864	+	NA	NA	NA	NA	NA	NA	C	C	C	C	C	C	C	A	C	C	C	C	C	C	A	C	A	C	C	C	N	C	C	A	C	C	C	C	C	C	C	C	C	N	C	C	C	C	C
BS00082565_51	C/A	1B	5630895	+	NA	NA	NA	NA	NA	NA	C	C	C	C	A	C	C	C	C	C	C	C	C	C	C	C	C	C	C	C	C	A	C	C	C	C	C	A	C	C	C	C	C	C	A	A	A	C	C
TA001594-0748	C/A	1B	6040068	+	NA	NA	NA	NA	NA	NA	C	C	N	C	A	C	C	A	C	C	C	C	C	C	A	C	A	C	C	C	C	A	C	A	C	C	C	A	C	C	C	C	C	C	A	A	A	C	C
Excalibur_c87411_54	A/C	1B	6040256	+	NA	NA	NA	NA	NA	NA	A	A	N	A	A	A	A	C	A	A	A	A	A	A	A	A	A	A	A	A	N	A	A	C	A	A	A	A	A	A	A	A	A	A	A	A	A	A	A
Ra_c78638_309	C/A	1B	6442044	+	NA	NA	NA	NA	NA	NA	C	C	C	C	A	C	C	A	C	C	C	C	C	C	C	C	C	C	C	C	C	A	C	A	C	C	C	A	C	C	C	C	C	C	A	A	A	N	N
BS00090490_51	A/C	1B	8526046	+	NA	NA	NA	NA	NA	NA	A	A	C	A	A	A	A	A	C	A	A	A	A	A	C	A	C	A	A	A	A	A	A	A	A	A	A	A	A	A	A	A	A	A	A	A	A	A	A
Excalibur_c43567_850	A/C	1B	8526389	+	NA	NA	NA	NA	NA	NA	A	A	C	C	A	A	C	A	A	C	C	C	C	A	C	C	C	A	A	C	A	A	A	A	A	A	A	A	C	A	A	A	C	A	A	A	A	A	A
Tdurum_contig26201_77	C/A	1B	8697663	+	NA	NA	NA	NA	NA	NA	A	C	A	A	C	C	C	C	A	A	C	A	C	A	A	A	A	A	A	C	A	C	C	C	C	C	C	C	C	A	C	C	C	C	C	C	C	C	C
Tdurum_contig8791_415	C/A	1B	8781190	+	NA	NA	NA	NA	NA	NA	C	C	C	C	A	C	C	C	C	C	C	C	C	C	C	C	C	C	C	C	C	C	C	C	C	C	C	A	C	C	C	C	C	C	C	C	C	C	C
BS00065487_51	A/C	1B	9084299	+	NA	NA	NA	NA	NA	NA	C	A	C	C	A	A	A	C	C	C	A	C	C	C	C	C	C	C	C	C	C	A	A	C	A	A	A	A	C	C	A	A	C	A	A	A	C	A	A
BS00022429_51	C/A	1B	9084650	+	NA	NA	NA	NA	NA	NA	A	C	A	A	C	C	C	A	A	A	C	A	A	A	A	A	N	A	A	A	A	C	C	A	C	C	C	C	A	A	C	C	A	C	C	C	A	C	C
IAAV3430	C/A	1B	9201216	+	NA	NA	NA	NA	NA	NA	C	C	C	C	C	C	C	C	C	C	C	C	C	C	A	C	A	C	C	C	C	C	C	C	C	C	C	C	C	C	C	C	C	C	C	C	C	C	C
BS00005004_51	A/C	1B	9201368	+	NA	NA	NA	NA	NA	NA	C	A	A	A	A	A	A	C	A	A	A	A	A	A	C	A	C	A	A	A	A	A	A	C	A	A	A	A	A	A	A	A	A	A	A	A	A	A	A
BS00080212_51	A/C	1B	9437724	+	NA	NA	NA	NA	NA	NA	A	A	A	A	A	A	A	C	A	A	A	A	A	A	C	A	C	A	A	A	A	A	A	C	A	A	A	A	A	A	A	A	A	A	A	A	A	N	A
CAP12_c1619_54	A/C	1B	9609621	+	NA	NA	NA	NA	NA	NA	C	A	A	A	A	A	A	A	C	A	A	A	A	C	A	A	A	C	C	A	C	A	A	A	A	A	A	A	A	C	A	A	A	A	A	A	A	A	A
BS00035526_51	A/C	1B	9610276	+	NA	NA	NA	NA	NA	NA	C	A	A	C	C	C	C	C	N	C	C	C	C	A	A	N	A	N	C	A	C	A	C	C	N	A	C	C	N	A	A	C	A	C	C	C	C	A	C
RAC875_c3692_2287	C/A	1B	10072380	+	NA	NA	NA	NA	NA	NA	A	C	C	C	C	C	C	C	A	C	C	C	C	A	C	C	C	A	A	C	A	C	C	C	C	C	C	C	C	A	C	C	C	C	C	C	C	C	C
Kukri_c54157_315	A/C	1B	10113893	+	NA	NA	NA	NA	NA	NA	A	A	A	A	A	A	A	C	A	A	A	A	A	A	C	A	A	A	A	A	A	A	A	C	A	A	A	A	A	A	A	A	A	A	A	A	A	A	A
BS00003917_51	C/A	1B	10223563	+	NA	NA	NA	NA	NA	NA	A	C	A	A	C	C	C	C	A	A	C	A	C	A	A	A	A	A	A	C	A	C	C	C	C	C	C	A	C	A	C	C	C	C	C	C	A	C	C
Kukri_c92979_195	A/C	1B	10223918	+	NA	NA	NA	NA	NA	NA	C	A	C	C	A	A	A	A	C	C	A	C	A	C	C	C	C	C	C	A	C	A	A	A	A	A	A	C	A	C	A	A	A	A	A	A	C	A	A
BS00083562_51	A/C	1B	10351343	+	NA	NA	NA	NA	NA	NA	N	A	C	C	C	A	A	N	N	A	A	A	A	A	A	A	A	C	A	A	A	A	C	A	C	C	A	A	C	C	C	C	C	C	C	N	A	C	A
BS00023177_51	C/A	1B	10525236	+	NA	NA	NA	NA	NA	NA	C	C	C	C	C	C	C	C	C	C	C	C	C	C	C	C	A	C	A	C	C	C	C	C	C	C	C	A	C	C	C	C	C	C	C	C	C	C	C
Excalibur_c17152_852	A/C	1B	10577944	+	NA	NA	NA	NA	NA	NA	C	A	A	A	A	A	A	A	C	A	A	A	A	C	A	A	A	C	C	A	C	A	A	A	A	A	A	A	A	C	A	A	A	A	A	A	A	A	A
wsnp_JD_rep_c48890_33141899	A/C	1B	10578834	+	NA	NA	NA	NA	NA	NA	A	C	C	C	C	A	C	C	A	C	C	C	C	C	A	A	C	C	A	A	A	C	A	C	A	C	A	A	A	A	A	C	A	A	A	A	C	A	A
Ex_c13421_2094	A/C	1B	10586117	+	NA	NA	NA	NA	NA	NA	A	A	C	C	A	A	A	C	A	C	A	C	A	A	A	C	A	A	A	A	A	A	A	C	A	A	A	C	A	A	A	A	A	A	A	A	C	A	A
wsnp_Ku_rep_c103074_89904851	A/C	1B	10610238	+	NA	NA	NA	NA	NA	NA	A	A	C	C	A	A	A	C	A	C	A	C	A	A	A	C	A	A	A	A	A	A	A	C	A	A	A	C	A	A	A	A	A	A	A	A	C	A	A
Jagger_c3179_499	A/C	1B	10615143	+	NA	NA	NA	NA	NA	NA	A	C	C	C	C	A	C	C	A	C	C	C	C	C	C	A	C	C	A	A	A	C	A	C	A	C	A	A	A	A	A	C	A	A	A	A	C	A	A
BS00070706_51	A/C	1B	10636725	+	NA	NA	NA	NA	NA	NA	C	A	C	C	A	A	A	C	C	C	A	C	A	C	C	C	C	C	C	A	C	A	A	C	A	A	A	C	A	C	A	A	A	A	A	A	C	A	A
Tdurum_contig47083_278	A/C	1B	10638566	+	NA	NA	NA	NA	NA	NA	C	A	C	C	A	A	A	C	C	C	A	C	A	C	C	C	C	C	C	A	C	A	A	C	A	A	A	C	A	C	A	A	A	A	A	A	C	A	A
wsnp_BE637971B_Ta_1_20	A/C	1B	10738652	+	NA	NA	NA	NA	NA	NA	A	A	A	A	A	A	A	A	A	A	A	A	A	A	A	A	A	A	A	C	A	A	A	A	A	A	A	A	C	A	A	A	C	A	A	A	A	A	A
BS00103677_51	C/A	1B	10891189	+	NA	NA	NA	NA	NA	NA	C	C	C	C	C	C	C	C	C	C	C	C	C	C	C	C	C	C	C	A	C	C	C	C	C	C	C	C	A	C	C	C	A	C	C	C	C	C	C
BS00110896_51	C/A	1B	10892853	+	NA	NA	NA	NA	NA	NA	A	C	A	A	C	C	C	A	A	A	C	A	C	A	A	A	A	A	A	C	A	C	C	A	C	C	C	A	C	A	C	C	C	C	C	C	A	C	C
BS00068429_51	C/A	1B	10898971	+	NA	NA	NA	NA	NA	NA	A	C	A	A	C	C	C	A	A	A	C	A	C	A	A	A	A	A	A	C	A	C	C	A	C	C	C	A	C	A	C	C	C	C	C	C	A	C	C
Tdurum_contig41906_1479	C/A	1B	11369311	+	NA	NA	NA	NA	NA	NA	C	C	C	C	C	C	C	C	A	C	C	C	C	C	C	C	C	C	C	A	A	C	C	C	C	C	C	C	C	C	C	C	C	C	C	C	C	C	C
BS00032266_51	C/A	1B	11709362	+	NA	NA	NA	NA	NA	NA	C	C	A	A	C	C	C	A	C	A	C	A	C	C	C	A	C	C	C	A	C	C	C	A	C	C	C	A	A	C	C	C	A	C	C	C	A	C	C
BS00022564_51	A/C	1B	11710040	+	NA	NA	NA	NA	NA	NA	A	A	A	A	A	A	A	A	A	A	A	A	A	A	A	A	A	A	A	C	A	A	A	A	A	A	A	A	C	A	A	A	C	A	A	A	A	A	A
BS00006820_51	C/A	1B	12156950	+	NA	NA	NA	NA	NA	NA	C	C	C	C	C	C	C	C	C	C	C	C	C	C	C	C	C	C	C	A	C	C	C	C	C	C	C	C	A	C	C	C	A	C	C	C	C	C	C
IAAV8297	A/C	1B	12213659	+	NA	NA	NA	NA	NA	NA	C	C	A	A	C	A	C	C	C	A	C	A	A	C	C	A	A	C	C	A	A	A	A	C	C	C	A	C	A	C	A	C	A	C	A	A	A	A	A
RAC875_c113582_346	C/A	1B	12217897	+	NA	NA	NA	NA	NA	NA	A	C	C	C	C	C	C	C	A	C	C	C	C	A	A	C	A	A	A	C	A	C	C	C	C	C	C	C	C	A	C	C	C	C	C	C	C	C	C
Kukri_c1312_666	A/C	1B	12378557	+	NA	NA	NA	NA	NA	NA	C	A	A	A	A	A	A	A	C	A	A	A	A	C	C	A	C	C	C	A	C	A	A	A	A	A	A	A	A	C	A	A	A	A	A	A	A	A	A
IACX3811	C/A	1B	12378790	+	NA	NA	NA	NA	NA	NA	C	C	C	C	C	C	C	C	C	C	C	C	C	C	C	C	C	C	C	A	C	C	C	C	C	C	C	C	C	C	C	C	A	C	C	C	C	C	C
RAC875_c63624_753	C/A	1B	12379010	+	NA	NA	NA	NA	NA	NA	C	C	C	C	C	C	C	C	C	C	C	C	C	C	C	C	C	C	C	A	C	C	C	C	C	C	C	C	C	C	C	C	A	C	C	C	C	C	C
Ku_c1312_1194	C/A	1B	12379204	+	NA	NA	NA	NA	NA	NA	C	C	C	C	C	C	C	C	C	C	C	C	C	C	C	C	C	C	C	A	C	C	C	C	C	C	C	C	C	C	C	C	A	C	C	C	C	C	C
RAC875_c63624_1002	C/A	1B	12379352	+	NA	NA	NA	NA	NA	NA	A	C	C	C	C	C	C	C	A	C	C	C	C	A	A	C	A	A	A	C	A	C	C	C	C	C	C	C	C	A	C	C	C	C	C	C	C	C	C
RAC875_c63624_1040	C/A	1B	12379391	+	NA	NA	NA	NA	NA	NA	A	C	C	C	C	C	C	C	A	C	C	C	C	A	C	C	C	A	A	C	A	C	C	C	C	C	C	C	C	A	C	C	C	C	C	C	C	C	C
Excalibur_c46114_572	C/A	1B	12404833	+	NA	NA	NA	NA	NA	NA	A	C	C	C	C	C	C	C	A	C	C	C	C	A	A	C	A	A	A	A	A	C	C	C	C	C	C	C	C	A	C	C	A	C	C	C	C	C	C
wsnp_Ex_c50340_54659660	C/A	1B	12409826	+	NA	NA	NA	NA	NA	NA	C	C	A	A	C	C	C	A	C	A	C	A	C	C	C	A	C	C	C	C	C	C	C	A	C	C	C	A	C	C	C	C	C	C	C	C	A	C	C
BS00062727_51	C/A	1B	13310113	+	NA	NA	NA	NA	NA	NA	C	C	A	A	C	C	C	C	C	C	C	C	C	C	C	A	A	C	C	A	C	C	A	C	C	A	C	C	C	C	C	C	A	C	C	A	C	C	A
Kukri_c7393_285	C/A	1B	13737082	+	NA	NA	NA	NA	NA	NA	A	C	C	C	C	C	C	C	A	C	C	C	C	A	A	C	A	A	A	A	A	C	C	C	C	C	C	C	C	A	C	C	A	C	C	C	C	C	C
BS00035640_51	A/C	1B	13838420	+	NA	NA	NA	NA	NA	NA	A	C	A	A	C	C	C	A	A	A	C	A	C	A	A	A	A	A	A	A	A	C	C	C	C	C	C	A	C	A	C	C	A	A	C	C	A	C	C
BS00068327_51	A/C	1B	14812603	+	NA	NA	NA	NA	NA	NA	A	A	C	C	C	C	A	A	A	C	A	C	C	A	C	C	A	C	C	C	A	A	C	A	A	C	A	A	C	A	C	C	C	C	C	A	C	A	A
BS00068104_51	A/C	1B	14813605	+	NA	NA	NA	NA	NA	NA	A	A	A	A	A	C	A	A	A	A	A	A	A	A	A	A	A	A	A	A	A	A	A	A	A	A	A	A	A	A	C	A	A	A	A	A	A	A	A
Kukri_c76307_182	C/A	1B	14860063	+	NA	NA	NA	NA	NA	NA	C	C	C	C	C	C	C	C	C	C	C	C	A	C	C	C	C	C	C	A	C	C	C	C	C	C	C	C	A	C	C	C	A	C	C	C	C	C	C
Kukri_c76307_259	C/A	1B	14860140	+	NA	NA	NA	NA	NA	NA	A	C	A	A	C	C	C	C	A	A	C	A	C	A	C	A	C	A	A	C	A	C	C	C	C	C	C	C	C	A	C	C	C	C	C	C	C	C	C
BobWhite_c43614_135	C/A	1B	15221861	+	NA	NA	NA	NA	NA	NA	C	C	C	C	C	C	C	C	C	C	C	C	C	C	C	C	C	C	C	C	C	C	A	C	C	C	C	C	C	C	C	C	C	C	C	C	C	C	C
Ex_c14771_392	C/A	1B	15509775	+	NA	NA	NA	NA	NA	NA	C	C	C	C	C	C	C	C	C	C	C	C	A	C	A	C	C	A	C	A	C	C	A	C	C	C	A	C	A	A	A	C	A	A	C	C	C	A	A
GENE-0815_86	C/A	1B	15869890	+	NA	NA	NA	NA	NA	NA	A	C	A	A	C	C	C	C	A	A	C	A	C	A	A	A	A	A	A	C	A	C	C	C	C	C	C	C	C	A	C	C	C	C	C	C	C	C	C
Tdurum_contig76266_221	A/C	1B	15893985	+	NA	NA	NA	NA	NA	NA	C	A	C	C	A	A	A	A	C	C	A	C	A	C	C	C	C	C	C	A	C	A	A	A	A	A	A	A	A	C	A	A	A	A	A	A	A	A	A
Ex_c67198_1838	C/A	1B	15895954	+	NA	NA	NA	NA	NA	NA	A	C	A	A	C	C	A	C	C	A	A	A	A	A	C	C	C	C	C	C	C	A	C	C	C	C	C	C	C	C	C	C	C	C	C	C	C	C	C
RAC875_rep_c69640_88	A/C	1B	15895965	+	NA	NA	NA	NA	NA	NA	C	A	C	C	A	A	A	A	C	C	A	C	A	C	A	C	A	C	C	A	C	A	A	A	A	A	A	A	A	C	A	A	A	A	A	A	A	A	A
wsnp_Ex_rep_c67198_65703538	C/A	1B	15896021	+	NA	NA	NA	NA	NA	NA	A	C	A	A	C	C	A	C	C	A	A	A	A	A	C	C	C	C	C	C	C	A	C	C	C	C	C	C	C	C	C	C	C	C	C	C	C	C	C
Tdurum_contig44219_318	A/C	1B	15897339	+	NA	NA	NA	NA	NA	NA	C	A	C	C	A	A	A	A	C	C	A	C	A	C	C	C	C	C	C	A	C	A	A	A	A	A	A	A	A	C	A	A	A	A	A	A	A	A	A
RFL_Contig4667_3535	C/A	1B	16010668	+	NA	NA	NA	NA	NA	NA	C	A	A	C	C	C	C	A	C	C	C	C	C	C	A	A	C	C	C	A	C	C	C	A	C	C	C	C	A	C	C	C	A	C	A	C	A	C	C
BS00105846_51	C/A	1B	16010743	+	NA	NA	NA	NA	NA	NA	C	C	C	C	C	C	C	A	C	C	A	C	C	C	A	C	A	C	C	A	C	C	C	A	C	C	C	A	C	C	C	C	A	C	C	C	A	C	C
Kukri_c38845_821	C/A	1B	16171492	+	NA	NA	NA	NA	NA	NA	A	C	A	A	C	C	C	C	A	A	C	A	C	A	A	A	A	A	A	C	A	C	C	C	C	C	C	C	C	A	C	C	C	C	C	C	C	C	C
RAC875_c5243_206	A/C	1B	16467164	+	NA	NA	NA	NA	NA	NA	C	A	C	C	A	A	A	A	C	C	A	C	A	C	A	C	A	C	C	A	C	A	A	A	A	A	A	A	A	C	A	A	A	A	A	A	A	A	A
Excalibur_c22240_938	C/A	1B	16599361	+	NA	NA	NA	NA	NA	NA	C	C	A	A	C	A	C	C	C	A	C	A	A	C	C	A	A	C	C	A	C	A	A	C	C	A	C	C	A	C	C	C	A	C	A	A	A	C	C
Excalibur_rep_c102627_598	C/A	1B	16600116	+	NA	NA	NA	NA	NA	NA	C	C	C	C	C	C	C	A	C	C	A	C	C	C	C	C	C	C	C	A	C	C	C	A	C	C	C	A	C	C	C	C	A	C	C	C	A	A	C
RFL_Contig5906_387	C/A	1B	16958218	+	NA	NA	NA	NA	NA	NA	C	C	C	C	C	C	C	A	C	C	C	C	C	C	C	C	C	C	C	C	C	C	C	A	C	C	C	A	C	C	C	C	C	C	C	C	A	C	C
RFL_Contig5906_694	C/A	1B	16958525	+	NA	NA	NA	NA	NA	NA	A	C	A	A	C	C	C	A	A	A	C	A	C	A	C	A	C	A	A	C	A	C	C	A	C	C	C	A	C	A	C	C	C	C	C	C	A	C	C
RFL_Contig5906_985	C/A	1B	16958910	+	NA	NA	NA	NA	NA	NA	A	C	A	A	C	C	C	C	A	A	C	A	C	A	C	A	C	A	A	C	A	C	C	C	C	C	C	C	C	A	C	C	C	C	C	C	C	C	C
Kukri_c93866_431	C/A	1B	17521326	+	NA	NA	NA	NA	NA	NA	C	C	C	C	A	A	C	A	C	C	C	C	A	C	A	C	A	C	A	A	C	A	A	A	C	A	C	C	A	C	C	C	A	C	A	A	C	C	C
Jagger_c8952_170	A/C	1B	17521543	+	NA	NA	NA	NA	NA	NA	C	A	C	C	A	A	A	A	C	C	A	C	A	C	C	C	C	C	C	A	C	A	A	A	A	A	A	A	A	C	A	A	A	A	A	A	A	A	A
Excalibur_c30569_384	C/A	1B	18071511	+	NA	NA	NA	NA	NA	NA	C	C	C	C	A	A	C	C	C	C	C	C	A	C	C	C	C	C	C	A	C	A	A	C	A	A	C	C	A	C	A	A	C	A	A	A	C	C	A
Excalibur_c16851_835	A/C	1B	18203933	+	NA	NA	NA	NA	NA	NA	A	A	A	A	C	A	C	C	A	A	C	A	A	A	C	A	C	A	A	A	A	A	A	C	A	A	C	C	A	A	A	A	A	A	A	A	C	A	A
RAC875_c23587_447	C/A	1B	18206021	+	NA	NA	NA	NA	NA	NA	C	C	C	C	C	C	C	A	C	C	C	C	C	C	A	C	A	C	C	C	C	C	A	A	C	C	A	A	C	C	A	C	C	C	A	C	A	C	C
IAAV6001	C/A	1B	18442135	+	NA	NA	NA	NA	NA	NA	A	C	A	A	C	C	C	C	A	A	C	A	C	A	A	A	A	A	A	C	A	C	C	C	C	C	C	C	C	A	C	C	C	C	C	C	C	C	C
BS00105833_51	A/C	1B	18549670	+	NA	NA	NA	NA	NA	NA	C	A	C	C	A	A	A	A	C	C	A	C	A	C	C	C	C	C	C	A	C	A	A	A	A	A	A	A	A	C	A	A	A	A	A	A	A	A	A
[truncated: 24,450 more rows]
[truncated: 159 more columns]
